# Supplementary material for: Age Deceleration and Reversal Gene Patterns in Dauer Diapause
Source: Aging Cell. 2025 Oct 17;24(12):e70253. doi: 10.1111/acel.70253 (PMC12686545; doi:10.1111/acel.70253)
Supplement: Supplementary file 6 — Table S1: Source data and corresponding statistical analyses for the developmental resumption and lifespan assay (Figure 1, Figure S1). [file ACEL-24-e70253-s009.xlsx]

## Sheet: Fig1B
0mJ D1
																			Means								SD								2-tailed T-Test
	Number								%
	48h	Dauer	L4	Young adult			Total	0J		Dauer	L4	Young adult			Total					Dauer	L4	Young adult						Dauer	L4	Young adult						Dauer	L4	Young adult
daf-2	Total	64	145	0			209	daf-2		30.622	69.378	0			100			daf-2	48h	25.8048	74.1952	0				daf-2	48h	4.32456	4.32456	0				daf-2	48h	1	1	#DIV/0!
	Total	66	203	0			269			24.5353	75.4647	0			100				72h	8.27912	28.5504	63.1705					72h	3.38707	9.29272	6.07758					72h	1	1	1
	Total	71	248	0			319			22.2571	77.7429	0			100				96h	0	12.0195	87.9805					96h	0	4.08656	4.08656					96h	#DIV/0!	1	1
		201	596	0					mean	25.8048	74.1952	0			100				120h	0	2.4	97.6					120h	0	1.04158	1.04158					120h	#DIV/0!	1	1
																																		D10	48h	0.448125	0.448125	#DIV/0!
																																			72h	0.369617	0.942491	0.808701
	72h	Dauer	L4	YA																															96h	#DIV/0!	0.755824	0.755824
daf-2	Total	25	49	165			239	daf-2		10.4603	20.5021	69.0377			100																				120h	#DIV/0!	0.807979	0.807979
	Total	28	74	178			280			10	26.4286	63.5714			100																			D20	48h	0.906128	0.906128	#DIV/0!
	Total	13	115	169			297			4.3771	38.7205	56.9024			100																				72h	0.14694	0.708775	0.808701
		66	238	512					mean	8.27912	28.5504	63.1705			100																				96h	#DIV/0!	0.181689	0.181689
																																			120h	#DIV/0!	0.38019	0.38019
		Dauer	L4	YA
daf-2	96h	0	39	194			233	daf-2		0	16.7382	83.2618			100
		0	27	253			280			0	9.64286	90.3571			100
		0	30	280			310			0	9.67742	90.3226			100
		0	96	727					mean	0	12.0195	87.9805			100
		Dauer	L4	YA
daf-2	120h	0	3	122			125	daf-2		0	2.4	97.6			100
		0	1	227			228			0	0.438596	99.5614			100
		0	6	290			296			0	2.02703	97.973			100
		0	10	639					mean	0	1.62187	98.3781			100
0mJ D10
																			Means								SD								2-tailed T-Test
	Number								%
	48h	Dauer	L4	Young adult			Total	0J		Dauer	L4	Young adult			Total					Dauer	L4	Young adult						Dauer	L4	Young adult						Dauer	L4	Young adult
daf-2	Total	32	176	0			208	daf-2		15.3846	84.6154	0			100			daf-2	48h	22.0973	77.9027	0				daf-2	48h	6.30265	6.30265	0				daf-2	48h	1	1	#DIV/0!
	Total	61	204	0			265			23.0189	76.9811	0			100				72h	5.87415	29.2266	64.8992					72h	2.35298	12.0995	9.85517					72h	1	1	1
	Total	70	181	0			251			27.8884	72.1116	0			100				96h	0	10.6357	89.3643					96h	0	5.92383	5.92383					96h	#DIV/0!	1	1
		163	561	0					mean	22.0973	77.9027	0			100				120h	0	3.24074	96.7593					120h	0	1.26338	1.26338					120h	#DIV/0!	1	1
	72h	Dauer	L4	YA
daf-2	Total	14	33	123			170	daf-2		8.23529	19.4118	72.3529			100
	Total	14	61	164			239			5.85774	25.523	68.6192			100
	Total	9	109	137			255			3.52941	42.7451	53.7255			100
		37	203	424					mean	5.87415	29.2266	64.8992			100
		Dauer	L4	YA
daf-2	96h	0	45	213			258	daf-2		0	17.4419	82.5581			100
		0	23	271			294			0	7.82313	92.1769			100
		0	18	253			271			0	6.64207	93.3579			100
		0	86	737					mean	0	10.6357	89.3643			100
		Dauer	L4	YA
daf-2	120h	0	7	209			216	daf-2		0	3.24074	96.7593			100
		0	2	263			265			0	0.754717	99.2453			100
		0	4	245			249			0	1.60643	98.3936			100
		0	13	717					mean	0	1.86729	98.1327			100
0mJ D20
																			Means								SD								2-tailed T-Test
	Number								%
	48h	Dauer	L4	Young adult			Total	0J		Dauer	L4	Young adult			Total					Dauer	L4	Young adult						Dauer	L4	Young adult						Dauer	L4	Young adult
daf-2	Total	79	185	0			264	daf-2		29.9242	70.0758	0			100			daf-2	48h	26.1967	73.8033	0				daf-2	48h	3.24393	3.24393	0				daf-2	48h	1	1	#DIV/0!
	Total	71	217	0			288			24.6528	75.3472	0			100				72h	11.8189	27.2205	60.9605					72h	0.427908	7.72	7.35433					72h	1	1	1
	Total	73	231	0			304			24.0132	75.9868	0			100				96h	0	7.73913	92.2609					96h	0	2.09354	2.09354					96h	#DIV/0!	1	1
		223	633	0					mean	26.1967	73.8033	0			100				120h	0	3.16901	96.831					120h	0	1.98469	1.98469					120h	#DIV/0!	1	1
	72h	Dauer	L4	YA
daf-2	Total	37	67	207			311	daf-2		11.8971	21.5434	66.5595			100
	Total	41	81	214			336			12.2024	24.1071	63.6905			100
	Total	41	130	190			361			11.3573	36.0111	52.6316			100
		119	278	611					mean	11.8189	27.2205	60.9605			100
		Dauer	L4	YA
daf-2	96h	0	21	242			263	daf-2		0	7.98479	92.0152			100
		0	29	270			299			0	9.699	90.301			100
		0	14	239			253			0	5.5336	94.4664			100
		0	64	751					mean	0	7.73913	92.2609			100
		Dauer	L4	YA
daf-2	120h	0	9	275			284	daf-2		0	3.16901	96.831			100
		0	15	302			317			0	4.73186	95.2681			100
		0	2	251			253			0	0.790514	99.2095			100
		0	26	828					mean	0	2.89713	97.1029			100

## Sheet: Supplement Figure 1A
																			Means								SD								2-tailed T-Test
	Number								%
	48h	Dauer	L4	YA			Total	0J		Dauer	L4	YA			Total					Dauer	L4	YA						Dauer	L4	YA						Dauer	L4	YA
D1	Total	38	121	0			159	D1		23.8994	76.1006	0			100			D1	48h	21.9208	78.0792	0				D1	48h	2.18209	2.18209	0				D1	48h	1	1	#DIV/0!
	Total	41	143	0			184			22.2826	77.7174	0			100				72h	8.74926	29.6342	61.6165					72h	2.88185	6.99278	9.53192					72h	1	1	1
	Total	28	115	0			143			19.5804	80.4196	0			100				96h	0	10.5329	89.4671					96h	0	5.67374	5.67374					96h	#DIV/0!	1	1
		107	379	0					mean	21.9208	78.0792	0			100				120h	0	4.12371	95.8763					120h	0	2.05237	2.05237					120h	#DIV/0!	1	1
D30	Total	29	136	0			165	D30		17.5758	82.4242	0			100			D30	48h	22.3111	77.6889	0				D30	48h	4.1991	4.1991	0				D30	48h	0.893305	0.893305	#DIV/0!
	Total	44	128	0			172			25.5814	74.4186	0			100				72h	10.4407	24.5562	65.0031					72h	7.32458	6.75736	4.14692					72h	0.728619	0.416893	0.602702
	Total	34	109	0			143			23.7762	76.2238	0			100				96h	0	13.304	86.696					96h	0	4.31233	4.31233					96h	#DIV/0!	0.537555	0.537555
		107	373	0					mean	22.3111	77.6889	0			100				120h	0	8.82353	91.1765					120h	0	3.57957	3.57957					120h	#DIV/0!	0.550752	0.550752
	72h	Dauer	L4	YA
D1	Total	7	28	92			127	D1		5.51181	22.0472	72.4409			100
	Total	16	45	84			145			11.0345	31.0345	57.931			100
	Total	13	48	73			134			9.70149	35.8209	54.4776			100
		36	121	249					mean	8.74926	29.6342	61.6165			100
D30	Total	19	19	75			113	D30		16.8142	16.8142	66.3717			100
	Total	14	32	70			116			12.069	27.5862	60.3448			100
	Total	3	36	84			123			2.43902	29.2683	68.2927			100
		36	87	229					mean	10.4407	24.5562	65.0031			100
		Dauer	L4	YA
D1	96h	0	7	94			101	D1		0	6.93069	93.0693			100
		0	14	68			82			0	17.0732	82.9268			100
		0	6	73			79			0	7.59494	92.4051			100
		0	27	235					mean	0	10.5329	89.4671			100
D30		0	9	84			93	D30		0	9.67742	90.3226			100
		0	9	65			74			0	12.1622	87.8378			100
		0	15	68			83			0	18.0723	81.9277			100
		0	33	217					mean	0	13.304	86.696			100
		Dauer	L4	YA
D1	120h	0	4	93			97	D1		0	4.12371	95.8763			100
		0	6	67			73			0	8.21918	91.7808			100
		0	5	73			78			0	6.41026	93.5897			100
		0	15	233					mean	0	6.25105	93.749			100
D30		0	6	62			68	D30		0	8.82353	91.1765			100
		0	2	82			84			0	2.38095	97.619			100
		0	2	67			69			0	2.89855	97.1014			100
		0	10	211					mean	0	4.70101	95.299			100

## Sheet: Fig1C,D
Replicate 1
	N2										daf-2										daf-2 D1										daf-2 D10										daf-2 D20
24h	#1	#2	#3	#4	#5	#6	#7	#8	#9	#10	#1	#2	#3	#4	#5	#6	#7	#8	#9	#10	#1	#2	#3	#4	#5	#6	#7	#8	#9	#10	#1	#2	#3	#4	#5	#6	#7	#8	#9	#10	#1	#2	#3	#4	#5	#6	#7	#8	#9
Alive	5	5	5	5	5	5	5	5	5	5	5	5	5	5	5	5	5	5	5	5	5	5	5	5	5	5	5	5	5	5	5	5	5	5	5	5	5	5	5	5	5	5	5	5	5	5	5	5	5
Dead	0	0	0	0	0	0	0	0	0	0	0	0	0	0	0	0	0	0	0	0	0	0	0	0	0	0	0	0	0	0	0	0	0	0	0	0	0	0	0	0	0	0	0	0	0	0	0	0	0
% alive	100	100	100	100	100	100	100	100	100	100	100	100	100	100	100	100	100	100	100	100	100	100	100	100	100	100	100	100	100	100	100	100	100	100	100	100	100	100	100	100	100	100	100	100	100	100	100	100	100
48h
Alive	5	5	5	5	5	5	5	5	5	5	5	5	5	5	5	5	5	5	5	5	5	5	5	5	5	5	5	5	5	5	5	5	5	5	5	5	5	5	5	5	5	5	5	5	5	5	5	5	5
Dead	0	0	0	0	0	0	0	0	0	0	0	0	0	0	0	0	0	0	0	0	0	0	0	0	0	0	0	0	0	0	0	0	0	0	0	0	0	0	0	0	0	0	0	0	0	0	0	0	0
% alive	100	100	100	100	100	100	100	100	100	100	100	100	100	100	100	100	100	100	100	100	100	100	100	100	100	100	100	100	100	100	100	100	100	100	100	100	100	100	100	100	100	100	100	100	100	100	100	100	100
72h
Alive	5	5	5	5	5	5	5	5	5	5	5	5	5	5	5	5	5	5	5	5	5	5	5	5	5	5	5	5	5	5	5	5	5	5	5	5	5	5	5	5	5	5	5	5	5	5	5	5	5
Dead	0	0	0	0	0	0	0	0	0	0	0	0	0	0	0	0	0	0	0	0	0	0	0	0	0	0	0	0	0	0	0	0	0	0	0	0	0	0	0	0	0	0	0	0	0	0	0	0	0
% alive	100	100	100	100	100	100	100	100	100	100	100	100	100	100	100	100	100	100	100	100	100	100	100	100	100	100	100	100	100	100	100	100	100	100	100	100	100	100	100	100	100	100	100	100	100	100	100	100	100
2022-02-04
Alive	5	5	5	5	5	5	5	5	5	5	5	5	5	5	5	5	5	5	5	5	5	5	5	5	5	5	5	5	5	5	5	5	5	5	5	5	5	5	5	4	5	5	5	5	5	5	5	5	5
Dead	0	0	0	0	0	0	0	0	0	0	0	0	0	0	0	0	0	0	0	0	0	0	0	0	0	0	0	0	0	0	0	0	0	0	0	0	0	0	0	1	0	0	0	0	0	0	0	0	0
% alive	100	100	100	100	100	100	100	100	100	100	100	100	100	100	100	100	100	100	100	100	100	100	100	100	100	100	100	100	100	100	100	100	100	100	100	100	100	100	100	80	100	100	100	100	100	100	100	100	100
2nd page
2022-02-05
Alive	5	5	4	5	5	5	5	5	5	5	5	5	5	5	5	5	5	5	5	5	5	5	5	5	5	5	5	5	5	5	5	5	5	5	5	5	5	5	5	4	5	5	5	5	5	5	5	5	5
Dead	0	0	1	0	0	0	0	0	0	0	0	0	0	0	0	0	0	0	0	0	0	0	0	0	0	0	0	0	0	0	0	0	0	0	0	0	0	0	0	1	0	0	0	0	0	0	0	0	0
% alive	100	100	80	100	100	100	100	100	100	100	100	100	100	100	100	100	100	100	100	100	100	100	100	100	100	100	100	100	100	100	100	100	100	100	100	100	100	100	100	80	100	100	100	100	100	100	100	100	100
2022-02-06
Alive	5	5	4	5	5	5	5	5	5	5	5	5	5	5	5	5	5	5	5	5	5	5	5	5	5	5	5	5	5	5	5	5	5	5	5	5	5	5	5	4	5	5	4	5	5	5	5	5	5
Dead	0	0	1	0	0	0	0	0	0	0	0	0	0	0	0	0	0	0	0	0	0	0	0	0	0	0	0	0	0	0	0	0	0	0	0	0	0	0	0	1	0	0	1	0	0	0	0	0	0
% alive	100	100	80	100	100	100	100	100	100	100	100	100	100	100	100	100	100	100	100	100	100	100	100	100	100	100	100	100	100	100	100	100	100	100	100	100	100	100	100	80	100	100	80	100	100	100	100	100	100
2022-02-07																		/\6										/\6										/\6										/\6
Alive	5	5	4	5	5	5	5	5	5	5	5	5	5	5	5	5	5	5	5	5	5	5	5	5	5	5	5	5	5	5	5	5	5	5	5	5	5	5	5	4	5	5	4	5	5	5	5	5	5
Dead	0	0	1	0	0	0	0	0	0	0	0	0	0	0	0	0	0	0	0	0	0	0	0	0	0	0	0	0	0	0	0	0	0	0	0	0	0	0	0	1	0	0	1	0	0	0	0	0	0
% alive	100	100	80	100	100	100	100	100	100	100	100	100	100	100	100	100	100	100	100	100	100	100	100	100	100	100	100	100	100	100	100	100	100	100	100	100	100	100	100	80	100	100	80	100	100	100	100	100	100
2022-02-08
Alive	5	5	4	5	5	5	5	5	5	5	5	5	5	5	5	5	5	5	5	5	5	5	5	5	5	5	5	5	5	5	5	5	5	5	5	5	5	5	5	4	5	5	4	4	5	5	5	5	5
Dead	0	0	1	0	0	0	0	0	0	0	0	0	0	0	0	0	0	0	0	0	0	0	0	0	0	0	0	0	0	0	0	0	0	0	0	0	0	0	0	1	0	0	1	1	0	0	0	0	0
% alive	100	100	80	100	100	100	100	100	100	100	100	100	100	100	100	100	100	100	100	100	100	100	100	100	100	100	100	100	100	100	100	100	100	100	100	100	100	100	100	80	100	100	80	80	100	100	100	100	100
2022-02-09
Alive	5	5	4	4	5	5	5	5	5	5	5	5	5	5	5	5	5	5	5	5	5	5	5	5	5	5	5	5	5	5	5	5	5	5	5	5	5	5	5	4	5	5	4	4	5	5	5	5	5
Dead	0	0	1	1	0	0	0	0	0	0	0	0	0	0	0	0	0	0	0	0	0	0	0	0	0	0	0	0	0	0	0	0	0	0	0	0	0	0	0	1	0	0	1	1	0	0	0	0	0
% alive	100	100	80	80	100	100	100	100	100	100	100	100	100	100	100	100	100	100	100	100	100	100	100	100	100	100	100	100	100	100	100	100	100	100	100	100	100	100	100	80	100	100	80	80	100	100	100	100	100
2022-02-10
Alive	5	5	4	4	5	5	5	5	5	5	5	5	5	5	5	5	5	5	5	5	5	5	5	5	5	5	5	5	5	5	5	5	4	5	5	5	5	5	5	4	5	5	4	4	5	5	5	5	5
Dead	0	0	1	1	0	0	0	0	0	0	0	0	0	0	0	0	0	0	0	0	0	0	0	0	0	0	0	0	0	0	0	0	1	0	0	0	0	0	0	1	0	0	1	1	0	0	0	0	0
% alive	100	100	80	80	100	100	100	100	100	100	100	100	100	100	100	100	100	100	100	100	100	100	100	100	100	100	100	100	100	100	100	100	80	100	100	100	100	100	100	80	100	100	80	80	100	100	100	100	100
2022-02-11
Alive	5	5	4	4	5	5	5	5	5	5	5	5	5	5	5	5	5	5	5	5	5	5	5	5	5	5	5	5	5	5	5	5	4	5	5	5	5	5	5	4	5	5	4	4	5	5	5	5	5
Dead	0	0	1	1	0	0	0	0	0	0	0	0	0	0	0	0	0	0	0	0	0	0	0	0	0	0	0	0	0	0	0	0	1	0	0	0	0	0	0	1	0	0	1	1	0	0	0	0	0
% alive	100	100	80	80	100	100	100	100	100	100	100	100	100	100	100	100	100	100	100	100	100	100	100	100	100	100	100	100	100	100	100	100	80	100	100	100	100	100	100	80	100	100	80	80	100	100	100	100	100
2022-02-12
Alive	5	5	4	4	5	5	5	5	5	5	5	5	5	5	5	5	5	5	5	5	5	5	5	5	5	5	5	5	5	5	5	5	4	5	5	5	5	5	5	4	5	5	4	4	5	5	5	5	5
Dead	0	0	1	1	0	0	0	0	0	0	0	0	0	0	0	0	0	0	0	0	0	0	0	0	0	0	0	0	0	0	0	0	1	0	0	0	0	0	0	1	0	0	1	1	0	0	0	0	0
% alive	100	100	80	80	100	100	100	100	100	100	100	100	100	100	100	100	100	100	100	100	100	100	100	100	100	100	100	100	100	100	100	100	80	100	100	100	100	100	100	80	100	100	80	80	100	100	100	100	100
2022-02-13
Alive	5	5	4	4	5	5	5	5	5	5	5	5	5	5	5	5	5	5	5	5	5	5	5	5	5	5	5	5	5	5	5	5	4	5	5	5	5	5	5	4	5	5	4	4	5	5	5	5	5
Dead	0	0	1	1	0	0	0	0	0	0	0	0	0	0	0	0	0	0	0	0	0	0	0	0	0	0	0	0	0	0	0	0	1	0	0	0	0	0	0	1	0	0	1	1	0	0	0	0	0
% alive	100	100	80	80	100	100	100	100	100	100	100	100	100	100	100	100	100	100	100	100	100	100	100	100	100	100	100	100	100	100	100	100	80	100	100	100	100	100	100	80	100	100	80	80	100	100	100	100	100
2022-02-14
Alive	5	5	4	4	5	5	5	5	5	5	5	5	5	5	5	5	5	5	5	5	5	5	5	4	5	5	5	5	5	5	5	5	4	5	5	5	5	5	5	4	5	5	4	4	5	5	5	5	5
Dead	0	0	1	1	0	0	0	0	0	0	0	0	0	0	0	0	0	0	0	0	0	0	0	1	0	0	0	0	0	0	0	0	1	0	0	0	0	0	0	1	0	0	1	1	0	0	0	0	0
% alive	100	100	80	80	100	100	100	100	100	100	100	100	100	100	100	100	100	100	100	100	100	100	100	80	100	100	100	100	100	100	100	100	80	100	100	100	100	100	100	80	100	100	80	80	100	100	100	100	100
2022-02-15
Alive	5	5	4	4	5	5	4	5	5	5	5	5	5	5	5	5	5	5	5	5	5	5	5	4	5	5	5	5	5	5	5	5	4	5	5	5	5	5	5	4	5	5	4	4	5	5	4	5	5
Dead	0	0	1	1	0	0	1	0	0	0	0	0	0	0	0	0	0	0	0	0	0	0	0	1	0	0	0	0	0	0	0	0	1	0	0	0	0	0	0	1	0	0	1	1	0	0	1	0	0
% alive	100	100	80	80	100	100	80	100	100	100	100	100	100	100	100	100	100	100	100	100	100	100	100	80	100	100	100	100	100	100	100	100	80	100	100	100	100	100	100	80	100	100	80	80	100	100	80	100	100
2022-02-16
Alive	5	5	4	4	5	5	4	5	5	5	5	4	5	5	5	5	5	5	5	5	5	5	5	4	5	5	5	5	5	5	5	5	4	5	5	5	5	5	5	4	5	5	4	4	5	5	4	5	5
Dead	0	0	1	1	0	0	1	0	0	0	0	1	0	0	0	0	0	0	0	0	0	0	0	1	0	0	0	0	0	0	0	0	1	0	0	0	0	0	0	1	0	0	1	1	0	0	1	0	0
% alive	100	100	80	80	100	100	80	100	100	100	100	80	100	100	100	100	100	100	100	100	100	100	100	80	100	100	100	100	100	100	100	100	80	100	100	100	100	100	100	80	100	100	80	80	100	100	80	100	100
2022-02-17
Alive	4	5	4	4	5	5	4	4	5	5	5	4	5	5	5	5	5	5	5	5	5	5	5	4	5	4	5	5	5	5	5	5	4	5	5	5	5	5	5	4	5	5	4	4	5	5	4	5	5
Dead	1	0	1	1	0	0	1	1	0	0	0	1	0	0	0	0	0	0	0	0	0	0	0	1	0	1	0	0	0	0	0	0	1	0	0	0	0	0	0	1	0	0	1	1	0	0	1	0	0
% alive	80	100	80	80	100	100	80	80	100	100	100	80	100	100	100	100	100	100	100	100	100	100	100	80	100	80	100	100	100	100	100	100	80	100	100	100	100	100	100	80	100	100	80	80	100	100	80	100	100
2022-02-18
Alive	4	5	4	4	4	5	3	4	5	5	5	4	5	5	5	5	5	5	5	5	5	5	5	4	5	4	5	5	5	5	5	5	4	5	5	5	5	5	5	3	5	5	4	4	5	5	4	5	4
Dead	1	0	1	1	1	0	2	1	0	0	0	1	0	0	0	0	0	0	0	0	0	0	0	1	0	1	0	0	0	0	0	0	1	0	0	0	0	0	0	2	0	0	1	1	0	0	1	0	1
% alive	80	100	80	80	80	100	60	80	100	100	100	80	100	100	100	100	100	100	100	100	100	100	100	80	100	80	100	100	100	100	100	100	80	100	100	100	100	100	100	60	100	100	80	80	100	100	80	100	80
2022-02-19
Alive	4	5	3	4	4	5	3	3	4	5	4	4	5	5	5	5	5	5	5	5	5	5	5	4	5	4	5	5	5	5	4	5	4	5	5	5	5	5	5	3	5	5	4	4	5	5	4	4	4
Dead	1	0	2	1	1	0	2	2	1	0	1	1	0	0	0	0	0	0	0	0	0	0	0	1	0	1	0	0	0	0	1	0	1	0	0	0	0	0	0	2	0	0	1	1	0	0	1	1	1
% alive	80	100	60	80	80	100	60	60	80	100	80	80	100	100	100	100	100	100	100	100	100	100	100	80	100	80	100	100	100	100	80	100	80	100	100	100	100	100	100	60	100	100	80	80	100	100	80	80	80
2022-02-20
Alive	4	5	3	4	3	4	3	2	4	5	4	4	5	5	5	5	5	4	5	5	5	5	5	4	5	4	5	5	4	5	4	5	4	5	5	4	5	5	5	3	5	5	4	4	5	5	4	4	4
Dead	1	0	2	1	2	1	2	3	1	0	1	1	0	0	0	0	0	1	0	0	0	0	0	1	0	1	0	0	1	0	1	0	1	0	0	1	0	0	0	2	0	0	1	1	0	0	1	1	1
% alive	80	100	60	80	60	80	60	40	80	100	80	80	100	100	100	100	100	80	100	100	100	100	100	80	100	80	100	100	80	100	80	100	80	100	100	80	100	100	100	60	100	100	80	80	100	100	80	80	80
2022-02-21
Alive	4	4	3	4	2	3	2	2	4	4	4	4	5	5	5	5	5	4	5	5	5	5	5	4	4	4	5	5	4	5	4	5	4	5	5	4	5	5	5	3	5	5	4	4	5	5	3	4	4
Dead	1	1	2	1	3	2	3	3	1	1	1	1	0	0	0	0	0	1	0	0	0	0	0	1	1	1	0	0	1	0	1	0	1	0	0	1	0	0	0	2	0	0	1	1	0	0	2	1	1
% alive	80	80	60	80	40	60	40	40	80	80	80	80	100	100	100	100	100	80	100	100	100	100	100	80	80	80	100	100	80	100	80	100	80	100	100	80	100	100	100	60	100	100	80	80	100	100	60	80	80
2022-02-22																				22										22										22
Alive	3	4	3	3	2	3	2	2	4	4	4	4	5	5	5	5	4	4	5	5	5	5	5	4	4	4	5	5	4	5	4	5	4	5	5	4	5	5	5	3	5	5	4	4	5	5	3	4	4
Dead	2	1	2	2	3	2	3	3	1	1	1	1	0	0	0	0	1	1	0	0	0	0	0	1	1	1	0	0	1	0	1	0	1	0	0	1	0	0	0	2	0	0	1	1	0	0	2	1	1
% alive	60	80	60	60	40	60	40	40	80	80	80	80	100	100	100	100	80	80	100	100	100	100	100	80	80	80	100	100	80	100	80	100	80	100	100	80	100	100	100	60	100	100	80	80	100	100	60	80	80
2022-02-23																				25										25										25
Alive	3	4	2	3	2	2	2	2	4	3	4	4	5	5	5	5	4	4	5	5	5	5	5	4	4	4	5	5	4	5	4	5	4	5	4	4	5	5	5	3	5	4	4	4	4	5	3	4	4
Dead	2	1	3	2	3	3	3	3	1	2	1	1	0	0	0	0	1	1	0	0	0	0	0	1	1	1	0	0	1	0	1	0	1	0	1	1	0	0	0	2	0	1	1	1	1	0	2	1	1
% alive	60	80	40	60	40	40	40	40	80	60	80	80	100	100	100	100	80	80	100	100	100	100	100	80	80	80	100	100	80	100	80	100	80	100	80	80	100	100	100	60	100	80	80	80	80	100	60	80	80
2022-02-24																				29										29										29
Alive	3	4	2	3	2	2	2	2	4	3	4	4	5	5	5	5	3	4	5	5	5	5	5	4	4	4	5	5	4	5	4	5	4	5	4	4	5	5	4	3	5	4	4	4	4	5	3	4	4
Dead	2	1	3	2	3	3	3	3	1	2	1	1	0	0	0	0	2	1	0	0	0	0	0	1	1	1	0	0	1	0	1	0	1	0	1	1	0	0	1	2	0	1	1	1	1	0	2	1	1
% alive	60	80	40	60	40	40	40	40	80	60	80	80	100	100	100	100	60	80	100	100	100	100	100	80	80	80	100	100	80	100	80	100	80	100	80	80	100	100	80	60	100	80	80	80	80	100	60	80	80
2022-02-25																				32										32										32
Alive	3	4	2	2	2	2	2	1	4	3	4	4	5	5	5	5	3	4	4	5	5	5	5	4	4	4	5	5	4	5	4	5	4	5	4	4	5	5	4	3	5	4	4	4	4	5	3	4	4
Dead	2	1	3	3	3	3	3	4	1	2	1	1	0	0	0	0	2	1	1	0	0	0	0	1	1	1	0	0	1	0	1	0	1	0	1	1	0	0	1	2	0	1	1	1	1	0	2	1	1
% alive	60	80	40	40	40	40	40	20	80	60	80	80	100	100	100	100	60	80	80	100	100	100	100	80	80	80	100	100	80	100	80	100	80	100	80	80	100	100	80	60	100	80	80	80	80	100	60	80	80
2022-02-26																				35										35										35
Alive	3	3	2	2	2	2	2	1	3	3	4	4	5	5	5	5	3	4	4	5	5	5	5	4	4	4	5	5	4	4	4	5	4	5	4	4	5	5	4	3	5	4	4	4	4	5	3	4	4
Dead	2	2	3	3	3	3	3	4	2	2	1	1	0	0	0	0	2	1	1	0	0	0	0	1	1	1	0	0	1	1	1	0	1	0	1	1	0	0	1	2	0	1	1	1	1	0	2	1	1
% alive	60	60	40	40	40	40	40	20	60	60	80	80	100	100	100	100	60	80	80	100	100	100	100	80	80	80	100	100	80	80	80	100	80	100	80	80	100	100	80	60	100	80	80	80	80	100	60	80	80
2022-02-27																				39										39										39
Alive	2	3	2	2	2	2	2	1	3	3	4	4	5	5	5	5	3	4	4	5	5	5	5	4	4	4	5	5	4	4	4	5	4	4	4	4	5	5	4	3	5	4	4	4	4	5	3	4	3
Dead	3	2	3	3	3	3	3	4	2	2	1	1	0	0	0	0	2	1	1	0	0	0	0	1	1	1	0	0	1	1	1	0	1	1	1	1	0	0	1	2	0	1	1	1	1	0	2	1	2
% alive	40	60	40	40	40	40	40	20	60	60	80	80	100	100	100	100	60	80	80	100	100	100	100	80	80	80	100	100	80	80	80	100	80	80	80	80	100	100	80	60	100	80	80	80	80	100	60	80	60
2022-02-28
Alive	2	3	2	2	2	2	2	1	2	3	4	4	5	5	4	5	3	4	4	5	4	5	5	4	4	4	5	5	4	4	4	5	4	4	4	4	5	5	4	3	5	4	4	4	4	5	3	4	3
Dead	3	2	3	3	3	3	3	4	3	2	1	1	0	0	1	0	2	1	1	0	1	0	0	1	1	1	0	0	1	1	1	0	1	1	1	1	0	0	1	2	0	1	1	1	1	0	2	1	2
% alive	40	60	40	40	40	40	40	20	40	60	80	80	100	100	80	100	60	80	80	100	80	100	100	80	80	80	100	100	80	80	80	100	80	80	80	80	100	100	80	60	100	80	80	80	80	100	60	80	60
day 29
Alive	2	2	2	2	2	2	2	1	2	2	4	4	5	5	4	5	3	4	4	5	4	5	5	4	4	4	5	5	4	4	4	5	4	4	4	4	5	5	4	3	5	4	3	4	4	5	3	4	3
Dead	3	3	3	3	3	3	3	4	3	3	1	1	0	0	1	0	2	1	1	0	1	0	0	1	1	1	0	0	1	1	1	0	1	1	1	1	0	0	1	2	0	1	2	1	1	0	2	1	2
% alive	40	40	40	40	40	40	40	20	40	40	80	80	100	100	80	100	60	80	80	100	80	100	100	80	80	80	100	100	80	80	80	100	80	80	80	80	100	100	80	60	100	80	60	80	80	100	60	80	60
d 30
Alive	1	2	2	2	2	2	2	0	2	2	4	4	5	5	4	5	3	4	4	5	4	5	5	4	4	4	5	4	4	4	4	5	4	4	4	4	5	5	4	3	5	4	3	4	4	5	3	4	3
Dead	4	3	3	3	3	3	3	5	3	3	1	1	0	0	1	0	2	1	1	0	1	0	0	1	1	1	0	1	1	1	1	0	1	1	1	1	0	0	1	2	0	1	2	1	1	0	2	1	2
% alive	20	40	40	40	40	40	40	0	40	40	80	80	100	100	80	100	60	80	80	100	80	100	100	80	80	80	100	80	80	80	80	100	80	80	80	80	100	100	80	60	100	80	60	80	80	100	60	80	60
d 31
Alive	1	2	2	1	2	1	2	0	2	2	4	4	5	4	4	5	3	4	4	5	4	5	5	4	4	3	5	4	4	4	4	5	4	4	4	3	5	5	4	3	4	4	3	4	4	5	3	4	2
Dead	4	3	3	4	3	4	3	5	3	3	1	1	0	1	1	0	2	1	1	0	1	0	0	1	1	2	0	1	1	1	1	0	1	1	1	2	0	0	1	2	1	1	2	1	1	0	2	1	3
% alive	20	40	40	20	40	20	40	0	40	40	80	80	100	80	80	100	60	80	80	100	80	100	100	80	80	60	100	80	80	80	80	100	80	80	80	60	100	100	80	60	80	80	60	80	80	100	60	80	40
d32
Alive	1	2	2	1	1	1	2	0	1	2	4	4	4	4	4	5	3	4	4	5	4	5	5	4	4	3	4	4	4	4	4	4	4	4	4	3	5	5	4	3	4	3	3	4	4	5	3	4	2
Dead	4	3	3	4	4	4	3	5	4	3	1	1	1	1	1	0	2	1	1	0	1	0	0	1	1	2	1	1	1	1	1	1	1	1	1	2	0	0	1	2	1	2	2	1	1	0	2	1	3
% alive	20	40	40	20	20	20	40	0	20	40	80	80	80	80	80	100	60	80	80	100	80	100	100	80	80	60	80	80	80	80	80	80	80	80	80	60	100	100	80	60	80	60	60	80	80	100	60	80	40
d33
Alive	1	1	2	1	0	1	2	0	1	2	4	4	4	4	4	4	3	4	4	5	4	5	5	4	4	3	4	4	4	4	4	4	4	4	4	3	4	5	4	3	4	3	3	4	3	5	3	4	2
Dead	4	4	3	4	5	4	3	5	4	3	1	1	1	1	1	1	2	1	1	0	1	0	0	1	1	2	1	1	1	1	1	1	1	1	1	2	1	0	1	2	1	2	2	1	2	0	2	1	3
% alive	20	20	40	20	0	20	40	0	20	40	80	80	80	80	80	80	60	80	80	100	80	100	100	80	80	60	80	80	80	80	80	80	80	80	80	60	80	100	80	60	80	60	60	80	60	100	60	80	40
d34
Alive	1	0	1	1	0	1	2	0	1	1	4	4	4	4	4	4	3	4	4	4	4	5	5	3	4	3	4	4	4	4	4	4	4	4	4	3	4	5	4	3	4	3	3	4	3	5	3	4	2
Dead	4	5	4	4	5	4	3	5	4	4	1	1	1	1	1	1	2	1	1	1	1	0	0	2	1	2	1	1	1	1	1	1	1	1	1	2	1	0	1	2	1	2	2	1	2	0	2	1	3
% alive	20	0	20	20	0	20	40	0	20	20	80	80	80	80	80	80	60	80	80	80	80	100	100	60	80	60	80	80	80	80	80	80	80	80	80	60	80	100	80	60	80	60	60	80	60	100	60	80	40
d35
Alive	1	0	0	1	0	0	2	0	1	1	4	4	4	4	4	4	3	4	4	4	4	5	4	3	4	3	4	4	4	4	4	4	4	4	4	3	4	5	4	3	4	3	3	4	3	5	3	4	2
Dead	4	5	5	4	5	5	3	5	4	4	1	1	1	1	1	1	2	1	1	1	1	0	1	2	1	2	1	1	1	1	1	1	1	1	1	2	1	0	1	2	1	2	2	1	2	0	2	1	3
% alive	20	0	0	20	0	0	40	0	20	20	80	80	80	80	80	80	60	80	80	80	80	100	80	60	80	60	80	80	80	80	80	80	80	80	80	60	80	100	80	60	80	60	60	80	60	100	60	80	40
d36
Alive	1	0	0	0	0	0	1	0	0	1	4	4	4	4	4	4	2	4	4	4	4	5	4	3	4	3	4	4	4	4	4	4	4	4	4	3	3	5	4	3	4	3	3	4	3	5	3	4	2
Dead	4	5	5	5	5	5	4	5	5	4	1	1	1	1	1	1	3	1	1	1	1	0	1	2	1	2	1	1	1	1	1	1	1	1	1	2	2	0	1	2	1	2	2	1	2	0	2	1	3
% alive	20	0	0	0	0	0	20	0	0	20	80	80	80	80	80	80	40	80	80	80	80	100	80	60	80	60	80	80	80	80	80	80	80	80	80	60	60	100	80	60	80	60	60	80	60	100	60	80	40
d37
Alive	1	0	0	0	0	0	1	0	0	1	4	4	4	4	4	4	2	4	4	4	4	5	4	3	4	3	4	4	4	4	4	4	4	4	4	3	3	5	4	3	4	3	3	4	3	5	3	4	2
Dead	4	5	5	5	5	5	4	5	5	4	1	1	1	1	1	1	3	1	1	1	1	0	1	2	1	2	1	1	1	1	1	1	1	1	1	2	2	0	1	2	1	2	2	1	2	0	2	1	3
% alive	20	0	0	0	0	0	20	0	0	20	80	80	80	80	80	80	40	80	80	80	80	100	80	60	80	60	80	80	80	80	80	80	80	80	80	60	60	100	80	60	80	60	60	80	60	100	60	80	40
d38
Alive	1	0	0	0	0	0	1	0	0	0	4	4	4	4	4	3	2	4	4	4	4	5	4	3	4	3	3	4	4	4	4	3	4	4	4	3	3	5	4	3	3	3	3	4	3	5	3	4	2
Dead	4	5	5	5	5	5	4	5	5	5	1	1	1	1	1	2	3	1	1	1	1	0	1	2	1	2	2	1	1	1	1	2	1	1	1	2	2	0	1	2	2	2	2	1	2	0	2	1	3
% alive	20	0	0	0	0	0	20	0	0	0	80	80	80	80	80	60	40	80	80	80	80	100	80	60	80	60	60	80	80	80	80	60	80	80	80	60	60	100	80	60	60	60	60	80	60	100	60	80	40
d39
Alive	1	0	0	0	0	0	1	0	0	0	4	3	4	4	4	3	2	4	4	4	4	5	4	2	4	3	3	3	4	4	4	3	4	4	4	3	3	4	4	3	3	3	3	4	3	5	3	4	2
Dead	4	5	5	5	5	5	4	5	5	5	1	2	1	1	1	2	3	1	1	1	1	0	1	3	1	2	2	2	1	1	1	2	1	1	1	2	2	1	1	2	2	2	2	1	2	0	2	1	3
% alive	20	0	0	0	0	0	20	0	0	0	80	60	80	80	80	60	40	80	80	80	80	100	80	40	80	60	60	60	80	80	80	60	80	80	80	60	60	80	80	60	60	60	60	80	60	100	60	80	40
d40
Alive	0	0	0	0	0	0	1	0	0	0	4	3	3	4	4	3	2	4	4	4	4	5	4	2	4	3	3	3	3	4	4	3	4	4	4	3	3	4	4	3	3	3	3	4	3	5	3	3	2
Dead	5	5	5	5	5	5	4	5	5	5	1	2	2	1	1	2	3	1	1	1	1	0	1	3	1	2	2	2	2	1	1	2	1	1	1	2	2	1	1	2	2	2	2	1	2	0	2	2	3
% alive	0	0	0	0	0	0	20	0	0	0	80	60	60	80	80	60	40	80	80	80	80	100	80	40	80	60	60	60	60	80	80	60	80	80	80	60	60	80	80	60	60	60	60	80	60	100	60	60	40
d42
Alive	0	0	0	0	0	0	0	0	0	0	3	3	3	4	4	3	2	4	3	4	4	5	4	2	4	3	3	3	3	4	4	3	4	3	4	2	3	4	3	3	3	3	3	4	3	5	3	3	2
Dead	5	5	5	5	5	5	5	5	5	5	2	2	2	1	1	2	3	1	2	1	1	0	1	3	1	2	2	2	2	1	1	2	1	2	1	3	2	1	2	2	2	2	2	1	2	0	2	2	3
% alive	0	0	0	0	0	0	0	0	0	0	60	60	60	80	80	60	40	80	60	80	80	100	80	40	80	60	60	60	60	80	80	60	80	60	80	40	60	80	60	60	60	60	60	80	60	100	60	60	40
d44
Alive											3	2	3	4	3	3	2	4	3	4	4	4	4	2	4	3	3	3	3	3	4	3	4	3	4	2	3	4	3	3	3	3	3	3	3	5	3	3	2
Dead											2	3	2	1	2	2	3	1	2	1	1	1	1	3	1	2	2	2	2	2	1	2	1	2	1	3	2	1	2	2	2	2	2	2	2	0	2	2	3
% alive											60	40	60	80	60	60	40	80	60	80	80	80	80	40	80	60	60	60	60	60	80	60	80	60	80	40	60	80	60	60	60	60	60	60	60	100	60	60	40
d46
Alive											3	1	3	4	3	3	2	4	3	3	4	4	4	2	3	3	2	3	3	3	4	3	4	2	4	1	3	4	3	3	3	3	3	3	3	4	3	2	2
Dead											2	4	2	1	2	2	3	1	2	2	1	1	1	3	2	2	3	2	2	2	1	2	1	3	1	4	2	1	2	2	2	2	2	2	2	1	2	3	3
% alive											60	20	60	80	60	60	40	80	60	60	80	80	80	40	60	60	40	60	60	60	80	60	80	40	80	20	60	80	60	60	60	60	60	60	60	80	60	40	40
d48
Alive											2	1	3	3	3	3	2	4	2	3	4	4	3	2	2	3	2	3	3	3	4	3	4	2	3	1	3	4	3	3	3	2	3	3	3	4	3	2	2
Dead											3	4	2	2	2	2	3	1	3	2	1	1	2	3	3	2	3	2	2	2	1	2	1	3	2	4	2	1	2	2	2	3	2	2	2	1	2	3	3
% alive											40	20	60	60	60	60	40	80	40	60	80	80	60	40	40	60	40	60	60	60	80	60	80	40	60	20	60	80	60	60	60	40	60	60	60	80	60	40	40
d50
Alive											2	1	3	3	3	2	2	3	2	2	3	2	3	2	2	3	2	3	3	3	2	3	4	2	3	0	3	4	3	3	3	2	3	3	3	4	3	1	2
Dead											3	4	2	2	2	3	3	2	3	3	2	3	2	3	3	2	3	2	2	2	3	2	1	3	2	5	2	1	2	2	2	3	2	2	2	1	2	4	3
% alive											40	20	60	60	60	40	40	60	40	40	60	40	60	40	40	60	40	60	60	60	40	60	80	40	60	0	60	80	60	60	60	40	60	60	60	80	60	20	40
d52
Alive											2	1	2	3	2	2	1	3	2	2	3	2	3	1	1	3	2	3	2	2	2	2	4	2	3	0	3	3	3	2	3	2	3	2	3	3	3	1	2
Dead											3	4	3	2	3	3	4	2	3	3	2	3	2	4	4	2	3	2	3	3	3	3	1	3	2	5	2	2	2	3	2	3	2	3	2	2	2	4	3
% alive											40	20	40	60	40	40	20	60	40	40	60	40	60	20	20	60	40	60	40	40	40	40	80	40	60	0	60	60	60	40	60	40	60	40	60	60	60	20	40
d54
Alive											2	1	2	2	2	2	1	2	1	2	1	2	2	1	1	3	2	2	2	2	2	2	3	1	3	0	3	2	3	2	3	2	3	2	2	3	2	0	2
Dead											3	4	3	3	3	3	4	3	4	3	4	3	3	4	4	2	3	3	3	3	3	3	2	4	2	5	2	3	2	3	2	3	2	3	3	2	3	5	3
% alive											40	20	40	40	40	40	20	40	20	40	20	40	40	20	20	60	40	40	40	40	40	40	60	20	60	0	60	40	60	40	60	40	60	40	40	60	40	0	40
d56
Alive											2	1	2	1	1	2	1	2	1	1	1	2	2	1	1	3	1	2	2	1	2	1	3	1	2	0	2	2	3	2	2	0	3	2	2	3	2	0	2
Dead											3	4	3	4	4	3	4	3	4	4	4	3	3	4	4	2	4	3	3	4	3	4	2	4	3	5	3	3	2	3	3	5	2	3	3	2	3	5	3
% alive											40	20	40	20	20	40	20	40	20	20	20	40	40	20	20	60	20	40	40	20	40	20	60	20	40	0	40	40	60	40	40	0	60	40	40	60	40	0	40
d58
Alive											2	1	1	1	0	1	1	2	1	1	1	2	1	0	0	3	1	1	2	1	2	1	3	1	2	0	2	2	2	1	2	0	1	2	2	2	2	0	2
Dead											3	4	4	4	5	4	4	3	4	4	4	3	4	5	5	2	4	4	3	4	3	4	2	4	3	5	3	3	3	4	3	5	4	3	3	3	3	5	3
% alive											40	20	20	20	0	20	20	40	20	20	20	40	20	0	0	60	20	20	40	20	40	20	60	20	40	0	40	40	40	20	40	0	20	40	40	40	40	0	40
d60
Alive											0	1	1	1	0	1	1	2	1	1	1	1	1	0	0	2	1	1	1	1	2	1	2	0	2	0	1	2	1	1	2	0	1	2	1	2	2	0	1
Dead											5	4	4	4	5	4	4	3	4	4	4	4	4	5	5	3	4	4	4	4	3	4	3	5	3	5	4	3	4	4	3	5	4	3	4	3	3	5	4
% alive											0	20	20	20	0	20	20	40	20	20	20	20	20	0	0	40	20	20	20	20	40	20	40	0	40	0	20	40	20	20	40	0	20	40	20	40	40	0	20
d62
Alive											0	1	1	1	0	1	1	1	1	0	0	1	1	0	0	2	1	1	1	0	2	1	0	0	2	0	1	1	1	1	1	0	0	1	1	1	1	0	1
Dead											5	4	4	4	5	4	4	4	4	5	5	4	4	5	5	3	4	4	4	5	3	4	5	5	3	5	4	4	4	4	4	5	5	4	4	4	4	5	4
% alive											0	20	20	20	0	20	20	20	20	0	0	20	20	0	0	40	20	20	20	0	40	20	0	0	40	0	20	20	20	20	20	0	0	20	20	20	20	0	20
d64
Alive											0	1	0	1	0	0	1	1	0	0	0	1	1	0	0	1	0	1	0	0	2	1	0	0	1	0	1	1	0	1	1	0	0	1	1	1	0	0	1
Dead											5	4	5	4	5	5	4	4	5	5	5	4	4	5	5	4	5	4	5	5	3	4	5	5	4	5	4	4	5	4	4	5	5	4	4	4	5	5	4
% alive											0	20	0	20	0	0	20	20	0	0	0	20	20	0	0	20	0	20	0	0	40	20	0	0	20	0	20	20	0	20	20	0	0	20	20	20	0	0	20
d66
Alive											0	1	0	1	0	0	1	0	0	0	0	1	1	0	0	1	0	1	0	0	2	1	0	0	1	0	1	1	0	0	1	0	0	1	1	1	0	0	1
Dead											5	4	5	4	5	5	4	5	5	5	5	4	4	5	5	4	5	4	5	5	3	4	5	5	4	5	4	4	5	5	4	5	5	4	4	4	5	5	4
% alive											0	20	0	20	0	0	20	0	0	0	0	20	20	0	0	20	0	20	0	0	40	20	0	0	20	0	20	20	0	0	20	0	0	20	20	20	0	0	20
d68
Alive											0	0	0	1	0	0	1	0	0	0	0	1	1	0	0	0	0	1	0	0	2	1	0	0	0	0	0	1	0	0	1	0	0	1	1	1	0	0	0
Dead											5	5	5	4	5	5	4	5	5	5	5	4	4	5	5	5	5	4	5	5	3	4	5	5	5	5	5	4	5	5	4	5	5	4	4	4	5	5	5
% alive											0	0	0	20	0	0	20	0	0	0	0	20	20	0	0	0	0	20	0	0	40	20	0	0	0	0	0	20	0	0	20	0	0	20	20	20	0	0	0
d70
Alive											0	0	0	1	0	0	1	0	0	0	0	1	1	0	0	0	0	1	0	0	2	1	0	0	0	0	0	1	0	0	1	0	0	1	0	1	0	0	0
Dead											5	5	5	4	5	5	4	5	5	5	5	4	4	5	5	5	5	4	5	5	3	4	5	5	5	5	5	4	5	5	4	5	5	4	5	4	5	5	5
% alive											0	0	0	20	0	0	20	0	0	0	0	20	20	0	0	0	0	20	0	0	40	20	0	0	0	0	0	20	0	0	20	0	0	20	0	20	0	0	0
d72
Alive											0	0	0	1	0	0	1	0	0	0	0	1	1	0	0	0	0	1	0	0	2	1	0	0	0	0	0	1	0	0	0	0	0	1	0	1	0	0	0
Dead											5	5	5	4	5	5	4	5	5	5	5	4	4	5	5	5	5	4	5	5	3	4	5	5	5	5	5	4	5	5	5	5	5	4	5	4	5	5	5
% alive											0	0	0	20	0	0	20	0	0	0	0	20	20	0	0	0	0	20	0	0	40	20	0	0	0	0	0	20	0	0	0	0	0	20	0	20	0	0	0
d74
Alive											0	0	0	1	0	0	0	0	0	0	0	1	1	0	0	0	0	1	0	0	1	1	0	0	0	0	0	0	0	0	0	0	0	1	0	1	0	0	0
Dead											5	5	5	4	5	5	5	5	5	5	5	4	4	5	5	5	5	4	5	5	4	4	5	5	5	5	5	5	5	5	5	5	5	4	5	4	5	5	5
% alive											0	0	0	20	0	0	0	0	0	0	0	20	20	0	0	0	0	20	0	0	20	20	0	0	0	0	0	0	0	0	0	0	0	20	0	20	0	0	0
d76
Alive											0	0	0	0	0	0	0	0	0	0	0	1	0	0	0	0	0	1	0	0	1	1	0	0	0	0	0	0	0	0	0	0	0	1	0	1	0	0	0
Dead											5	5	5	5	5	5	5	5	5	5	5	4	5	5	5	5	5	4	5	5	4	4	5	5	5	5	5	5	5	5	5	5	5	4	5	4	5	5	5
% alive											0	0	0	0	0	0	0	0	0	0	0	20	0	0	0	0	0	20	0	0	20	20	0	0	0	0	0	0	0	0	0	0	0	20	0	20	0	0	0
d78
Alive																					0	1	0	0	0	0	0	0	0	0	0	0	0	0	0	0	0	0	0	0	0	0	0	1	0	1	0	0	0
Dead																					5	4	5	5	5	5	5	5	5	5	5	5	5	5	5	5	5	5	5	5	5	5	5	4	5	4	5	5	5
% alive																					0	20	0	0	0	0	0	0	0	0	0	0	0	0	0	0	0	0	0	0	0	0	0	20	0	20	0	0	0
d80
Alive																					0	1	0	0	0	0	0	0	0	0											0	0	0	0	0	1	0	0	0
Dead																					5	4	5	5	5	5	5	5	5	5											5	5	5	5	5	4	5	5	5
% alive																					0	20	0	0	0	0	0	0	0	0											0	0	0	0	0	20	0	0	0
d82
Alive																					0	0	0	0	0	0	0	0	0	0											0	0	0	0	0	1	0	0	0
Dead																					5	5	5	5	5	5	5	5	5	5											5	5	5	5	5	4	5	5	5
% alive																					0	0	0	0	0	0	0	0	0	0											0	0	0	0	0	20	0	0	0
																																									0	0	0	0	0	1	0	0	0
Day	N2	daf-2	daf-2 post-dauer (1 day)	daf-2 post-dauer (10 days)	daf-2 post-dauer (20 days)																																				5	5	5	5	5	4	5	5	5
0	100	100	100	100	100																																				0	0	0	0	0	20	0	0	0
0.99	100	100	100	100	100
1	100	100	100	100	100
1.99	100	100	100	100	100																																				0	0	0	0	0	1	0	0	0
2	100	100	100	100	100																																				5	5	5	5	5	4	5	5	5
2.99	100	100	100	100	100																																				0	0	0	0	0	20	0	0	0
3	100	100	100	100	100
3.99	100	100	100	100	100
4	100	100	100	98	100																																				0	0	0	0	0	0	0	0	0
4.99	100	100	100	98	100																																				5	5	5	5	5	5	5	5	5
5	98	100	100	98	100																																				0	0	0	0	0	0	0	0	0
5.99	98	100	100	98	100
6	98	100	100	98	98
6.99	98	100	100	98	98
7	98	100	100	98	98
7.99	98	100	100	98	98
8	98	100	100	98	96
8.99	98	100	100	98	96
9	96	100	100	98	96
9.99	96	100	100	98	96
10	96	100	100	96	96
10.99	96	100	100	96	96
11	96	100	100	96	96
11.99	96	100	100	96	96
12	96	100	100	96	96
12.99	96	100	100	96	96
13	96	100	100	96	96
13.99	96	100	100	96	96
14	96	100	98	96	96
14.99	96	100	98	96	96
15	94	100	98	96	94
15.99	94	100	98	96	94
16	94	98	98	96	94
16.99	94	98	98	96	94
17	90	98	96	96	94
17.99	90	98	96	96	94
18	86	98	96	94	92
18.99	86	98	96	94	92
19	80	96	96	92	90
19.99	80	96	96	92	90
20	74	94	94	90	90
20.99	74	94	94	90	90
21	64	94	92	90	88
21.99	64	94	92	90	88
22	60	92	92	90	88
22.99	60	92	92	90	88
23	54	92	92	88	84
23.99	54	92	92	88	84
24	54	90	92	86	84
24.99	54	90	92	86	84
25	50	88	92	86	84
25.99	50	88	92	86	84
26	46	88	90	86	84
26.99	46	88	90	86	82
27	44	88	90	84	82
27.99	44	88	90	84	82
28	42	86	88	84	82
28.99	42	86	88	84	82
29	38	86	88	84	80
29.99	38	86	88	84	80
30	34	86	86	84	80
30.99	34	86	86	84	80
31	30	84	84	82	76
31.99	30	84	84	82	76
32	26	82	82	80	74
32.99	26	82	82	80	74
33	22	80	82	78	72
33.99	22	80	82	78	72
34	16	78	80	78	72
34.99	16	78	80	78	72
35	12	78	78	78	72
35.99	12	78	78	78	72
36	6	76	78	76	72
36.99	6	76	78	76	72
37	6	76	78	76	72
37.99	6	76	78	76	72
38	4	74	76	74	70
38.99	4	74	76	74	70
39	4	72	72	72	70
39.99	4	72	72	72	70
40	2	70	70	72	66
41.99	2	70	70	72	66
42	0	66	70	66	66
43.99		66	70	66	66
44		62	66	66	64
45.99		62	66	66	64
46		58	62	62	60
47.99		58	62	62	60
48		52	58	60	58
49.99		52	58	60	58
50		46	52	54	56
51.99		46	52	54	56
52		40	44	48	52
53.99		40	44	48	52
54		34	36	42	46
55.99		34	36	42	46
56		28	32	36	40
57.99		28	32	36	40
58		22	24	32	34
59.99		22	24	32	34
60		18	18	24	28
61.99		18	18	24	28
62		14	14	18	18
63.99		14	14	18	18
64		8	8	14	16
65.99		8	8	14	16
66		6	8	12	16
67.99		6	8	12	16
68		4	6	8	14
69.99		4	6	8	14
70		4	6	8	10
71.99		4	6	8	10
72		4	6	8	8
73.99		4	6	8	8
74		2	6	4	6
75.99		2	6	4	6
76		0	4	4	6
77.99			4	4	6
78			2	0	6
79.99			2		6
80			2		4
81.99			2		4
82			0		2
83.99					2
84					2
85.99					2
86					2
87.99					2
88					0
Replicate 2
	N2										daf-2										daf-2 D1										daf-2 D10										daf-2 D20
24h	#1	#2	#3	#4	#5	#6	#7	#8	#9	#10	#1	#2	#3	#4	#5	#6	#7	#8	#9	#10	#1	#2	#3	#4	#5	#6	#7	#8	#9	#10	#1	#2	#3	#4	#5	#6	#7	#8	#9	#10	#1	#2	#3	#4	#5	#6	#7	#8	#9
Alive	6	6	6	6	6	6	6	6	6	6	6	6	6	6	6	6	6	6	6	6	6	6	6	6	6	6	6	6	6	6	6	6	6	6	6	6	6	6	6	6	6	6	6	6	6	6	6	6	6
Dead	0	0	0	0	0	0	0	0	0	0	0	0	0	0	0	0	0	0	0	0	0	0	0	0	0	0	0	0	0	0	0	0	0	0	0	0	0	0	0	0	0	0	0	0	0	0	0	0	0
% alive	100	100	100	100	100	100	100	100	100	100	100	100	100	100	100	100	100	100	100	100	100	100	100	100	100	100	100	100	100	100	100	100	100	100	100	100	100	100	100	100	100	100	100	100	100	100	100	100	100
48h
Alive	6	6	6	6	6	6	6	6	6	6	6	6	6	6	6	6	6	6	6	6	6	6	6	6	6	6	6	6	6	6	6	6	6	6	6	6	6	6	6	6	6	6	6	6	6	6	6	6	6
Dead	0	0	0	0	0	0	0	0	0	0	0	0	0	0	0	0	0	0	0	0	0	0	0	0	0	0	0	0	0	0	0	0	0	0	0	0	0	0	0	0	0	0	0	0	0	0	0	0	0
% alive	100	100	100	100	100	100	100	100	100	100	100	100	100	100	100	100	100	100	100	100	100	100	100	100	100	100	100	100	100	100	100	100	100	100	100	100	100	100	100	100	100	100	100	100	100	100	100	100	100
72h
Alive	6	6	6	6	6	6	6	6	6	6	6	6	6	6	6	6	6	6	6	6	6	6	6	6	6	6	6	6	6	6	6	6	6	6	6	6	5	6	6	6	6	6	6	6	6	6	6	6	6
Dead	0	0	0	0	0	0	0	0	0	0	0	0	0	0	0	0	0	0	0	0	0	0	0	0	0	0	0	0	0	0	0	0	0	0	0	0	0	0	0	0	0	0	0	0	0	0	0	0	0
% alive	100	100	100	100	100	100	100	100	100	100	100	100	100	100	100	100	100	100	100	100	100	100	100	100	100	100	100	100	100	100	100	100	100	100	100	100	100	100	100	100	100	100	100	100	100	100	100	100	100
2022-02-04
Alive	6	6	6	6	6	6	5	6	6	6	6	6	6	6	6	6	6	6	6	6	6	6	6	6	6	6	6	6	6	6	6	6	6	6	6	6	5	6	6	6	6	6	6	6	6	6	6	6	6
Dead	0	0	0	0	0	0	0	0	0	0	0	0	0	0	0	0	0	0	0	0	0	0	0	0	0	0	0	0	0	0	0	0	0	0	0	0	0	0	0	0	0	0	0	0	0	0	0	0	0
% alive	100	100	100	100	100	100	100	100	100	100	100	100	100	100	100	100	100	100	100	100	100	100	100	100	100	100	100	100	100	100	100	100	100	100	100	100	100	100	100	100	100	100	100	100	100	100	100	100	100
2nd page
2022-02-05
Alive	6	6	6	6	6	6	5	6	6	6	6	6	6	6	6	6	6	6	6	6	6	6	6	6	6	6	6	6	6	6	6	6	6	6	6	6	5	6	6	6	6	6	6	6	6	6	6	6	6
Dead	0	0	0	0	0	0	0	0	0	0	0	0	0	0	0	0	0	0	0	0	0	0	0	0	0	0	0	0	0	0	0	0	0	0	0	0	0	0	0	0	0	0	0	0	0	0	0	0	0
% alive	100	100	100	100	100	100	100	100	100	100	100	100	100	100	100	100	100	100	100	100	100	100	100	100	100	100	100	100	100	100	100	100	100	100	100	100	100	100	100	100	100	100	100	100	100	100	100	100	100
2022-02-06
Alive	6	6	6	6	6	6	5	6	6	6	6	6	6	5	6	6	6	6	6	6	6	6	6	6	6	6	6	6	6	6	6	6	6	6	6	6	5	6	6	6	6	6	6	6	6	6	6	6	6
Dead	0	0	0	0	0	0	0	0	0	0	0	0	0	0	0	0	0	0	0	0	0	0	0	0	0	0	0	0	0	0	0	0	0	0	0	0	0	0	0	0	0	0	0	0	0	0	0	0	0
% alive	100	100	100	100	100	100	100	100	100	100	100	100	100	100	100	100	100	100	100	100	100	100	100	100	100	100	100	100	100	100	100	100	100	100	100	100	100	100	100	100	100	100	100	100	100	100	100	100	100
2022-02-07																		/\6										/\6										/\6										/\6
Alive	6	5	6	6	6	6	5	6	6	6	6	6	6	5	6	6	6	6	6	6	6	6	6	6	6	6	6	6	6	6	6	6	6	6	6	5	5	6	6	6	6	6	6	6	6	6	6	6	6
Dead	0	0	0	0	0	0	0	0	0	0	0	0	0	0	0	0	0	0	0	0	0	0	0	0	0	0	0	0	0	0	0	0	0	0	0	1	0	0	0	0	0	0	0	0	0	0	0	0	0
% alive	100	100	100	100	100	100	100	100	100	100	100	100	100	100	100	100	100	100	100	100	100	100	100	100	100	100	100	100	100	100	100	100	100	100	100	83.3333	100	100	100	100	100	100	100	100	100	100	100	100	100
2022-02-08
Alive	6	5	6	6	6	6	5	6	6	6	6	6	6	5	6	6	6	6	6	5	6	6	6	6	6	6	6	6	6	6	6	6	6	5	6	5	5	6	6	6	6	6	6	6	6	6	6	6	6
Dead	0	0	0	0	0	0	0	0	0	0	0	0	0	0	0	0	0	0	0	1	0	0	0	0	0	0	0	0	0	0	0	0	0	0	0	1	0	0	0	0	0	0	0	0	0	0	0	0	0
% alive	100	100	100	100	100	100	100	100	100	100	100	100	100	100	100	100	100	100	100	83.3333	100	100	100	100	100	100	100	100	100	100	100	100	100	100	100	83.3333	100	100	100	100	100	100	100	100	100	100	100	100	100
2022-02-09
Alive	6	5	6	6	6	6	5	5	6	6	6	6	6	5	6	6	6	6	6	5	6	5	6	6	6	6	6	6	6	6	6	6	6	5	6	5	5	6	6	6	6	6	5	6	6	6	6	6	6
Dead	0	0	0	0	0	0	0	1	0	0	0	0	0	0	0	0	0	0	0	1	0	0	0	0	0	0	0	0	0	0	0	0	0	0	0	1	0	0	0	0	0	0	0	0	0	0	0	0	0
% alive	100	100	100	100	100	100	100	83.3333	100	100	100	100	100	100	100	100	100	100	100	83.3333	100	100	100	100	100	100	100	100	100	100	100	100	100	100	100	83.3333	100	100	100	100	100	100	100	100	100	100	100	100	100
2022-02-10
Alive	6	5	6	6	6	6	5	5	6	6	6	6	6	5	6	6	6	6	6	5	6	5	6	6	6	6	6	6	6	6	6	6	6	5	6	5	5	6	6	6	6	6	5	6	6	6	6	6	6
Dead	0	0	0	0	0	0	0	1	0	0	0	0	0	0	0	0	0	0	0	1	0	0	0	0	0	0	0	0	0	0	0	0	0	0	0	1	0	0	0	0	0	0	0	0	0	0	0	0	0
% alive	100	100	100	100	100	100	100	83.3333	100	100	100	100	100	100	100	100	100	100	100	83.3333	100	100	100	100	100	100	100	100	100	100	100	100	100	100	100	83.3333	100	100	100	100	100	100	100	100	100	100	100	100	100
2022-02-11
Alive	6	5	6	6	6	6	5	5	6	6	6	6	6	5	6	6	6	6	6	5	6	5	6	6	6	6	6	6	6	6	6	6	6	5	6	5	5	6	6	6	6	6	5	6	6	6	6	6	6
Dead	0	0	0	0	0	0	0	1	0	0	0	0	0	0	0	0	0	0	0	1	0	0	0	0	0	0	0	0	0	0	0	0	0	0	0	1	0	0	0	0	0	0	0	0	0	0	0	0	0
% alive	100	100	100	100	100	100	100	83.3333	100	100	100	100	100	100	100	100	100	100	100	83.3333	100	100	100	100	100	100	100	100	100	100	100	100	100	100	100	83.3333	100	100	100	100	100	100	100	100	100	100	100	100	100
2022-02-12
Alive	6	5	6	6	5	6	5	5	6	6	6	6	6	5	6	6	6	6	6	5	6	5	6	6	6	6	6	6	6	6	6	6	6	5	6	5	5	6	6	6	6	6	5	6	6	6	6	6	6
Dead	0	0	0	0	0	0	0	1	0	0	0	0	0	0	0	0	0	0	0	1	0	0	0	0	0	0	0	0	0	0	0	0	0	0	0	1	0	0	0	0	0	0	0	0	0	0	0	0	0
% alive	100	100	100	100	100	100	100	83.3333	100	100	100	100	100	100	100	100	100	100	100	83.3333	100	100	100	100	100	100	100	100	100	100	100	100	100	100	100	83.3333	100	100	100	100	100	100	100	100	100	100	100	100	100
2022-02-13
Alive	5	5	6	6	5	6	5	5	6	6	6	6	6	5	6	6	6	6	6	5	6	5	6	6	6	6	6	6	5	6	6	6	6	5	6	5	5	6	6	6	6	6	5	6	6	6	6	6	6
Dead	1	0	0	0	0	0	0	1	0	0	0	0	0	0	0	0	0	0	0	1	0	0	0	0	0	0	0	0	0	0	0	0	0	0	0	1	0	0	0	0	0	0	0	0	0	0	0	0	0
% alive	83.3333	100	100	100	100	100	100	83.3333	100	100	100	100	100	100	100	100	100	100	100	83.3333	100	100	100	100	100	100	100	100	100	100	100	100	100	100	100	83.3333	100	100	100	100	100	100	100	100	100	100	100	100	100
2022-02-14
Alive	5	5	6	6	5	6	5	5	6	5	6	5	6	5	6	6	6	6	6	5	6	5	6	6	6	6	6	6	5	6	6	6	6	5	6	5	5	6	6	6	6	6	5	6	6	6	6	6	6
Dead	1	0	0	0	0	0	0	1	0	1	0	0	0	0	0	0	0	0	0	1	0	0	0	0	0	0	0	0	0	0	0	0	0	0	0	1	0	0	0	0	0	0	0	0	0	0	0	0	0
% alive	83.3333	100	100	100	100	100	100	83.3333	100	83.3333	100	100	100	100	100	100	100	100	100	83.3333	100	100	100	100	100	100	100	100	100	100	100	100	100	100	100	83.3333	100	100	100	100	100	100	100	100	100	100	100	100	100
2022-02-15
Alive	5	5	6	6	5	5	5	5	6	5	6	5	6	5	5	6	6	6	6	5	6	5	6	6	6	6	6	6	5	6	6	5	6	5	6	5	5	6	6	6	6	6	5	6	6	6	6	6	6
Dead	1	0	0	0	0	1	0	1	0	1	0	0	0	0	1	0	0	0	0	1	0	0	0	0	0	0	0	0	0	0	0	0	0	0	0	1	0	0	0	0	0	0	0	0	0	0	0	0	0
% alive	83.3333	100	100	100	100	83.3333	100	83.3333	100	83.3333	100	100	100	100	83.3333	100	100	100	100	83.3333	100	100	100	100	100	100	100	100	100	100	100	100	100	100	100	83.3333	100	100	100	100	100	100	100	100	100	100	100	100	100
2022-02-16
Alive	5	5	6	6	5	5	5	4	5	5	6	5	6	5	5	6	6	6	6	5	6	5	6	5	6	6	6	6	5	6	6	5	6	5	6	5	5	6	6	6	6	6	5	6	6	6	6	6	6
Dead	1	0	0	0	0	1	0	2	0	1	0	0	0	0	1	0	0	0	0	1	0	0	0	1	0	0	0	0	0	0	0	0	0	0	0	1	0	0	0	0	0	0	0	0	0	0	0	0	0
% alive	83.3333	100	100	100	100	83.3333	100	66.6667	100	83.3333	100	100	100	100	83.3333	100	100	100	100	83.3333	100	100	100	83.3333	100	100	100	100	100	100	100	100	100	100	100	83.3333	100	100	100	100	100	100	100	100	100	100	100	100	100
2022-02-17
Alive	5	4	4	6	4	5	5	4	5	5	6	5	6	5	5	6	6	6	6	5	6	5	6	5	6	6	6	5	5	6	6	5	6	5	6	5	5	6	6	6	6	6	5	6	6	6	6	6	6
Dead	1	1	2	0	0	1	0	2	0	1	0	0	0	0	1	0	0	0	0	1	0	0	0	1	0	0	0	1	0	0	0	0	0	0	0	1	0	0	0	0	0	0	0	0	0	0	0	0	0
% alive	83.3333	80	66.6667	100	100	83.3333	100	66.6667	100	83.3333	100	100	100	100	83.3333	100	100	100	100	83.3333	100	100	100	83.3333	100	100	100	83.3333	100	100	100	100	100	100	100	83.3333	100	100	100	100	100	100	100	100	100	100	100	100	100
2022-02-18
Alive	5	4	4	5	4	4	5	4	4	5	6	5	6	5	4	6	6	6	6	5	6	5	6	5	6	6	6	5	5	6	6	5	5	5	6	5	5	6	6	6	6	6	5	6	6	6	6	6	6
Dead	1	1	2	1	0	2	0	2	1	1	0	0	0	0	2	0	0	0	0	1	0	0	0	1	0	0	0	1	0	0	0	0	1	0	0	1	0	0	0	0	0	0	0	0	0	0	0	0	0
% alive	83.3333	80	66.6667	83.3333	100	66.6667	100	66.6667	80	83.3333	100	100	100	100	66.6667	100	100	100	100	83.3333	100	100	100	83.3333	100	100	100	83.3333	100	100	100	100	83.3333	100	100	83.3333	100	100	100	100	100	100	100	100	100	100	100	100	100
2022-02-19
Alive	5	4	3	5	4	4	5	4	3	5	6	5	6	5	4	5	6	6	6	5	6	5	6	5	6	6	6	5	5	6	6	5	5	5	6	5	5	6	6	6	6	6	5	6	5	6	6	6	6
Dead	1	1	3	1	0	2	0	2	2	1	0	0	0	0	2	0	0	0	0	1	0	0	0	1	0	0	0	1	0	0	0	0	1	0	0	1	0	0	0	0	0	0	0	0	0	0	0	0	0
% alive	83.3333	80	50	83.3333	100	66.6667	100	66.6667	60	83.3333	100	100	100	100	66.6667	100	100	100	100	83.3333	100	100	100	83.3333	100	100	100	83.3333	100	100	100	100	83.3333	100	100	83.3333	100	100	100	100	100	100	100	100	100	100	100	100	100
2022-02-20
Alive	5	3	3	4	4	4	5	3	3	4	6	5	6	5	4	5	6	5	5	5	6	5	5	5	6	6	6	5	5	6	6	5	5	5	6	5	5	6	6	6	6	6	5	6	5	6	6	6	6
Dead	1	1	3	2	0	2	0	3	2	2	0	0	0	0	2	0	0	1	1	1	0	0	0	1	0	0	0	1	0	0	0	0	1	0	0	1	0	0	0	0	0	0	0	0	0	0	0	0	0
% alive	83.3333	75	50	66.6667	100	66.6667	100	50	60	66.6667	100	100	100	100	66.6667	100	100	83.3333	83.3333	83.3333	100	100	100	83.3333	100	100	100	83.3333	100	100	100	100	83.3333	100	100	83.3333	100	100	100	100	100	100	100	100	100	100	100	100	100
2022-02-21
Alive	4	3	3	4	3	3	4	3	3	4	6	5	6	5	4	5	6	5	5	5	6	5	5	5	6	6	6	5	5	5	6	5	5	5	6	5	5	5	6	6	6	5	5	6	5	6	6	6	6
Dead	2	1	3	2	1	3	1	3	2	2	0	0	0	0	2	0	0	1	1	1	0	0	0	1	0	0	0	1	0	1	0	0	1	0	0	1	0	1	0	0	0	1	0	0	0	0	0	0	0
% alive	66.6667	75	50	66.6667	75	50	80	50	60	66.6667	100	100	100	100	66.6667	100	100	83.3333	83.3333	83.3333	100	100	100	83.3333	100	100	100	83.3333	100	83.3333	100	100	83.3333	100	100	83.3333	100	83.3333	100	100	100	83.3333	100	100	100	100	100	100	100
2022-02-22																				22										22										22
Alive	4	3	3	4	3	3	3	3	3	3	6	5	5	5	4	5	6	5	5	5	6	5	5	5	6	6	6	5	5	5	6	5	5	4	6	5	5	5	6	6	6	5	5	6	5	6	6	6	6
Dead	2	1	3	2	1	3	2	3	2	3	0	0	1	0	2	0	0	1	1	1	0	0	0	1	0	0	0	1	0	1	0	0	1	1	0	1	0	1	0	0	0	1	0	0	0	0	0	0	0
% alive	66.6667	75	50	66.6667	75	50	60	50	60	50	100	100	83.3333	100	66.6667	100	100	83.3333	83.3333	83.3333	100	100	100	83.3333	100	100	100	83.3333	100	83.3333	100	100	83.3333	80	100	83.3333	100	83.3333	100	100	100	83.3333	100	100	100	100	100	100	100
2022-02-23																				25										25										25
Alive	4	2	3	4	3	2	3	3	3	3	6	5	5	5	4	5	5	5	4	5	6	5	5	5	6	5	6	5	5	5	6	5	5	4	6	5	5	5	6	6	6	5	5	6	5	6	5	6	6
Dead	2	2	3	2	1	3	2	3	2	3	0	0	1	0	2	0	1	1	1	1	0	0	0	1	0	1	0	1	0	1	0	0	1	1	0	1	0	1	0	0	0	1	0	0	0	0	1	0	0
% alive	66.6667	50	50	66.6667	75	40	60	50	60	50	100	100	83.3333	100	66.6667	100	83.3333	83.3333	80	83.3333	100	100	100	83.3333	100	83.3333	100	83.3333	100	83.3333	100	100	83.3333	80	100	83.3333	100	83.3333	100	100	100	83.3333	100	100	100	100	83.3333	100	100
2022-02-24																				29										29										29
Alive	4	2	2	3	2	2	3	3	3	2	6	5	5	5	4	5	5	5	4	5	6	5	5	5	6	5	6	5	5	5	6	5	5	4	6	5	5	5	6	6	6	5	5	6	5	6	5	6	6
Dead	2	2	4	2	2	3	2	3	2	4	0	0	1	0	2	0	1	1	1	1	0	0	0	1	0	1	0	1	0	1	0	0	1	1	0	1	0	1	0	0	0	1	0	0	0	0	1	0	0
% alive	66.6667	50	33.3333	60	50	40	60	50	60	33.3333	100	100	83.3333	100	66.6667	100	83.3333	83.3333	80	83.3333	100	100	100	83.3333	100	83.3333	100	83.3333	100	83.3333	100	100	83.3333	80	100	83.3333	100	83.3333	100	100	100	83.3333	100	100	100	100	83.3333	100	100
2022-02-25																				32										32										32
Alive	3	2	2	3	2	2	3	3	3	2	6	4	5	5	4	5	5	5	4	5	6	5	5	5	5	5	6	5	5	5	6	5	5	3	6	5	5	5	6	6	6	5	5	6	5	6	5	6	6
Dead	3	2	4	2	2	3	2	3	2	4	0	1	1	0	2	0	1	1	1	1	0	0	0	1	1	1	0	1	0	1	0	0	1	2	0	1	0	1	0	0	0	1	0	0	0	0	1	0	0
% alive	50	50	33.3333	60	50	40	60	50	60	33.3333	100	80	83.3333	100	66.6667	100	83.3333	83.3333	80	83.3333	100	100	100	83.3333	83.3333	83.3333	100	83.3333	100	83.3333	100	100	83.3333	60	100	83.3333	100	83.3333	100	100	100	83.3333	100	100	100	100	83.3333	100	100
2022-02-26																				35										35										35
Alive	3	2	2	3	2	2	2	3	2	1	6	4	5	5	4	4	5	4	4	5	6	5	4	5	5	5	6	5	5	5	6	4	5	3	6	5	5	5	6	6	6	5	5	6	5	6	5	6	5
Dead	3	2	4	2	2	3	3	3	3	4	0	1	1	0	2	1	1	2	1	1	0	0	1	1	1	1	0	1	0	1	0	1	1	2	0	1	0	1	0	0	0	1	0	0	0	0	1	0	1
% alive	50	50	33.3333	60	50	40	40	50	40	20	100	80	83.3333	100	66.6667	80	83.3333	66.6667	80	83.3333	100	100	80	83.3333	83.3333	83.3333	100	83.3333	100	83.3333	100	80	83.3333	60	100	83.3333	100	83.3333	100	100	100	83.3333	100	100	100	100	83.3333	100	83.3333
2022-02-27																				39										39										39
Alive	3	2	1	3	2	1	2	2	2	1	5	4	5	5	4	4	5	4	3	5	6	5	4	5	5	5	5	5	5	5	6	4	4	3	6	4	5	5	6	5	6	5	5	5	5	6	5	6	5
Dead	3	2	5	2	2	4	3	4	3	4	1	1	1	0	2	1	1	2	1	1	0	0	1	1	1	1	1	1	0	1	0	1	2	2	0	2	0	1	0	0	0	1	0	1	0	0	1	0	1
% alive	50	50	16.6667	60	50	20	40	33.3333	40	20	83.3333	80	83.3333	100	66.6667	80	83.3333	66.6667	75	83.3333	100	100	80	83.3333	83.3333	83.3333	83.3333	83.3333	100	83.3333	100	80	66.6667	60	100	66.6667	100	83.3333	100	100	100	83.3333	100	83.3333	100	100	83.3333	100	83.3333
2022-02-28
Alive	3	2	1	3	1	1	2	2	1	1	5	4	5	5	4	4	5	4	3	5	6	5	4	5	5	5	5	5	5	4	5	4	4	3	6	4	5	5	6	5	6	5	5	5	5	5	5	6	4
Dead	3	2	5	2	3	4	3	4	4	4	1	1	1	0	2	1	1	2	1	1	0	0	1	1	1	1	1	1	0	2	1	1	2	2	0	2	0	1	0	0	0	1	0	1	0	1	1	0	2
% alive	50	50	16.6667	60	25	20	40	33.3333	20	20	83.3333	80	83.3333	100	66.6667	80	83.3333	66.6667	75	83.3333	100	100	80	83.3333	83.3333	83.3333	83.3333	83.3333	100	66.6667	83.3333	80	66.6667	60	100	66.6667	100	83.3333	100	100	100	83.3333	100	83.3333	100	83.3333	83.3333	100	66.6667
day 29
Alive	3	2	1	2	1	1	2	2	1	1	5	4	5	5	4	4	5	3	3	5	5	5	4	5	5	5	4	5	5	4	5	4	4	3	6	4	5	5	6	5	6	5	4	5	5	5	5	5	4
Dead	3	2	5	3	3	4	3	4	4	4	1	1	1	0	2	1	1	3	1	1	1	0	1	1	1	1	1	1	0	2	1	1	2	2	0	2	0	1	0	0	0	1	1	1	0	1	1	1	2
% alive	50	50	16.6667	40	25	20	40	33.3333	20	20	83.3333	80	83.3333	100	66.6667	80	83.3333	50	75	83.3333	83.3333	100	80	83.3333	83.3333	83.3333	80	83.3333	100	66.6667	83.3333	80	66.6667	60	100	66.6667	100	83.3333	100	100	100	83.3333	80	83.3333	100	83.3333	83.3333	83.3333	66.6667
d 30
Alive	3	2	1	2	1	1	1	2	1	0	5	3	5	5	4	4	5	3	3	5	5	5	4	5	5	5	4	5	5	4	5	4	3	3	6	4	4	4	5	5	5	5	4	5	5	4	5	5	3
Dead	3	2	5	3	3	4	4	4	4	5	1	2	1	0	2	1	1	3	1	1	1	0	1	1	1	1	1	1	0	2	1	1	2	2	0	2	1	2	1	0	0	1	1	1	0	2	1	1	3
% alive	50	50	16.6667	40	25	20	20	33.3333	20	0	83.3333	60	83.3333	100	66.6667	80	83.3333	50	75	83.3333	83.3333	100	80	83.3333	83.3333	83.3333	80	83.3333	100	66.6667	83.3333	80	60	60	100	66.6667	80	66.6667	83.3333	100	100	83.3333	80	83.3333	100	66.6667	83.3333	83.3333	50
d 31
Alive	2	1	1	2	1	1	1	2	1	0	5	3	5	5	4	4	5	3	3	5	5	5	3	5	5	5	4	4	5	4	5	4	3	3	6	4	4	3	5	5	5	5	3	5	5	4	5	5	3
Dead	4	3	5	3	3	4	4	4	4	5	1	2	1	0	2	1	1	3	1	1	1	0	2	1	1	1	1	2	0	2	1	1	2	2	0	2	1	3	1	0	0	1	2	1	0	2	1	1	3
% alive	33.3333	25	16.6667	40	25	20	20	33.3333	20	0	83.3333	60	83.3333	100	66.6667	80	83.3333	50	75	83.3333	83.3333	100	60	83.3333	83.3333	83.3333	80	66.6667	100	66.6667	83.3333	80	60	60	100	66.6667	80	50	83.3333	100	100	83.3333	60	83.3333	100	66.6667	83.3333	83.3333	50
d32
Alive	2	1	1	2	1	1	0	2	1	0	5	3	5	5	4	4	5	3	3	5	3	5	3	5	5	5	4	4	5	3	4	3	3	3	6	4	4	3	5	5	5	5	3	4	5	4	5	5	3
Dead	4	3	5	3	3	4	5	4	4	5	1	2	1	0	2	1	1	3	1	1	3	0	2	1	1	1	1	2	0	3	2	2	2	2	0	2	1	3	1	0	0	1	2	2	0	2	1	1	3
% alive	33.3333	25	16.6667	40	25	20	0	33.3333	20	0	83.3333	60	83.3333	100	66.6667	80	83.3333	50	75	83.3333	50	100	60	83.3333	83.3333	83.3333	80	66.6667	100	50	66.6667	60	60	60	100	66.6667	80	50	83.3333	100	100	83.3333	60	66.6667	100	66.6667	83.3333	83.3333	50
d33
Alive	2	1	1	2	1	1	0	2	1	0	5	3	5	5	4	4	5	3	3	5	3	5	3	5	5	5	3	4	4	3	4	3	3	3	6	4	4	3	5	5	5	5	3	4	5	4	4	5	3
Dead	4	3	5	3	3	4	5	4	4	5	1	2	1	0	2	1	1	3	1	1	3	0	2	1	1	1	2	2	1	3	2	2	2	2	0	2	1	3	1	0	0	1	2	2	0	2	2	1	3
% alive	33.3333	25	16.6667	40	25	20	0	33.3333	20	0	83.3333	60	83.3333	100	66.6667	80	83.3333	50	75	83.3333	50	100	60	83.3333	83.3333	83.3333	60	66.6667	80	50	66.6667	60	60	60	100	66.6667	80	50	83.3333	100	100	83.3333	60	66.6667	100	66.6667	66.6667	83.3333	50
d34
Alive	2	1	0	2	1	1	0	2	1	0	4	3	5	5	4	4	5	3	3	5	3	4	3	5	5	5	3	4	4	2	3	3	3	3	5	4	4	3	5	4	5	5	3	4	5	4	4	5	3
Dead	4	3	6	3	3	4	5	4	4	5	2	2	1	0	2	1	1	3	1	1	3	1	2	1	1	1	2	2	1	4	2	2	2	2	1	2	1	3	1	1	0	1	2	2	0	2	2	1	3
% alive	33.3333	25	0	40	25	20	0	33.3333	20	0	66.6667	60	83.3333	100	66.6667	80	83.3333	50	75	83.3333	50	80	60	83.3333	83.3333	83.3333	60	66.6667	80	33.3333	60	60	60	60	83.3333	66.6667	80	50	83.3333	80	100	83.3333	60	66.6667	100	66.6667	66.6667	83.3333	50
d35
Alive	2	1	0	2	1	1	0	1	1	0	4	3	5	5	4	4	4	3	3	4	3	4	3	4	5	4	3	4	3	2	3	2	3	3	5	4	4	3	5	4	5	5	2	4	5	4	4	5	3
Dead	4	3	6	3	3	4	5	5	4	5	2	2	1	0	2	1	2	3	1	2	3	1	2	2	1	2	2	2	2	4	2	3	2	2	1	2	1	3	1	1	0	1	3	2	0	2	2	1	3
% alive	33.3333	25	0	40	25	20	0	16.6667	20	0	66.6667	60	83.3333	100	66.6667	80	66.6667	50	75	66.6667	50	80	60	66.6667	83.3333	66.6667	60	66.6667	60	33.3333	60	40	60	60	83.3333	66.6667	80	50	83.3333	80	100	83.3333	40	66.6667	100	66.6667	66.6667	83.3333	50
d36
Alive	2	0	0	2	1	1	0	0	1	0	4	3	5	5	4	4	4	3	3	4	3	4	3	4	5	4	3	4	3	2	3	2	3	3	5	4	4	3	5	4	5	5	2	4	5	4	4	5	2
Dead	4	4	6	3	3	4	5	6	4	5	2	2	1	0	2	1	2	3	1	2	3	1	2	2	1	2	2	2	2	4	2	3	2	2	1	2	1	3	1	1	0	1	3	2	0	2	2	1	4
% alive	33.3333	0	0	40	25	20	0	0	20	0	66.6667	60	83.3333	100	66.6667	80	66.6667	50	75	66.6667	50	80	60	66.6667	83.3333	66.6667	60	66.6667	60	33.3333	60	40	60	60	83.3333	66.6667	80	50	83.3333	80	100	83.3333	40	66.6667	100	66.6667	66.6667	83.3333	33.3333
d37
Alive	2	0	0	1	0	1	0	0	0	0	4	3	5	5	3	4	4	3	3	4	3	4	3	4	5	4	3	3	3	2	2	2	3	3	5	4	4	3	5	4	5	4	2	4	5	4	4	5	2
Dead	4	4	6	4	4	4	5	6	5	5	2	2	1	0	3	1	2	3	1	2	3	1	2	2	1	2	2	3	2	4	3	3	2	2	1	2	1	3	1	1	0	2	3	2	0	2	2	1	4
% alive	33.3333	0	0	20	0	20	0	0	0	0	66.6667	60	83.3333	100	50	80	66.6667	50	75	66.6667	50	80	60	66.6667	83.3333	66.6667	60	50	60	33.3333	40	40	60	60	83.3333	66.6667	80	50	83.3333	80	100	66.6667	40	66.6667	100	66.6667	66.6667	83.3333	33.3333
d38
Alive	1	0	0	0	0	0	0	0	0	0	4	3	5	5	3	4	4	3	3	4	3	4	3	3	5	4	3	3	3	2	2	2	3	3	5	4	4	3	5	4	4	4	2	4	5	4	4	5	2
Dead	5	4	6	5	4	5	5	6	5	5	2	2	1	0	3	1	2	3	1	2	3	1	2	3	1	2	2	3	2	4	3	3	2	2	1	2	1	3	1	1	1	2	3	2	0	2	2	1	4
% alive	16.6667	0	0	0	0	0	0	0	0	0	66.6667	60	83.3333	100	50	80	66.6667	50	75	66.6667	50	80	60	50	83.3333	66.6667	60	50	60	33.3333	40	40	60	60	83.3333	66.6667	80	50	83.3333	80	80	66.6667	40	66.6667	100	66.6667	66.6667	83.3333	33.3333
d39
Alive	0	0	0	0	0	0	0	0	0	0	4	3	5	5	3	4	4	3	3	4	3	4	3	3	5	4	3	3	3	2	2	2	3	3	5	4	4	3	5	4	4	4	2	4	5	4	4	5	2
Dead	6	4	6	5	4	5	5	6	5	5	2	2	1	0	3	1	2	3	1	2	3	1	2	3	1	2	2	3	2	4	3	3	2	2	1	2	1	3	1	1	1	2	3	2	0	2	2	1	4
% alive	0	0	0	0	0	0	0	0	0	0	66.6667	60	83.3333	100	50	80	66.6667	50	75	66.6667	50	80	60	50	83.3333	66.6667	60	50	60	33.3333	40	40	60	60	83.3333	66.6667	80	50	83.3333	80	80	66.6667	40	66.6667	100	66.6667	66.6667	83.3333	33.3333
d40
Alive											4	3	5	5	3	4	4	3	3	4	3	4	3	3	5	4	3	3	3	1	2	2	3	3	5	4	4	3	5	4	4	4	2	4	5	4	4	5	2
Dead											2	2	1	0	3	1	2	3	1	2	3	1	2	3	1	2	2	3	2	5	3	3	2	2	1	2	1	3	1	1	1	2	3	2	0	2	2	1	4
% alive	#DIV/0!	#DIV/0!	#DIV/0!	#DIV/0!	#DIV/0!	#DIV/0!	#DIV/0!	#DIV/0!	#DIV/0!	#DIV/0!	66.6667	60	83.3333	100	50	80	66.6667	50	75	66.6667	50	80	60	50	83.3333	66.6667	60	50	60	16.6667	40	40	60	60	83.3333	66.6667	80	50	83.3333	80	80	66.6667	40	66.6667	100	66.6667	66.6667	83.3333	33.3333
d42
Alive											4	3	4	5	3	4	4	3	3	4	3	4	3	3	5	4	3	3	3	1	1	2	3	3	5	4	4	3	5	4	4	3	2	4	5	4	4	5	2
Dead											2	2	2	0	3	1	2	3	1	2	3	1	2	3	1	2	2	3	2	5	4	3	2	2	1	2	1	3	1	1	1	3	3	2	0	2	2	1	4
% alive	#DIV/0!	#DIV/0!	#DIV/0!	#DIV/0!	#DIV/0!	#DIV/0!	#DIV/0!	#DIV/0!	#DIV/0!	#DIV/0!	66.6667	60	66.6667	100	50	80	66.6667	50	75	66.6667	50	80	60	50	83.3333	66.6667	60	50	60	16.6667	20	40	60	60	83.3333	66.6667	80	50	83.3333	80	80	50	40	66.6667	100	66.6667	66.6667	83.3333	33.3333
d44
Alive											4	3	4	3	3	4	4	3	2	4	3	4	2	3	5	4	3	3	3	1	1	2	3	3	5	4	4	3	4	4	4	3	2	4	5	4	4	5	2
Dead											2	2	2	2	3	1	2	3	2	2	3	1	3	3	1	2	2	3	2	5	4	3	2	2	1	2	1	3	2	1	1	3	3	2	0	2	2	1	4
% alive											66.6667	60	66.6667	60	50	80	66.6667	50	50	66.6667	50	80	40	50	83.3333	66.6667	60	50	60	16.6667	20	40	60	60	83.3333	66.6667	80	50	66.6667	80	80	50	40	66.6667	100	66.6667	66.6667	83.3333	33.3333
d46
Alive											4	2	4	3	3	4	4	3	2	4	3	3	2	3	5	4	3	3	3	1	1	2	3	3	5	3	4	3	4	4	4	3	2	3	5	4	4	5	2
Dead											2	3	2	2	3	1	2	3	2	2	3	2	3	3	1	2	2	3	2	5	4	3	2	2	1	3	1	3	2	1	1	3	3	3	0	2	2	1	4
% alive											66.6667	40	66.6667	60	50	80	66.6667	50	50	66.6667	50	60	40	50	83.3333	66.6667	60	50	60	16.6667	20	40	60	60	83.3333	50	80	50	66.6667	80	80	50	40	50	100	66.6667	66.6667	83.3333	33.3333
d48
Alive											3	2	4	2	3	4	4	3	2	3	3	3	2	3	4	4	2	3	2	1	1	1	3	3	5	3	3	3	4	3	3	3	2	2	4	4	4	5	2
Dead											3	3	2	3	3	1	2	3	2	2	3	2	3	3	2	2	3	3	3	5	4	4	2	2	1	3	2	3	2	2	1	3	3	4	1	2	2	1	4
% alive											50	40	66.6667	40	50	80	66.6667	50	50	60	50	60	40	50	66.6667	66.6667	40	50	40	16.6667	20	20	60	60	83.3333	50	60	50	66.6667	60	75	50	40	33.3333	80	66.6667	66.6667	83.3333	33.3333
d50
Alive											3	2	4	2	2	4	4	3	2	2	3	3	2	3	4	3	2	3	2	1	1	1	3	2	5	3	3	2	4	3	3	2	2	2	3	4	4	4	2
Dead											3	3	2	3	4	1	2	3	2	3	3	2	3	3	2	3	3	3	3	5	4	4	2	3	1	3	2	4	2	2	1	4	3	4	2	2	2	2	4
% alive											50	40	66.6667	40	33.3333	80	66.6667	50	50	40	50	60	40	50	66.6667	50	40	50	40	16.6667	20	20	60	40	83.3333	50	60	33.3333	66.6667	60	75	33.3333	40	33.3333	60	66.6667	66.6667	66.6667	33.3333
d52
Alive											2	2	3	2	2	4	3	2	2	2	2	3	2	3	4	3	2	2	2	1	0	1	3	2	5	2	3	2	4	3	2	2	1	1	3	3	5	4	1
Dead											3	3	3	3	4	1	3	4	2	3	4	2	3	3	2	3	3	4	3	5	5	4	2	3	1	4	2	4	2	2	2	4	4	5	2	3	1	2	5
% alive											40	40	50	40	33.3333	80	50	33.3333	50	40	33.3333	60	40	50	66.6667	50	40	33.3333	40	16.6667	0	20	60	40	83.3333	33.3333	60	33.3333	66.6667	60	50	33.3333	20	16.6667	60	50	83.3333	66.6667	16.6667
d54
Alive											2	1	3	2	2	4	2	2	2	1	2	2	2	3	4	2	2	2	2	1	0	1	3	2	4	2	3	1	3	3	2	1	1	1	3	3	4	4	1
Dead											3	4	3	3	4	1	4	4	2	4	4	3	3	3	2	3	3	4	3	5	5	4	2	3	2	4	2	5	3	2	2	5	4	5	2	3	2	2	5
% alive											40	20	50	40	33.3333	80	33.3333	33.3333	50	20	33.3333	40	40	50	66.6667	40	40	33.3333	40	16.6667	0	20	60	40	66.6667	33.3333	60	16.6667	50	60	50	16.6667	20	16.6667	60	50	66.6667	66.6667	16.6667
d56
Alive											2	1	2	2	2	3	2	2	2	1	2	2	2	3	3	2	2	2	2	0	0	1	3	1	3	2	2	1	3	2	2	1	1	1	2	3	3	4	1
Dead											3	4	4	3	4	2	4	4	2	4	4	3	3	3	3	3	3	4	3	6	5	4	2	4	3	4	3	5	3	3	2	5	4	5	3	3	3	2	5
% alive											40	20	33.3333	40	33.3333	60	33.3333	33.3333	50	20	33.3333	40	40	50	50	40	40	33.3333	40	0	0	20	60	20	50	33.3333	40	16.6667	50	40	50	16.6667	20	16.6667	40	50	50	66.6667	16.6667
d58
Alive											2	1	2	2	2	3	2	1	2	0	1	2	2	2	2	2	2	2	2	0	0	1	2	1	3	2	1	1	3	1	2	1	1	1	2	3	3	4	1
Dead											3	4	4	3	4	2	4	5	2	5	5	3	3	4	4	3	3	4	3	6	5	4	3	4	3	4	4	5	3	4	2	5	4	5	3	3	3	2	5
% alive											40	20	33.3333	40	33.3333	60	33.3333	16.6667	50	0	16.6667	40	40	33.3333	33.3333	40	40	33.3333	40	0	0	20	40	20	50	33.3333	20	16.6667	50	20	50	16.6667	20	16.6667	40	50	50	66.6667	16.6667
d60
Alive											1	0	1	1	2	3	1	1	1	0	1	2	1	2	1	2	1	2	1	0	0	1	2	1	2	2	1	1	1	1	2	1	1	1	2	1	3	3	1
Dead											4	5	5	4	4	2	5	5	3	5	5	3	4	4	5	3	4	4	4	6	5	4	3	4	4	4	4	5	5	4	2	5	4	5	3	5	3	3	5
% alive											20	0	16.6667	20	33.3333	60	16.6667	16.6667	25	0	16.6667	40	20	33.3333	16.6667	40	20	33.3333	20	0	0	20	40	20	33.3333	33.3333	20	16.6667	16.6667	20	50	16.6667	20	16.6667	40	16.6667	50	50	16.6667
d62
Alive											0	0	1	1	1	3	1	1	1	0	1	2	1	1	1	2	1	2	1	0	0	1	1	1	2	2	1	0	1	1	2	1	0	1	2	1	3	2	1
Dead											5	5	5	4	5	2	5	5	3	5	5	3	4	5	5	3	4	4	4	6	5	4	4	4	4	4	4	6	5	4	2	5	5	5	3	5	3	4	5
% alive											0	0	16.6667	20	16.6667	60	16.6667	16.6667	25	0	16.6667	40	20	16.6667	16.6667	40	20	33.3333	20	0	0	20	20	20	33.3333	33.3333	20	0	16.6667	20	50	16.6667	0	16.6667	40	16.6667	50	33.3333	16.6667
d64
Alive											0	0	1	1	1	3	1	0	1	0	1	0	1	1	1	1	1	2	0	0	0	1	1	1	2	2	1	0	1	1	2	0	0	1	2	1	3	2	1
Dead											5	5	5	4	5	2	5	6	3	5	5	5	4	5	5	4	4	4	5	6	5	4	4	4	4	4	4	6	5	4	2	6	5	5	3	5	3	4	5
% alive											0	0	16.6667	20	16.6667	60	16.6667	0	25	0	16.6667	0	20	16.6667	16.6667	20	20	33.3333	0	0	0	20	20	20	33.3333	33.3333	20	0	16.6667	20	50	0	0	16.6667	40	16.6667	50	33.3333	16.6667
d66
Alive											0	0	1	1	0	2	1	0	1	0	1	0	1	1	1	1	1	2	0	0	0	1	0	1	2	2	0	0	1	1	2	0	0	1	1	1	2	2	0
Dead											5	5	5	4	6	3	5	6	3	5	5	5	4	5	5	4	4	4	5	6	5	4	5	4	4	4	5	6	5	4	2	6	5	5	4	5	4	4	6
% alive											0	0	16.6667	20	0	40	16.6667	0	25	0	16.6667	0	20	16.6667	16.6667	20	20	33.3333	0	0	0	20	0	20	33.3333	33.3333	0	0	16.6667	20	50	0	0	16.6667	20	16.6667	33.3333	33.3333	0
d68
Alive											0	0	1	0	0	2	1	0	1	0	1	0	1	0	1	1	0	2	0	0	0	1	0	1	2	2	0	0	1	1	1	0	0	0	1	1	1	1	0
Dead											5	5	5	5	6	3	5	6	3	5	5	5	4	6	5	4	5	4	5	6	5	4	5	4	4	4	5	6	5	4	3	6	5	6	4	5	5	5	6
% alive											0	0	16.6667	0	0	40	16.6667	0	25	0	16.6667	0	20	0	16.6667	20	0	33.3333	0	0	0	20	0	20	33.3333	33.3333	0	0	16.6667	20	25	0	0	0	20	16.6667	16.6667	16.6667	0
d70
Alive											0	0	1	0	0	2	1	0	1	0	0	0	1	0	1	1	0	2	0	0	0	0	0	1	2	1	0	0	1	1	1	0	0	0	1	1	1	0	0
Dead											5	5	5	5	6	3	5	6	3	5	6	5	4	6	5	4	5	4	5	6	5	5	5	4	4	5	5	6	5	4	3	6	5	6	4	5	5	6	6
% alive											0	0	16.6667	0	0	40	16.6667	0	25	0	0	0	20	0	16.6667	20	0	33.3333	0	0	0	0	0	20	33.3333	16.6667	0	0	16.6667	20	25	0	0	0	20	16.6667	16.6667	0	0
d72
Alive											0	0	1	0	0	2	0	0	1	0	0	0	0	0	1	1	0	1	0	0	0	0	0	0	2	1	0	0	0	0	1	0	0	0	0	1	1	0	0
Dead											5	5	5	5	6	3	6	6	3	5	6	5	5	6	5	4	5	5	5	6	5	5	5	5	4	5	5	6	6	5	3	6	5	6	5	5	5	6	6
% alive											0	0	16.6667	0	0	40	0	0	25	0	0	0	0	0	16.6667	20	0	16.6667	0	0	0	0	0	0	33.3333	16.6667	0	0	0	0	25	0	0	0	0	16.6667	16.6667	0	0
d74
Alive											0	0	1	0	0	2	0	0	1	0	0	0	0	0	1	1	0	1	0	0	0	0	0	0	2	0	0	0	0	0	1	0	0	0	0	1	1	0	0
Dead											5	5	5	5	6	3	6	6	3	5	6	5	5	6	5	4	5	5	5	6	5	5	5	5	4	6	5	6	6	5	3	6	5	6	5	5	5	6	6
% alive											0	0	16.6667	0	0	40	0	0	25	0	0	0	0	0	16.6667	20	0	16.6667	0	0	0	0	0	0	33.3333	0	0	0	0	0	25	0	0	0	0	16.6667	16.6667	0	0
d76
Alive											0	0	1	0	0	2	0	0	1	0	0	0	0	0	0	0	0	1	0	0	0	0	0	0	2	0	0	0	0	0	1	0	0	0	0	1	0	0	0
Dead											5	5	5	5	6	3	6	6	3	5	6	5	5	6	6	5	5	5	5	6	5	5	5	5	4	6	5	6	6	5	3	6	5	6	5	5	6	6	6
% alive											0	0	16.6667	0	0	40	0	0	25	0	0	0	0	0	0	0	0	16.6667	0	0	0	0	0	0	33.3333	0	0	0	0	0	25	0	0	0	0	16.6667	0	0	0
d78
Alive											0	0	0	0	0	1	0	0	1	0	0	0	0	0	0	0	0	0	0	0	0	0	0	0	1	0	0	0	0	0	1	0	0	0	0	0	0	0	0
Dead											5	5	6	5	6	4	6	6	3	5	6	5	5	6	6	5	5	6	5	6	5	5	5	5	5	6	5	6	6	5	3	6	5	6	5	6	6	6	6
% alive											0	0	0	0	0	20	0	0	25	0	0	0	0	0	0	0	0	0	0	0	0	0	0	0	16.6667	0	0	0	0	0	25	0	0	0	0	0	0	0	0
d80
Alive											0	0	0	0	0	1	0	0	0	0											0	0	0	0	1	0	0	0	0	0	0	0	0	0	0	0	0	0	0
Dead											5	5	6	5	6	4	6	6	4	5											5	5	5	5	5	6	5	6	6	5	4	6	5	6	5	6	6	6	6
% alive											0	0	0	0	0	20	0	0	0	0											0	0	0	0	16.6667	0	0	0	0	0	0	0	0	0	0	0	0	0	0
d82
Alive											0	0	0	0	0	1	0	0	0	0											0	0	0	0	1	0	0	0	0	0
Dead											5	5	6	5	6	4	6	6	4	5											5	5	5	5	5	6	5	6	6	5
% alive											0	0	0	0	0	20	0	0	0	0											0	0	0	0	16.6667	0	0	0	0	0
											0	0	0	0	0	0	0	0	0	0											0	0	0	0	0	0	0	0	0	0
Day	N2	daf-2	daf-2 post-dauer (1 day)	daf-2 post-dauer (10 days)	daf-2 post-dauer (20 days)						5	5	6	5	6	5	6	6	4	5											5	5	5	5	6	6	5	6	6	5
0	100	100	100	100	100						0	0	0	0	0	0	0	0	0	0											0	0	0	0	0	0	0	0	0	0
0.99	100	100	100	100	100
1	100	100	100	100	100
1.99	100	100	100	100	100
2	100	100	100	100	100
2.99	100	100	100	100	100
3	100	100	100	100	100
3.99	100	100	100	100	100
4	100	100	100	100	100
4.99	100	100	100	100	100
5	100	100	100	100	100
5.99	100	100	100	100	100
6	100	100	100	100	100
6.99	100	100	100	100	100
7	100	100	100	98.3051	100
7.99	100	100	100	98.3051	100
8	100	98.3051	100	98.2759	100
8.99	100	98.3051	100	98.2759	100
9	98.2759	98.3051	100	98.2759	100
9.99	98.2759	98.3051	100	98.2759	100
10	98.2759	98.3051	100	98.2759	100
10.99	98.2759	98.3051	100	98.2759	100
11	98.2759	98.3051	100	98.2759	100
11.99	98.2759	98.3051	100	98.2759	100
12	98.2456	98.3051	100	98.2759	100
12.99	98.2456	98.3051	100	98.2759	100
13	96.4912	98.3051	100	98.2759	100
13.99	96.4912	98.3051	100	98.2759	100
14	94.7368	98.2759	100	98.2759	100
14.99	94.7368	98.2759	100	98.2759	100
15	92.9825	96.5517	100	98.2456	100
15.99	92.9825	96.5517	100	98.2456	100
16	91.0714	96.5517	98.2759	98.2456	100
16.99	91.0714	96.5517	98.2759	98.2456	100
17	85.4545	96.5517	96.5517	98.2456	98.3051
17.99	85.4545	96.5517	96.5517	98.2456	98.3051
18	80	94.8276	96.5517	96.4912	98.3051
18.99	80	94.8276	96.5517	96.4912	98.3051
19	76.3636	94.7368	96.5517	96.4912	98.2759
19.99	76.3636	94.7368	96.5517	96.4912	98.2759
20	70.3704	91.2281	96.4912	96.4912	98.2759
20.99	70.3704	91.2281	96.4912	96.4912	98.2759
21	62.963	91.2281	94.7368	94.7368	96.5517
21.99	62.963	91.2281	94.7368	94.7368	96.5517
22	59.2593	89.4737	94.7368	92.9825	96.5517
22.99	59.2593	89.4737	94.7368	92.9825	96.5517
23	56.6038	87.5	92.9825	92.9825	94.8276
23.99	56.6038	87.5	92.9825	92.9825	94.8276
24	50	87.5	92.9825	92.9825	94.8276
24.99	50	87.5	92.9825	92.9825	94.8276
25	48.0769	85.7143	91.2281	91.2281	94.8276
25.99	48.0769	85.7143	91.2281	91.2281	94.8276
26	43.1373	82.1429	89.4737	89.4737	93.1034
26.99	43.1373	82.1429	89.4737	89.4737	93.1034
27	37.2549	80	87.7193	85.7143	91.3793
27.99	37.2549	80	87.7193	85.7143	91.3793
28	33.3333	80	85.9649	83.9286	87.931
28.99	33.3333	80	85.9649	83.9286	87.931
29	31.3725	78.1818	83.9286	83.9286	84.4828
29.99	31.3725	78.1818	83.9286	83.9286	84.4828
30	27.451	76.3636	83.9286	78.1818	80.7018
30.99	27.451	76.3636	83.9286	78.1818	80.7018
31	23.5294	76.3636	80.3571	76.3636	77.193
31.99	23.5294	76.3636	80.3571	76.3636	77.193
32	21.5686	76.3636	75	72.7273	75.4386
32.99	21.5686	76.3636	75	72.7273	75.4386
33	21.5686	76.3636	71.4286	72.7273	73.6842
33.99	21.5686	76.3636	71.4286	72.7273	73.6842
34	19.6078	74.5455	67.8571	68.5185	73.6842
34.99	19.6078	74.5455	67.8571	68.5185	73.6842
35	17.6471	70.9091	62.5	66.6667	71.9298
35.99	17.6471	70.9091	62.5	66.6667	71.9298
36	13.7255	70.9091	62.5	66.6667	70.1754
36.99	13.7255	70.9091	62.5	66.6667	70.1754
37	7.84314	69.0909	60.7143	64.8148	68.4211
37.99	7.84314	69.0909	60.7143	64.8148	68.4211
38	1.96078	69.0909	58.9286	64.8148	66.6667
38.99	1.96078	69.0909	58.9286	64.8148	66.6667
39	0	69.0909	58.9286	64.8148	66.6667
39.99		69.0909	58.9286	64.8148	66.6667
40		69.0909	57.1429	64.8148	64.9123
41.99		69.0909	57.1429	64.8148	64.9123
42		67.2727	57.1429	62.963	63.1579
43.99		67.2727	57.1429	62.963	63.1579
44		61.8182	55.3571	61.1111	63.1579
45.99		61.8182	55.3571	61.1111	63.1579
46		60	53.5714	59.2593	59.6491
47.99		60	53.5714	59.2593	59.6491
48		55.5556	48.2143	53.7037	53.5714
49.99		55.5556	48.2143	53.7037	53.5714
50		51.8519	46.4286	50	48.2143
51.99		51.8519	46.4286	50	48.2143
52		45.283	42.8571	46.2963	41.0714
53.99		45.283	42.8571	46.2963	41.0714
54		39.6226	40	40.7407	37.5
55.99		39.6226	40	40.7407	37.5
56		35.8491	36.3636	33.3333	32.1429
57.99		35.8491	36.3636	33.3333	32.1429
58		32.0755	30.9091	27.7778	32.1429
59.99		32.0755	30.9091	27.7778	32.1429
60		20.7547	23.6364	22.2222	26.7857
61.99		20.7547	23.6364	22.2222	26.7857
62		16.9811	21.8182	18.5185	23.2143
63.99		16.9811	21.8182	18.5185	23.2143
64		15.0943	14.5455	18.5185	21.4286
65.99		15.0943	14.5455	18.5185	21.4286
66		11.3208	14.5455	14.8148	16.0714
67.99		11.3208	14.5455	14.8148	16.0714
68		9.43396	10.9091	14.8148	8.92857
69.99		9.43396	10.9091	14.8148	8.92857
70		9.43396	9.09091	11.1111	7.14286
71.99		9.43396	9.09091	11.1111	7.14286
72		7.54717	5.45455	5.55556	5.35714
73.99		7.54717	5.45455	5.55556	5.35714
74		7.54717	5.45455	3.7037	5.35714
75.99		7.54717	5.45455	3.7037	5.35714
76		7.54717	1.81818	3.7037	3.57143
77.99		7.54717	1.81818	3.7037	3.57143
78		3.77358	0	1.85185	1.78571
79.99		3.77358		1.85185	1.78571
80		1.88679		1.85185	0
81.99		1.88679		1.85185
82		1.88679		1.85185
83.99		1.88679		1.85185
84		0		0
85.99
86
87.99
88
Statisitcs for Replicate 1
WT vs non dauer daf-2
Comparison of Survival Curves
Log-rank (Mantel-Cox) test
Chi square	65.18
df	1
P value	<0.0001
P value summary	****
Are the survival curves sig different?	Yes
Gehan-Breslow-Wilcoxon test
Chi square	49.72
df	1
P value	<0.0001
P value summary	****
Are the survival curves sig different?	Yes
Median survival
N2	25.5
Non-dauer daf-2	50
Ratio (and its reciprocal)	0.51	1.961
95% CI of ratio	0.3446 to 0.7548	1.325 to 2.902
Hazard Ratio (Mantel-Haenszel)	A/B	B/A
Ratio (and its reciprocal)	9.597	0.1042
95% CI of ratio	5.543 to 16.62	0.06018 to 0.1804
Hazard Ratio (logrank)	A/B	B/A
Ratio (and its reciprocal)	3.722	0.2687
95% CI of ratio	2.304 to 6.013	0.1663 to 0.4341
1day dauer daf-2 vs non dauer daf-2
Comparison of Survival Curves
Log-rank (Mantel-Cox) test
Chi square	0.4066
df	1
P value	0.5237
P value summary	ns
Are the survival curves sig different?	No
Gehan-Breslow-Wilcoxon test
Chi square	0.1624
df	1
P value	0.687
P value summary	ns
Are the survival curves sig different?	No
Median survival
Non-dauer daf-2	50
daf-2 D1	52
Ratio (and its reciprocal)	0.9615	1.04
95% CI of ratio	0.6497 to 1.423	0.7027 to 1.539
Hazard Ratio (Mantel-Haenszel)	B/C	C/B
Ratio (and its reciprocal)	1.146	0.8723
95% CI of ratio	0.7532 to 1.745	0.5731 to 1.328
Hazard Ratio (logrank)	B/C	C/B
Ratio (and its reciprocal)	1.127	0.8877
95% CI of ratio	0.7607 to 1.668	0.5994 to 1.315
10day dauer daf-2 vs non-dauer daf-2
Comparison of Survival Curves
Log-rank (Mantel-Cox) test
Chi square	1.157
df	1
P value	0.2822
P value summary	ns
Are the survival curves sig different?	No
Gehan-Breslow-Wilcoxon test
Chi square	0.3976
df	1
P value	0.5283
P value summary	ns
Are the survival curves sig different?	No
Median survival
Non-dauer daf-2	50
daf-2 D10	52
Ratio (and its reciprocal)	0.9615	1.04
95% CI of ratio	0.6497 to 1.423	0.7027 to 1.539
Hazard Ratio (Mantel-Haenszel)	B/D	D/B
Ratio (and its reciprocal)	1.26	0.7939
95% CI of ratio	0.8271 to 1.918	0.5214 to 1.209
Hazard Ratio (logrank)	B/D	D/B
Ratio (and its reciprocal)	1.223	0.8178
95% CI of ratio	0.8246 to 1.813	0.5515 to 1.213
20day dauer daf-2 vs non-dauer daf-2
Comparison of Survival Curves
Log-rank (Mantel-Cox) test
Chi square	1.838
df	1
P value	0.1752
P value summary	ns
Are the survival curves sig different?	No
Gehan-Breslow-Wilcoxon test
Chi square	0.3769
df	1
P value	0.5393
P value summary	ns
Are the survival curves sig different?	No
Median survival
Non-dauer daf-2	50
daf-2 D20	54
Ratio (and its reciprocal)	0.9259	1.08
95% CI of ratio	0.6257 to 1.370	0.7298 to 1.598
Hazard Ratio (Mantel-Haenszel)	B/E	E/B
Ratio (and its reciprocal)	1.339	0.7469
95% CI of ratio	0.8780 to 2.041	0.4899 to 1.139
Hazard Ratio (logrank)	B/E	E/B
Ratio (and its reciprocal)	1.288	0.7762
95% CI of ratio	0.8677 to 1.913	0.5229 to 1.152
[truncated: 1 more columns]

## Sheet: Fig1E
Round 1	Replicate 1
	1	2	3	Total	Total in each plate divided by worms in plate				Total
N2	328	331	334	993	N2	65.6	66.2	66.8	198.6
Non-dauer daf-2	184	193	189	566	Non-dauer daf-2	36.8	38.6	37.8	113.2
D1	218	234	211	663	D1	43.6	46.8	42.2	132.6
D10	211	213	197	621	D10	42.2	42.6	39.4	124.2
D20	190	202	169	561	D20	38	40.4	33.8	112.2
Round 2
	1	2	3	Total	Total in each plate divided by worms in plate				Total
N2	337	332	368	1037	N2	67.4	66.4	73.6	207.4
Non-dauer daf-2	256	223	238	717	Non-dauer daf-2	51.2	44.6	47.6	143.4
D1	209	223	330	762	D1	41.8	44.6	66	152.4
D10	268	233	238	739	D10	53.6	46.6	47.6	147.8
D20	247	205	214	666	D20	49.4	41	42.8	133.2
Round 3
	1	2	3	Total	Total in each plate divided by worms in plate				Total
N2	281	307	295	883	N2	56.2	61.4	59	176.6
Non-dauer daf-2	251	201	243	695	Non-dauer daf-2	50.2	40.2	48.6	139
D1	242	226	255	723	D1	48.4	45.2	51	144.6
D10	262	220	237	719	D10	52.4	44	47.4	143.8
D20	224	226	259	709	D20	44.8	45.2	51.8	141.8
Round 4
	1	2	3	Total	Total in each plate divided by worms in plate				Total
N2	231	286	237	754	N2	46.2	57.2	47.4	150.8
Non-dauer daf-2	212	220	196	628	Non-dauer daf-2	42.4	44	39.2	125.6
D1	102	238	231	571	D1	20.4	47.6	46.2	114.2
D10	216	213	239	668	D10	43.2	42.6	47.8	133.6
D20	233	240	182	655	D20	46.6	48	36.4	131
Round 5
	1	2	3	Total	Total in each plate divided by worms in plate				Total
N2	82	96	59	237	N2	16.4	24	11.8	52.2
Non-dauer daf-2	98	87	84	269	Non-dauer daf-2	19.6	17.4	16.8	53.8
D1	77	103	93	273	D1	15.4	20.6	18.6	54.6
D10	119	113	107	339	D10	23.8	22.6	21.4	67.8
D20	102	95	98	295	D20	20.4	19	19.6	59
Round 6
	1	2	3	Total	Total in each plate divided by worms in plate				Total
N2	4	18	6	28	N2	0.8	4.5	1.2	6.5
Non-dauer daf-2	68	71	63	202	Non-dauer daf-2	13.6	14.2	12.6	40.4
D1	83	60	66	209	D1	16.6	12	13.2	41.8
D10	66	75	52	193	D10	16.5	15	10.4	41.9
D20	58	76	30	164	D20	11.6	15.2	6	32.8
Round 7
	1	2	3	Total	Total in each plate divided by worms in plate				Total
N2	0	0	0	0	N2	0	0	0	0
Non-dauer daf-2	18	10	34	62	Non-dauer daf-2	3.6	2	6.8	12.4
D1	25	30	33	88	D1	5	6	6.6	17.6
D10	14	13	20	47	D10	3.5	2.6	4	10.1
D20	11	34	16	61	D20	2.2	6.8	3.2	12.2
Round 8
	1	2	3	Total	Total in each plate divided by worms in plate				Total
N2	0	0	0	0	N2	0	0	0	0
Non-dauer daf-2	0	3	2	5	Non-dauer daf-2	0	0.6	0.4	1
D1	0	0	0	0	D1	0	0	0	0
D10	0	3	0	3	D10	0	0.6	0	0.6
D20	0	0	1	1	D20	0	0	0.2	0.2
		round 9 had no progeny
	Sum of progeny per worm in each plate				Total averaged	SD
	N2	252.6	279.7	259.8	264.033	14.0372
	Non-dauer daf-2	217.4	201.6	209.8	209.6	7.9019
	D1	191.2	222.8	243.8	219.267	26.4774
	D10	235.2	216.6	218	223.267	10.3582
	D20	213	215.6	193.8	207.467	11.9069
Replicate 2
Round 1
	1	2	3	Total	Total in each plate divided by worms in plate				Total
N2	321	361	328	1010	N2	64.2	72.2	65.6	202
Non-dauer daf-2	168	163	183	514	Non-dauer daf-2	33.6	32.6	36.6	102.8
D1	191	205	175	571	D1	38.2	41	35	114.2
D10	173	199	206	578	D10	34.6	39.8	41.2	115.6
D20	183	191	180	554	D20	36.6	38.2	36	110.8
Round 2
	1	2	3	Total	Total in each plate divided by worms in plate				Total
N2	383	373	361	1117	N2	76.6	74.6	72.2	223.4
Non-dauer daf-2	201	192	174	567	Non-dauer daf-2	40.2	38.4	34.8	113.4
D1	204	224	190	618	D1	40.8	44.8	38	123.6
D10	118	254	189	561	D10	23.6	50.8	37.8	112.2
D20	189	220	180	589	D20	37.8	44	36	117.8
Round 3
	1	2	3	Total	Total in each plate divided by worms in plate				Total
N2	328	369	346	1043	N2	65.6	73.8	69.2	208.6
Non-dauer daf-2	238	233	201	672	Non-dauer daf-2	47.6	46.6	40.2	134.4
D1	212	218	208	638	D1	42.4	43.6	41.6	127.6
D10	231	245	234	710	D10	46.2	49	46.8	142
D20	210	173	188	571	D20	42	34.6	37.6	114.2
Round 4
	1	2	3	Total	Total in each plate divided by worms in plate				Total
N2	228	262	256	746	N2	57	52.4	51.2	160.6
Non-dauer daf-2	219	197	172	588	Non-dauer daf-2	43.8	39.4	34.4	117.6
D1	203	203	221	627	D1	40.6	40.6	44.2	125.4
D10	229	208	222	659	D10	45.8	41.6	44.4	131.8
D20	198	206	227	631	D20	39.6	41.2	45.4	126.2
Round 5
	1	2	3	Total	Total in each plate divided by worms in plate				Total
N2	75	72	78	225	N2	18.75	14.4	15.6	48.75
Non-dauer daf-2	85	101	98	284	Non-dauer daf-2	21.25	20.2	19.6	61.05
D1	110	102	104	316	D1	22	20.4	20.8	63.2
D10	93	105	95	293	D10	18.6	21	19	58.6
D20	71	83	96	250	D20	14.2	16.6	19.2	50
Round 6
	1	2	3	Total	Total in each plate divided by worms in plate				Total
N2	21	7	8	36	N2	5.25	1.4	1.6	8.25
Non-dauer daf-2	67	65	58	190	Non-dauer daf-2	16.75	13	11.6	41.35
D1	64	50	55	169	D1	12.8	10	11	33.8
D10	58	82	47	187	D10	11.6	16.4	9.4	37.4
D20	59	68	67	194	D20	11.8	13.6	13.4	38.8
Round 7
	1	2	3	Total	Total in each plate divided by worms in plate				Total
N2	0	0	0	0	N2	0	0	0	0
Non-dauer daf-2	25	43	10	78	Non-dauer daf-2	6.25	8.6	2	16.85
D1	31	27	15	73	D1	6.2	5.4	3.75	15.35
D10	18	28	16	62	D10	3.6	5.6	3.2	12.4
D20	10	27	19	56	D20	2	5.4	3.8	11.2
Round 8
	1	2	3	Total	Total in each plate divided by worms in plate				Total
N2	0	0	0	0	N2	0	0	0	0
Non-dauer daf-2	0	0	0	0	Non-dauer daf-2	0	0	0	0
D1	1	0	0	1	D1	0.2	0	0	0.2
D10	0	0	2	2	D10	0	0	0.4	0.4
D20	0	0	0	0	D20	0	0	0	0
		round 9 had no progeny
	Sum of progeny per worm in each plate				Total averaged	SD
	N2	287.4	288.8	275.4	283.867	7.36569
	Non-dauer daf-2	209.45	198.8	179.2	195.817	15.3441
	D1	203.2	205.8	194.35	201.117	6.00257
	D10	184	224.2	202.2	203.467	20.1299
	D20	184	193.6	191.4	189.667	5.02925
Replicate 3
Round 1
	1	2	3	Total	Total in each plate divided by worms in plate				Total
N2	291	305	301	897	N2	58.2	61	60.2	179.4
Non-dauer daf-2	183	221	203	607	Non-dauer daf-2	36.6	44.2	40.6	121.4
D1	173	233	154	560	D1	34.6	46.6	30.8	112
D10	185	178	182	545	D10	37	35.6	36.4	109
D20	227	213	199	639	D20	45.4	42.6	39.8	127.8
Round 2
	1	2	3	Total	Total in each plate divided by worms in plate				Total
N2	339	361	334	1034	N2	67.8	72.2	66.8	206.8
Non-dauer daf-2	224	251	216	691	Non-dauer daf-2	44.8	50.2	43.2	138.2
D1	241	203	262	706	D1	48.2	40.6	52.4	141.2
D10	251	206	220	677	D10	50.2	41.2	44	135.4
D20	267	239	226	732	D20	53.4	47.8	45.2	146.4
Round 3
	1	2	3	Total	Total in each plate divided by worms in plate				Total
N2	333	331	368	1032	N2	66.6	66.2	73.6	206.4
Non-dauer daf-2	217	264	263	744	Non-dauer daf-2	43.4	52.8	52.6	148.8
D1	232	236	238	706	D1	46.4	47.2	47.6	141.2
D10	233	255	204	692	D10	46.6	51	40.8	138.4
D20	243	290	247	780	D20	48.6	58	49.4	156
Round 4
	1	2	3	Total	Total in each plate divided by worms in plate				Total
N2	289	293	292	874	N2	72.25	58.6	58.4	189.25
Non-dauer daf-2	212	230	206	648	Non-dauer daf-2	42.4	46	41.2	129.6
D1	192	218	261	671	D1	38.4	43.6	52.2	134.2
D10	246	203	199	648	D10	49.2	40.6	39.8	129.6
D20	243	275	212	730	D20	48.6	55	42.4	146
Round 5
	1	2	3	Total	Total in each plate divided by worms in plate				Total
N2	93	123	67	283	N2	23.25	24.6	13.4	61.25
Non-dauer daf-2	97	113	103	313	Non-dauer daf-2	19.4	22.6	20.6	62.6
D1	104	100	104	308	D1	20.8	20	20.8	61.6
D10	118	100	83	301	D10	23.6	20	16.6	60.2
D20	113	96	101	310	D20	22.6	19.2	20.2	62
Round 6
	1	2	3	Total	Total in each plate divided by worms in plate				Total
N2	8	4	7	19	N2	2	0.8	1.4	4.2
Non-dauer daf-2	57	78	76	211	Non-dauer daf-2	11.4	15.6	15.2	42.2
D1	78	79	72	229	D1	15.6	15.8	14.4	45.8
D10	71	78	67	216	D10	14.2	15.6	13.4	43.2
D20	69	76	49	194	D20	13.8	15.2	9.8	38.8
Round 7
	1	2	3	Total	Total in each plate divided by worms in plate				Total
N2	0	0	0	0	N2	0	0	0	0
Non-dauer daf-2	28	17	31	76	Non-dauer daf-2	5.6	3.4	6.2	15.2
D1	27	33	4	64	D1	5.4	6.6	0.8	12.8
D10	28	23	26	77	D10	5.6	4.6	5.2	15.4
D20	24	17	22	63	D20	4.8	3.4	4.4	12.6
Round 8
	1	2	3	Total	Total in each plate divided by worms in plate				Total
N2	0	0	0	0	N2	0	0	0	0
Non-dauer daf-2	0	5	2	7	Non-dauer daf-2	0	1	0.4	1.4
D1	0	0	1	1	D1	0	0	0.2	0.2
D10	2	0	0	2	D10	0.4	0	0	0.4
D20	3	0	5	8	D20	0.6	0	1	1.6
		round 9 had no progeny
	Sum of progeny per worm in each plate				Total averaged	SD
	N2	290.1	283.4	273.8	282.433	8.19288
	Non-dauer daf-2	203.6	235.8	220	219.8	16.1009
	D1	209.4	220.4	219.2	216.333	6.03435
	D10	226.8	208.6	196.2	210.533	15.3913
	D20	237.8	241.2	212.2	230.4	15.8531
Summary
	N2	Non-dauer daf-2	D1	D10	D20
Total	264.033	209.6	219.267	223.267	207.467
	283.867	195.817	201.117	203.467	189.667
	282.433	219.8	216.333	210.533	230.4
average	276.778	208.406	212.239	212.422	209.178
st dev	11.0603	12.0362	9.74315	10.0342	20.4205
median	282.433	209.6	216.333	210.533	207.467
Brood size assay statistics
Brood size assay: Fig.1E
	N2	daf2	D1	D10	D20
N2		0.000298986
daf2	0.000298986	1	0.98858	0.986482	0.999978
D1		0.98858
D10		0.986482
D20		0.999978
one way anova p value
0.000314007
