# Supplementary material for: Age Deceleration and Reversal Gene Patterns in Dauer Diapause
Source: Aging Cell. 2025 Oct 17;24(12):e70253. doi: 10.1111/acel.70253 (PMC12686545; doi:10.1111/acel.70253)
Supplement: Supplementary file 7 — Table S2: Source data and corresponding statistical analyses of the BiT Age and stochastic aging clock predictions (Figure 2C, Figure S2). [file ACEL-24-e70253-s008.xlsx]

## Sheet: Principal component enrichments
PC1
	ID	Description	setSize	enrichmentScore	NES	pvalue	p.adjust	qvalue	rank	leading_edge	core_enrichment
cel03008	cel03008	Ribosome biogenesis in eukaryotes	59	0.60739	2.43427	3.54785e-09	4.2929e-07	3.36112e-07	619	tags=22%, list=4%, signal=21%	176636/171874/172624/176863/172780/171749/3565801/172978/174329/171883/173322/179160/172610
cel01212	cel01212	Fatty acid metabolism	62	-0.617704	-1.75095	5.79043e-05	0.00267971	0.00209807	3125	tags=58%, list=21%, signal=46%	178025/184167/179100/177905/180859/190207/181758/178532/183948/173500/176376/174881/174912/172715/181668/177386/173300/173162/176756/176785/174180/176216/172310/181169/173163/184065/24104866/180486/177320/177321/176353/3565680/180162/178543/183367/173164
cel03040	cel03040	Spliceosome	112	0.373512	1.74077	0.000110732	0.00267971	0.00209807	4252	tags=33%, list=28%, signal=24%	179897/176002/172757/174805/176847/3564851/176461/180047/174806/178979/172639/177735/175270/176943/173920/178507/177840/178487/176409/172015/174579/180069/179524/179598/175469/177101/4363023/176063/172713/179140/175117/172030/180180/175818/179499/259655/184953
cel04142	cel04142	Lysosome	108	-0.561318	-1.6567	9.09532e-05	0.00267971	0.00209807	1922	tags=32%, list=13%, signal=28%	180550/175426/174383/179559/189173/179771/174743/178613/173326/178563/181517/173574/180749/191766/179660/178535/176316/177314/175938/178611/171639/184165/185021/173896/181174/174547/180033/172288/180947/174802/179645/181572/179637/179053/178612
cel01200	cel01200	Carbon metabolism	105	-0.561674	-1.65258	8.78772e-05	0.00267971	0.00209807	3353	tags=54%, list=22%, signal=43%	172756/260040/181311/175766/184167/179063/173220/175500/177108/180897/175915/174844/176121/259738/171965/177971/174692/175107/179616/172514/176788/176376/172376/181570/174012/174423/181324/175085/181668/3565504/175936/177386/181726/173300/178304/173162/179241/180596/181108/183469/172430/179041/181280/183902/175012/259617/266822/180583/173163/181026/177775/181209/176353/178583/178965/178964/173164
cel04213	cel04213	Longevity regulating pathway - multiple species	42	0.508303	1.945	0.000210942	0.004254	0.00333066	2755	tags=45%, list=18%, signal=37%	173776/177778/176230/176471/172981/172757/174805/172141/174285/180357/174806/175086/177770/178507/175410/174556/177924/180978/179289
cel04820	cel04820	Cytoskeleton in muscle cells	52	-0.614653	-1.70576	0.000662573	0.0114531	0.00896716	2451	tags=52%, list=16%, signal=44%	186392/172687/184162/180603/175504/173319/171736/181494/180767/179077/174423/186816/172952/180581/177482/175847/177701/179770/180914/179533/178740/179535/182114/176793/181708/259839/181119
cel00630	cel00630	Glyoxylate and dicarboxylate metabolism	35	-0.65263	-1.71127	0.000851018	0.0128717	0.0100778	2795	tags=57%, list=18%, signal=47%	175500/178452/175915/176121/259738/182258/172514/174012/181324/175085/175936/179241/180596/183469/179041/183902/181026/178583/178965/178964
cel01040	cel01040	Biosynthesis of unsaturated fatty acids	24	-0.701523	-1.73129	0.00130821	0.0175881	0.0137706	3077	tags=67%, list=20%, signal=53%	184167/179100/190207/178532/183948/174881/181668/177386/173162/173163/177320/177321/176353/180162/183367/173164
cel04136	cel04136	Autophagy - other	24	0.57548	1.9329	0.00157603	0.0190699	0.0149308	5260	tags=67%, list=35%, signal=44%	174067/178005/180311/177040/177770/176150/175793/179246/183959/178561/180717/174827/172167/176921/182509/190617
cel00970	cel00970	Aminoacyl-tRNA biosynthesis	39	0.459966	1.69667	0.00248623	0.0268894	0.021053	2470	tags=33%, list=16%, signal=28%	177859/172884/171821/175659/180231/175538/173311/174023/174351/177926/177237/177978/190070
cel00020	cel00020	Citrate cycle (TCA cycle)	33	-0.633012	-1.63503	0.00266671	0.0268894	0.021053	4634	tags=70%, list=31%, signal=48%	176437/179945/174482/178387/180485/179795/260040/181311/179063/177108/176121/174692/172556/179616/181570/181324/175936/181108/172430/179041/181280/175171/177775
cel00330	cel00330	Arginine and proline metabolism	29	-0.658149	-1.66484	0.00323082	0.0271582	0.0212635	1635	tags=41%, list=11%, signal=37%	181726/174914/180986/180080/176569/178170/173269/181380/188723/181417/174519/171850
cel00640	cel00640	Propanoate metabolism	32	-0.637601	-1.64014	0.00352411	0.0271582	0.0212635	3155	tags=72%, list=21%, signal=57%	175766/184167/175500/172539/174279/174798/173500/172514/176376/176716/181570/181668/177386/173300/173162/180596/181280/172310/173163/181026/176353/178583/173164
cel00480	cel00480	Glutathione metabolism	54	-0.581128	-1.61688	0.00330742	0.0271582	0.0212635	3598	tags=54%, list=24%, signal=41%	180364/181178/185407/189679/181311/187615/187630/174493/175525/177971/191563/179763/13190517/175467/176301/187645/173841/183430/174914/178725/171619/187542/177886/190226/173842/177775/190224/183000/174863
cel00982	cel00982	Drug metabolism - cytochrome P450	49	-0.569562	-1.56701	0.00359116	0.0271582	0.0212635	2946	tags=43%, list=19%, signal=35%	187615/185500/181413/187799/191563/13190517/178940/187645/173841/178725/177886/190226/173842/179759/177954/179845/175591/179755/190224/183000/176491
cel04145	cel04145	Phagosome	61	-0.559802	-1.58263	0.00390773	0.0273931	0.0214474	3482	tags=49%, list=23%, signal=38%	177103/179510/176338/174596/174272/177442/172717/180534/180456/177018/174680/178407/173167/175461/3564970/172216/181170/175504/175419/176501/181344/180692/180767/174743/177027/181036/179533/179535/176793/191455
cel04814	cel04814	Motor proteins	80	-0.524168	-1.51347	0.00407501	0.0273931	0.0214474	3301	tags=35%, list=22%, signal=28%	179676/176872/172717/186979/174680/173167/175461/181170/175922/175521/175419/176501/187460/173319/181775/180767/191697/180581/181036/180914/179533/179535/176793/180539/181776/191455/259839/181119
cel00071	cel00071	Fatty acid degradation	49	-0.558584	-1.53681	0.00592748	0.0377487	0.0295553	3168	tags=53%, list=21%, signal=42%	178680/178025/184167/177905/180859/181758/176376/174912/181668/177386/173300/173162/176756/176785/174180/174665/176216/172310/181169/173163/184065/24104866/176353/3565680/178543/173164
cel03015	cel03015	mRNA surveillance pathway	72	0.335397	1.44211	0.00793077	0.0479812	0.0375668	3347	tags=26%, list=22%, signal=21%	3564807/181473/172418/246008/177397/179526/177435/172920/177735/175442/174561/188661/175092/175514/172826/177710/178151/172814/174436
PC2
	ID	Description	setSize	enrichmentScore	NES	pvalue	p.adjust	qvalue	rank	leading_edge	core_enrichment
cel03010	cel03010	Ribosome	125	0.745074	3.15239	1e-10	6.1e-09	4.36842e-09	3497	tags=94%, list=23%, signal=73%	178352/176495/172095/176858/172921/172074/171767/174443/173873/178297/180748/171750/174695/176975/178279/175584/24104384/178188/175796/176146/177365/175879/174371/179153/174166/178408/175501/177203/172901/172313/177583/175413/173235/175455/177549/180343/178083/172693/176891/177481/176071/176007/175141/179154/174379/172061/176015/172062/172401/176718/173342/179739/176006/177503/172094/171853/17591…
cel00190	cel00190	Oxidative phosphorylation	100	0.642764	2.60385	1e-10	6.1e-09	4.36842e-09	4204	tags=83%, list=28%, signal=60%	180692/3564970/177017/172216/177442/187779/174059/172134/178830/180534/172933/174743/174712/177103/36805062/175716/177626/176383/176338/180956/173134/174554/177038/177757/176772/172673/177243/175299/181611/172734/175186/173279/177018/179690/186814/172438/179541/176828/172582/176023/177786/172513/174272/173237/177609/173459/176707/175904/172363/172037/180718/3565338/181374/175429/177856/174596/260…
cel03040	cel03040	Spliceosome	112	0.551044	2.2842	3.13273e-09	1.27398e-07	9.12338e-08	4646	tags=57%, list=31%, signal=40%	174805/174806/178507/177566/174333/190601/181319/179639/177101/175851/171834/174072/176668/173767/173204/174747/178483/176688/172406/177182/176103/174645/173073/176002/178303/184953/176153/24104882/175270/4363023/171970/179833/178979/177735/177393/172345/3564851/174364/191627/174748/180047/178157/177988/175572/172330/178147/174901/175771/173915/180232/174150/179524/176368/177283/173606/177674/172…
cel04141	cel04141	Protein processing in endoplasmic reticulum	127	0.514631	2.19024	1.49704e-08	4.56597e-07	3.26985e-07	3298	tags=47%, list=22%, signal=37%	174805/174806/180422/174203/171865/178407/178507/180724/177028/178997/179510/177027/172433/177456/176195/177902/173065/178014/180880/176626/172208/175472/175886/176089/174268/178078/172799/176147/171769/181422/179612/178006/172370/172510/177998/173278/179971/174309/172373/180317/174624/3565862/180974/173341/180983/177217/173228/177857/191765/172434/172915/179094/176957/173325/174033/181576/172641…
cel04145	cel04145	Phagosome	61	0.642349	2.33963	1.91683e-08	4.67707e-07	3.34941e-07	3168	tags=61%, list=21%, signal=48%	174680/178407/180692/3564970/177017/178997/172216/179510/175461/177442/177027/187779/181036/176501/180111/172134/180534/174743/177103/179534/177626/176383/176338/172717/172831/173167/177757/175419/177018/175519/174272/176793/175504/174596/180456/177111/181170
cel04142	cel04142	Lysosome	108	0.524126	2.16041	5.7212e-08	1.16331e-06	8.33087e-07	2211	tags=46%, list=15%, signal=40%	172288/179815/178612/174802/174547/173120/173818/173896/181572/179637/179645/180947/171639/174131/188466/184165/185355/184466/177314/173897/181323/181174/176316/179559/185021/179053/172457/178613/187779/174204/183155/180111/172134/180534/184959/174743/177103/177044/177626/171829/176383/173574/175938/179818/13184830/179660/177651/179771/176434/177018
cel03060	cel03060	Protein export	26	0.724227	2.19075	7.45504e-06	0.000129931	9.30479e-05	3525	tags=85%, list=23%, signal=65%	174203/178407/179510/177027/180880/173846/173207/172967/176293/172649/173278/173625/179236/171711/176133/171876/176254/185438/176703/259584/179686/179781
cel01210	cel01210	2-Oxocarboxylic acid metabolism	32	0.665467	2.11785	3.44707e-05	0.000525678	0.000376456	2937	tags=62%, list=19%, signal=50%	172301/181324/176716/177775/181423/174279/179674/181311/172539/174414/177108/176437/177769/177767/175598/181726/178387/179945/179063/177768
cel00280	cel00280	Valine, leucine and isoleucine degradation	51	0.576239	2.03625	4.55369e-05	0.00055555	0.000397848	2130	tags=47%, list=14%, signal=41%	172301/172358/174800/176716/180344/175766/173466/176056/181423/174279/174161/177897/172539/180596/180037/185679/41656988/181026/178016/176908/174548/3565206/177841/181758
cel03008	cel03008	Ribosome biogenesis in eukaryotes	59	0.547272	1.98574	4.14917e-05	0.00055555	0.000397848	5624	tags=78%, list=37%, signal=49%	179442/179999/171901/176504/176531/171811/176870/176503/176577/174645/172610/175071/175218/172978/174511/176488/176863/171866/172624/172838/171874/191736/175059/186322/178851/171749/172224/172192/172780/174329/172420/173169/190203/172830/173779/179411/174151/174974/172902/178346/3565801/173322/178207/172182/179160/175145
cel00640	cel00640	Propanoate metabolism	32	0.653849	2.08088	6.52772e-05	0.000723983	0.000518469	2694	tags=59%, list=18%, signal=49%	173163/174800/176716/176353/175766/174798/174279/184167/177897/173164/172539/180596/180037/181026/177555/173162/175252/178387/176376
cel02010	cel02010	ABC transporters	30	0.640782	2.01024	0.000134869	0.00126569	0.000906407	2216	tags=47%, list=15%, signal=40%	181416/172288/178215/179056/178939/174126/171639/180165/174204/180408/181326/171807/176540/178559
cel03013	cel03013	Nucleocytoplasmic transport	73	0.491089	1.88347	0.000130634	0.00126569	0.000906407	5630	tags=63%, list=37%, signal=40%	175975/174333/186377/266820/3565767/178353/176503/173203/173073/173013/184953/3565440/181044/176957/177735/172345/178157/177533/175572/179607/172110/171866/191736/172348/175534/177283/188661/171774/175244/176623/172258/175443/171954/174823/173383/174232/177397/189617/182462/3565801/179467/172156/177738/177039/179160/176966
cel00970	cel00970	Aminoacyl-tRNA biosynthesis	39	0.593044	1.96499	0.000192097	0.00167399	0.0011988	4127	tags=69%, list=27%, signal=50%	176578/172904/173311/177926/173224/180231/175703/177859/174159/178415/174351/171985/172499/176024/176334/175659/174790/171821/172311/175538/177978/172884/172442/180303/176982/174749/173117
cel01232	cel01232	Nucleotide metabolism	42	0.55972	1.88432	0.000298502	0.00242782	0.00173864	3744	tags=55%, list=25%, signal=41%	178381/178028/176118/174553/172232/180573/175525/172939/175843/176077/183546/191373/173891/175724/189267/187622/185809/174511/186044/178457/176301/173323/177469
cel00260	cel00260	Glycine, serine and threonine metabolism	27	0.646794	1.97296	0.00035405	0.00257483	0.00184393	1604	tags=41%, list=11%, signal=36%	172301/178924/183902/181215/177961/3565775/174155/174012/174414/172486/178960
cel00785	cel00785	Lipoic acid metabolism	18	0.707257	1.92812	0.000358788	0.00257483	0.00184393	2873	tags=72%, list=19%, signal=59%	176716/183902/174279/174012/179674/172539/177108/172486/178960/178387/3564813/179945/179063
cel00240	cel00240	Pyrimidine metabolism	33	0.573473	1.84662	0.00115311	0.00781554	0.00559698	3859	tags=58%, list=26%, signal=43%	174040/180818/174553/176453/180573/175525/172939/175843/176077/183546/191373/189267/187622/185809/186044/178457/176301/172392/177852
cel00600	cel00600	Sphingolipid metabolism	40	0.549369	1.83195	0.00121866	0.00782511	0.00560383	3569	tags=62%, list=24%, signal=48%	173120/266646/174131/189370/177314/181323/176857/185021/183155/177660/174071/173574/181859/179884/173389/181268/177651/187703/181790/183197/178535/180743/176879/173305/189124
cel03082	cel03082	ATP-dependent chromatin remodeling	63	0.465198	1.70929	0.00142937	0.00871915	0.00624408	4955	tags=48%, list=33%, signal=32%	191669/180073/179261/177521/175098/179534/174289/180324/172860/179388/191678/176793/175034/172018/177856/175921/172461/179959/177212/175025/181421/177458/174288/177325/176679/174788/179339/175838/172802/175393
cel00410	cel00410	beta-Alanine metabolism	27	0.601282	1.83413	0.00245703	0.0136253	0.00975756	1239	tags=44%, list=8%, signal=41%	174040/173163/174800/180818/176353/175766/176056/184167/177897/173164/180037/185679
cel01200	cel01200	Carbon metabolism	105	0.395515	1.61786	0.00238443	0.0136253	0.00975756	2987	tags=37%, list=20%, signal=30%	173163/178130/174800/181324/183902/176353/177775/175766/183469/174012/181311/184167/174161/173164/174414/180596/176059/181026/177108/172486/176437/178960/175936/3565206/176016/177555/266822/177202/173162/175598/176043/181726/175252/178387/176376/179945/179063/175107/260040
cel00520	cel00520	Amino sugar and nucleotide sugar metabolism	36	0.538701	1.76622	0.00368003	0.0194712	0.013944	1796	tags=31%, list=12%, signal=27%	180628/178364/173762/173405/174778/186416/176749/189507/176388/173171/179484
cel03020	cel03020	RNA polymerase	26	0.581558	1.75918	0.00399001	0.0194712	0.013944	4501	tags=65%, list=30%, signal=46%	182648/175660/176950/172412/189252/4926972/171916/172752/176362/175056/171877/179178/175767/171763/175668/178823/172680
cel00020	cel00020	Citrate cycle (TCA cycle)	33	0.539413	1.73695	0.00393753	0.0194712	0.013944	4510	tags=67%, list=30%, signal=47%	181324/177775/181311/176059/175171/177108/176437/175936/177555/175598/175252/178387/179945/179063/260040/172655/177235/174692/181108/174482/179616/3565996
cel04977	cel04977	Vitamin digestion and absorption	12	0.731885	1.78594	0.00487308	0.022866	0.0163751	1196	tags=42%, list=8%, signal=38%	178745/179056/178939/179544/180408
cel01230	cel01230	Biosynthesis of amino acids	69	0.432491	1.62773	0.00552798	0.0249783	0.0178878	2943	tags=38%, list=19%, signal=30%	181324/177775/181215/177961/174155/181370/181417/181423/181311/184935/174401/181380/174681/176437/180875/176016/177355/177769/177202/177767/175598/176043/181726/177768/178452/175107
cel03050	cel03050	Proteasome	41	0.491606	1.64934	0.0085595	0.0372949	0.0267082	4677	tags=76%, list=31%, signal=52%	172139/176588/172679/172238/176196/173858/179493/179941/178943/177455/174715/177753/172977/174571/173334/171975/176161/173384/176978/172674/172942/173744/3565888/173807/178988/174786/179641/176661/175877/175925/173168

## Sheet: Fig2C
Sample	Predicted_Biological_Age (BitAge)	Corrected_Biological_Age (BitAge)
D1.0.1	129.701	129.695
D1.0.2	116.899	116.897
D1.0.3	120.949	120.946
D1.6.1	132.915	132.907
D1.6.2	121.908	121.904
D1.6.3	132.805	132.798
D1.24.1	99.4626	99.4618
D1.24.2	105.576	105.575
D1.24.3	110.664	110.663
D4.0.1	181.346	181.23
D4.0.2	181.626	181.509
D4.0.3	176.394	176.304
D4.6.1	144.421	144.406
D4.6.2	139.517	139.506
D4.6.3	140.124	140.113
D4.24.1	116.647	116.645
D4.24.2	119.922	119.918
D4.24.3	114.518	114.515
D15.0.1	186.714	186.562
D15.0.2	184.752	184.614
D15.0.3	191.377	191.186
D15.6.1	186.837	186.684
D15.6.2	177.686	177.59
D15.6.3	183.266	183.138
D15.24.1	142.841	142.827
D15.24.2	156.48	156.45
D15.24.3	150.852	150.83
D30.0.1	258.488	255.435
D30.0.2	260.297	257.051
D30.0.3	257.417	254.473
D30.6.1	257.19	254.269
D30.6.2	265.683	261.806
D30.6.3	273.747	268.743
D30.24.1	233.899	232.658
D30.24.2	233.165	231.96
D30.24.3	249.317	247.101
L3.1	26.7264	26.7264
L3.2	31.0431	31.0431
L3.3	22.5936	22.5936
day 1 post hoc tukey
group1	group2	meandiff	p-adj	lower	upper	reject
D1.0	D1.24	-17.2793	0.0323	-32.7363	-1.8224	TRUE
D1.0	D1.6	6.6905	0.4319	-8.7665	22.1475	FALSE
D1.24	D1.6	23.9698	0.0075	8.5129	39.4268	TRUE
day 4 post hoc tukey
group1	group2	meandiff	p-adj	lower	upper	reject
D4.0	D4.24	-62.6547	0	-69.6088	-55.7006	TRUE
D4.0	D4.6	-38.3392	0	-45.2933	-31.385	TRUE
D4.24	D4.6	24.3156	0.0001	17.3614	31.2697	TRUE
day 15 post hoc tukey
group1	group2	meandiff	p-adj	lower	upper	reject
D15.0	D15.24	-37.4183	0.0003	-50.296	-24.5406	TRUE
D15.0	D15.6	-4.9832	0.502	-17.8609	7.8945	FALSE
D15.24	D15.6	32.4351	0.0006	19.5574	45.3128	TRUE
day 30 post hoc tukey
group1	group2	meandiff	p-adj	lower	upper	reject
D30.0	D30.24	-18.4136	0.031	-34.7242	-2.1031	TRUE
D30.0	D30.6	5.9528	0.5376	-10.3578	22.2633	FALSE
D30.24	D30.6	24.3664	0.0089	8.0558	40.677	TRUE
one way anovas
day1	day4	day15	day30
0.0079108	4.50007e-07	0.000217663	0.00900286

## Sheet: SFig2A
Name	BitAge Prediction	Stage	Strain	Hours	GSE	temperature	Interval
RNASeq_polyA_contDevA_N2_21h	28.9135	contDevA	N2	21	52861	25	L3
RNASeq_polyA_contDevA_N2_22h	9.90926	contDevA	N2	22	52861	25	L3
RNASeq_polyA_contDevA_N2_23h	39.7756	contDevA	N2	23	52861	25	L3
RNASeq_polyA_contDevA_N2_24h	42.533	contDevA	N2	24	52861	25	L3
RNASeq_polyA_contDevA_N2_25h	27.9706	contDevA	N2	25	52861	25	L3
RNASeq_polyA_contDevA_N2_26h	21.4718	contDevA	N2	26	52861	25	L3
19hr	37.4154	NA	N2	19	130811	25	L3
20hr	15.6694	NA	N2	20	130811	25	L3
21hr	26.7968	NA	N2	21	130811	25	L3
22hr	40.3083	NA	N2	22	130811	25	L3
23hr	40.6122	NA	N2	23	130811	25	L3
24hr	23.5536	NA	N2	24	130811	25	L3
25hr	30.9924	NA	N2	25	130811	25	L3
26hr	38.4003	NA	N2	26	130811	25	L3
N2_TP19	33.0885	NA	N2	19	141514	25	L3
N2_TP20	21.2635	NA	N2	20	141514	25	L3
N2_TP21	11.1851	NA	N2	21	141514	25	L3
N2_TP22	14.7669	NA	N2	22	141514	25	L3
N2_TP23	47.1129	NA	N2	23	141514	25	L3
N2_TP24	37.3334	NA	N2	24	141514	25	L3

## Sheet: SFig2B
Name	Stochastic Clock Predictions	Day_Dauer	Hours_Exit
D1.1	4.85987	D1	0
D1.2	4.65819	D1	0
D1.3	5.22339	D1	0
D1.6.1	5.38131	D1	6
D1.6.2	5.1661	D1	6
D1.6.3	5.18433	D1	6
D1.24.1	4.24696	D1	24
D1.24.2	4.01416	D1	24
D1.24.3	4.12382	D1	24
D4.1	4.06939	D4	0
D4.2	4.1077	D4	0
D4.3	4.49477	D4	0
D4.6.1	2.90569	D4	6
D4.6.2	2.89152	D4	6
D4.6.3	2.94244	D4	6
D4.24.1	2.81714	D4	24
D4.24.2	3.06722	D4	24
D4.24.3	3.00526	D4	24
D15.0.1	5.08877	D15	0
D15.0.2	5.25222	D15	0
D15.0.3	5.39723	D15	0
D15.24.1	4.27882	D15	24
D15.24.2	3.9508	D15	24
D15.24.3	4.30473	D15	24
D15.6.1	5.04161	D15	6
D15.6.2	4.67704	D15	6
D15.6.3	4.60403	D15	6
D30.0.1	6.18658	D30	0
D30.0.2	6.08633	D30	0
D30.0.3	6.44946	D30	0
D30.24.1	4.47846	D30	24
D30.24.2	4.5486	D30	24
D30.24.3	4.85649	D30	24
D30.6.1	6.21405	D30	6
D30.6.2	5.66806	D30	6
D30.6.3	5.6819	D30	6
L3.1	2.11745	L3	0
L3.2	2.10377	L3	0
L3.3	1.97411	L3	0

## Sheet: SFig2C
Name	BitAge Prediction	Stage	Strain	Hours	GSE
RNASeq_polyA_DauerExit_N2_1h	174.447	DauerExit	N2	1	52861
RNASeq_polyA_DauerExit_N2_2h	155.42	DauerExit	N2	2	52861
RNASeq_polyA_DauerExit_N2_3h	119.526	DauerExit	N2	3	52861
RNASeq_polyA_DauerExit_N2_4h	101.295	DauerExit	N2	4	52861
RNASeq_polyA_DauerExit_N2_5h	89.7798	DauerExit	N2	5	52861
RNASeq_polyA_DauerExit_N2_6h	84.347	DauerExit	N2	6	52861
RNASeq_polyA_DauerExit_N2_7h	87.7598	DauerExit	N2	7	52861
RNASeq_polyA_DauerExit_N2_8h	77.0341	DauerExit	N2	8	52861
RNASeq_polyA_DauerExit_N2_9h	84.0922	DauerExit	N2	9	52861
RNASeq_polyA_DauerExit_N2_10h	63.8936	DauerExit	N2	10	52861
RNASeq_polyA_DauerExit_N2_11h	56.9424	DauerExit	N2	11	52861
RNASeq_polyA_DauerExit_N2_12h	50.2212	DauerExit	N2	12	52861
RNASeq_polyA_DauerExit_N2_13h	32.1769	DauerExit	N2	13	52861
RNASeq_polyA_DauerExit_N2_14h	25.5321	DauerExit	N2	14	52861
RNASeq_polyA_DauerExit_N2_15h	35.3506	DauerExit	N2	15	52861
RNASeq_polyA_DauerExit_N2_16h	42.1684	DauerExit	N2	16	52861
RNASeq_polyA_DauerExit_N2_17h	46.0202	DauerExit	N2	17	52861
RNASeq_polyA_DauerExit_N2_18h	43.026	DauerExit	N2	18	52861
RNASeq_polyA_DauerExit_N2_19h	50.3716	DauerExit	N2	19	52861
RNASeq_polyA_DauerExit_N2_20h	50.1747	DauerExit	N2	20	52861
RNASeq_polyA_DauerExit_N2_21h	55.6719	DauerExit	N2	21	52861
RNASeq_polyA_DauerExit_N2_22h	36.2767	DauerExit	N2	22	52861
