# Supplementary material for: Age Deceleration and Reversal Gene Patterns in Dauer Diapause
Source: Aging Cell. 2025 Oct 17;24(12):e70253. doi: 10.1111/acel.70253 (PMC12686545; doi:10.1111/acel.70253)
Supplement: Supplementary file 8 — Table S3: Source data for the full KEGG enrichment results for Figure 3A,C, Figure S3A. [file ACEL-24-e70253-s002.xlsx]

## Sheet: Fig3A
	category	subcategory	ID	Description	GeneRatio	BgRatio	RichFactor	FoldEnrichment	zScore	pvalue	p.adjust	qvalue	geneID	Count	regulation
cel03050	Genetic Information Processing	Folding, sorting and degradation	cel03050	Proteasome	28/796	40/2579	0.7	2.26796	5.39918	3.30646e-07	3.96775e-05	3.79372e-05	179493/172139/172942/178943/173168/173858/171975/173334/176161/177455/175877/176196/175972/177753/172009/174715/172977/173744/174786/179641/178988/175925/173384/172238/176661/24104302/3565888/175284	28	up
cel03040	Genetic Information Processing	Transcription	cel03040	Spliceosome	59/796	112/2579	0.526786	1.70676	5.10879	7.4187e-07	4.45122e-05	4.25599e-05	177735/178487/174333/177101/178507/172757/178303/180047/176409/173767/175117/173920/3564851/177182/175572/176002/174747/176688/4363023/179598/174072/179639/171834/175270/175469/179499/172639/181319/178147/184953/177840/172713/174579/174805/174806/179524/178091/179897/176461/180069/174364/259655/180180/176063/175900/172030/171970/175818/179140/172330/172258/176943/172406/176003/178979/188435/17684…	59	up
cel04136	Cellular Processes	Transport and catabolism	cel04136	Autophagy - other	17/796	24/2579	0.708333	2.29496	4.25785	6.06415e-05	0.00242566	0.00231927	177770/178117/172167/175793/180311/183959/178005/190777/174827/182509/176150/180717/179246/174067/178561/176921/177040	17	up
cel04141	Genetic Information Processing	Folding, sorting and degradation	cel04141	Protein processing in endoplasmic reticulum	59/796	127/2579	0.464567	1.50517	3.90036	0.000112079	0.00336238	0.00321491	181576/172373/176390/178997/176466/172915/179971/173341/3565862/179510/178507/180880/174203/172757/177460/178006/176957/24104671/175472/172433/176816/179358/179612/177343/172775/191765/181446/181445/174217/176363/173228/3565860/175541/174429/177902/174309/172510/172434/174805/174806/173028/178014/174785/176147/176195/172986/260116/173952/3565577/172208/176018/180422/175886/177456/174033/171769/17…	59	up
cel04213	Organismal Systems	Aging	cel04213	Longevity regulating pathway - multiple species	23/796	41/2579	0.560976	1.81753	3.52512	0.000637146	0.0152915	0.0146208	172141/174762/175410/177770/172981/179959/174285/178507/179289/179287/172757/180978/172167/180357/176471/177924/176336/173776/174805/174806/181492/176552/176230	23	up
cel04820	NA	NA	cel04820	Cytoskeleton in muscle cells	33/693	52/2579	0.634615	2.36172	6.01208	2.5674e-08	2.08676e-06	1.53761e-06	179535/179533/180767/176793/177482/177701/179796/177788/172952/181708/173319/172687/175847/181404/179770/180581/178740/181259/184162/179629/180603/266844/181119/171736/259839/179077/181494/174423/173307/182114/186392/179190/186816	33	down
cel01200	Metabolism	Global and overview maps	cel01200	Carbon metabolism	53/693	102/2579	0.519608	1.93372	5.83165	3.47794e-08	2.08676e-06	1.53761e-06	176121/259738/175085/176376/173300/266822/178583/3565504/175936/175915/179616/174844/181570/181209/175012/175500/176353/179335/172514/173162/173164/174692/181280/172486/177775/181668/174326/178387/176788/174423/177971/173220/175086/178304/181108/177108/180897/172430/172252/173393/178964/181026/179241/178965/179041/180596/172376/177386/259617/174012/171965/179063/180583	53	down
cel04142	Cellular Processes	Transport and catabolism	cel04142	Lysosome	51/693	105/2579	0.485714	1.80759	5.1206	1.01348e-06	4.05391e-05	2.98709e-05	180947/179559/179249/179637/180033/179053/178612/180931/179818/176316/171639/172288/180912/180860/181174/173896/190267/191766/175426/174743/178219/176166/174547/181517/184165/178535/174802/185021/179645/3564920/179660/181189/188583/174383/179714/189173/181572/176673/173326/182948/183002/173574/180749/180550/180533/178613/178611/177314/175938/178563/13184830	51	down
cel00640	Metabolism	Carbohydrate metabolism	cel00640	Propanoate metabolism	21/693	31/2579	0.677419	2.52102	5.1636	2.05611e-06	6.16832e-05	4.54507e-05	176376/173300/178583/173500/172539/181570/175500/176353/172514/173162/173164/175597/181280/181668/178387/176716/174279/181026/180596/177386/172310	21	down
cel00480	Metabolism	Metabolism of other amino acids	cel00480	Glutathione metabolism	30/693	53/2579	0.566038	2.10651	4.93303	3.75931e-06	9.02235e-05	6.64805e-05	177883/177886/173841/173842/178725/187817/190224/191347/187645/190226/179127/176301/175525/181178/175467/177775/174493/187630/179763/177971/174914/174863/353420/183000/183430/171619/179271/187542/189679/13190517	30	down
cel01212	Metabolism	Global and overview maps	cel01212	Fatty acid metabolism	32/693	59/2579	0.542373	2.01844	4.79622	6.17355e-06	0.000123471	9.09786e-05	180486/176376/173300/177905/184065/178532/183948/183367/177320/177321/190207/180162/173500/181169/176353/173162/173164/172715/176756/181668/178025/174912/174881/176785/176216/180859/174180/177386/172310/24104866/181758/178543	32	down
cel00630	Metabolism	Carbohydrate metabolism	cel00630	Glyoxylate and dicarboxylate metabolism	21/693	33/2579	0.636364	2.36823	4.79428	9.26149e-06	0.000158768	0.000116987	176121/259738/175085/178583/178452/175936/175915/175500/172514/172486/178387/175086/182258/178964/177499/181026/179241/178965/179041/180596/174012	21	down
cel00982	Metabolism	Xenobiotics biodegradation and metabolism	cel00982	Drug metabolism - cytochrome P450	26/693	47/2579	0.553191	2.0587	4.43944	2.9577e-05	0.000443655	0.000326904	177954/176491/179845/178596/177883/177886/173841/173842/178725/187817/190224/191347/187645/190226/179127/175591/187799/181413/179759/179755/24104108/353420/178940/183000/185500/13190517	26	down
cel04146	Cellular Processes	Transport and catabolism	cel04146	Peroxisome	34/693	72/2579	0.472222	1.75738	3.95037	0.000140469	0.00187291	0.00138004	259738/175085/174665/174127/24104835/182644/353387/181331/174192/178026/174141/181748/181682/176353/173162/173164/175597/179772/177775/181668/3564939/180126/175086/174881/176785/178503/180921/181140/180859/180429/179241/177386/173657/175863	34	down
cel00980	Metabolism	Xenobiotics biodegradation and metabolism	cel00980	Metabolism of xenobiotics by cytochrome P450	22/693	42/2579	0.52381	1.94936	3.75951	0.000353165	0.00423798	0.00312272	177883/177886/173841/173842/178725/187817/190224/191347/187645/190226/179127/175591/187799/181413/179759/179755/353420/178940/183000/185500/179036/13190517	22	down
cel00071	Metabolism	Lipid metabolism	cel00071	Fatty acid degradation	23/693	46/2579	0.5	1.86075	3.57006	0.000622979	0.00679613	0.00500768	178680/174665/176376/173300/177905/184065/181169/176353/173162/173164/176756/181668/178025/174912/176785/176216/180859/174180/177386/172310/24104866/181758/178543	23	down
cel00983	Metabolism	Xenobiotics biodegradation and metabolism	cel00983	Drug metabolism - other enzymes	28/693	60/2579	0.466667	1.7367	3.49937	0.000692433	0.00692433	0.00510214	177852/177883/177886/173841/173842/178725/190224/187645/190226/179127/176301/175525/181464/178181/175591/187799/176453/181413/173323/173326/179759/179755/353420/178940/183000/178910/185500/13190517	28	down
cel00380	Metabolism	Amino acid metabolism	cel00380	Tryptophan metabolism	19/693	36/2579	0.527778	1.96413	3.5306	0.000791572	0.00730682	0.00538397	178680/180979/175778/259738/175085/176376/173300/177905/184065/181169/179329/178387/175086/24104108/180883/175836/177499/172310/179063	19	down
cel01040	Metabolism	Lipid metabolism	cel01040	Biosynthesis of unsaturated fatty acids	13/693	22/2579	0.590909	2.19907	3.42316	0.00139595	0.0119653	0.00881653	178532/183948/183367/177320/177321/190207/180162/176353/173162/173164/181668/174881/177386	13	down
cel01230	Metabolism	Global and overview maps	cel01230	Biosynthesis of amino acids	29/693	66/2579	0.439394	1.6352	3.1683	0.00183345	0.0138418	0.0101992	176121/178452/3565504/175915/179616/174844/181209/175012/181370/179335/180079/177775/174326/181380/176788/174423/181417/181223/178304/177571/177355/180897/172430/172252/172376/181121/259617/171965/180583	29	down
cel00600	Metabolism	Lipid metabolism	cel00600	Sphingolipid metabolism	19/693	38/2579	0.5	1.86075	3.23969	0.00184557	0.0138418	0.0101992	177660/180743/180445/175313/178535/181268/185021/172650/188583/179884/173327/173389/183002/173574/266646/174001/172423/180533/177314	19	down
cel00040	Metabolism	Carbohydrate metabolism	cel00040	Pentose and glucuronate interconversions	13/693	23/2579	0.565217	2.10346	3.22163	0.00243206	0.0171675	0.0126497	179741/179484/176814/175591/179404/187700/187799/181413/173326/179759/179755/178940/185500	13	down
cel00062	Metabolism	Lipid metabolism	cel00062	Fatty acid elongation	14/693	26/2579	0.538462	2.00389	3.11805	0.00306281	0.0193441	0.0142535	176376/173300/177905/184065/178532/183948/183367/177320/177321/190207/181169/176756/176216/172310	14	down
cel00670	Metabolism	Metabolism of cofactors and vitamins	cel00670	One carbon pool by folate	14/693	26/2579	0.538462	2.00389	3.11805	0.00306281	0.0193441	0.0142535	177999/175915/181370/180079/172486/178387/174254/177355/177576/180935/181064/174012/188484/171775	14	down
cel01240	Metabolism	Global and overview maps	cel01240	Biosynthesis of cofactors	40/693	102/2579	0.392157	1.45941	2.8693	0.00377455	0.0226473	0.0166875	178680/172603/179578/176118/175915/181225/179484/181464/181370/181317/181176/186073/179329/172454/176814/178387/175591/174493/172466/187799/176453/181413/189236/173326/179759/179755/181823/179120/177355/180883/178940/175661/175836/183101/177499/185500/172101/181064/188966/172033	40	down
cel00280	Metabolism	Amino acid metabolism	cel00280	Valine, leucine and isoleucine degradation	22/693	49/2579	0.44898	1.67088	2.87355	0.00464553	0.0265459	0.0195601	178680/176908/176376/173300/177905/184065/180992/172539/181169/174548/172514/176756/178387/176716/174279/24104108/176216/181026/180596/172310/24104866/181758	22	down
cel00511	Metabolism	Glycan biosynthesis and metabolism	cel00511	Other glycan degradation	10/693	17/2579	0.588235	2.18912	2.98124	0.00533548	0.0291026	0.021444	181517/178535/188583/189173/181586/173574/180749/180550/180533/177314	10	down
cel00650	Metabolism	Carbohydrate metabolism	cel00650	Butanoate metabolism	10/693	18/2579	0.555556	2.0675	2.75446	0.00915811	0.0477814	0.0352074	176376/173300/177905/184065/180992/176713/181169/174548/172310/178733	10	down
cel00270	Metabolism	Amino acid metabolism	cel00270	Cysteine and methionine metabolism	18/693	40/2579	0.45	1.67468	2.60634	0.00982989	0.0491495	0.0362154	175936/173269/180016/181209/175012/181370/180079/181393/174493/174914/181218/177355/180897/179041/24104726/259617/173403/188484	18	down

## Sheet: Fig3C
Cluster 1
	category	subcategory	ID	Description	GeneRatio	BgRatio	RichFactor	FoldEnrichment	zScore	pvalue	p.adjust	qvalue	geneID	Count
cel04820	NA	NA	cel04820	Cytoskeleton in muscle cells	35/715	52/2579	0.673077	2.42778	6.4407	2.24464e-09	2.62623e-07	1.79571e-07	179535/179533/180767/176793/177497/177482/177701/179796/177788/181708/173319/172687/175847/180914/179676/179770/180581/175504/178740/184162/180603/266844/181119/171736/259839/179077/182726/181494/174423/173307/182114/186392/179190/180946/186816	35
cel01212	Metabolism	Global and overview maps	cel01212	Fatty acid metabolism	32/715	59/2579	0.542373	1.95634	4.60158	1.27003e-05	0.000742966	0.000508011	176376/177905/184065/178532/183948/183367/177320/177321/190207/180162/173500/184934/181169/176353/173162/173164/172715/176756/181668/178025/174912/176534/174881/176785/176216/180859/174180/177386/172310/24104866/181758/171643	32
cel01200	Metabolism	Global and overview maps	cel01200	Carbon metabolism	47/715	102/2579	0.460784	1.66205	4.22471	4.11315e-05	0.00128456	0.00087833	259738/175085/176376/266822/178583/3565504/175936/260040/179616/174482/174844/181570/181209/175012/176353/173162/173164/172751/179945/174692/172655/181280/177775/181668/178387/176788/174423/177971/173220/175086/178304/181108/177108/180897/172430/172252/173393/178964/179241/178965/179041/172376/177386/181726/171965/179063/180583	47
cel04142	Cellular Processes	Transport and catabolism	cel04142	Lysosome	48/715	105/2579	0.457143	1.64891	4.20389	4.39165e-05	0.00128456	0.00087833	186194/171691/181444/179559/179249/179637/180033/179053/178612/176316/172288/180912/180860/173896/181558/191766/175426/192062/177018/174272/176166/174547/181517/172627/184165/178535/174802/184959/3564920/179660/181189/188583/174383/179714/189173/181572/176673/173326/182948/183002/180749/180550/188466/180534/180533/178611/177314/177103	48
cel00520	Metabolism	Carbohydrate metabolism	cel00520	Amino sugar and nucleotide sugar metabolism	20/715	35/2579	0.571429	2.06114	3.91399	0.000220421	0.00456322	0.00312015	177717/173405/177631/179484/171755/175497/173171/172751/176272/176814/176760/179120/183400/187512/173843/188150/179029/180533/189507/172033	20
cel00480	Metabolism	Metabolism of other amino acids	cel00480	Glutathione metabolism	27/715	53/2579	0.509434	1.83752	3.81496	0.000250278	0.00456322	0.00312015	177884/177883/178725/187817/190224/187645/190226/179127/175525/181178/175467/177775/174493/187630/180364/179763/177971/174914/174863/191563/353420/183000/183430/171619/179271/189679/13190517	27
cel04146	Cellular Processes	Transport and catabolism	cel04146	Peroxisome	34/715	72/2579	0.472222	1.7033	3.74803	0.000273013	0.00456322	0.00312015	259738/175085/174665/174127/353387/181331/174192/178026/174141/172632/181748/181682/176353/173162/173164/175597/179772/177775/181668/3564939/180126/175086/174881/176785/178503/191563/181140/180859/180429/179241/177386/173657/175863/171643	34
cel00190	Metabolism	Energy metabolism	cel00190	Oxidative phosphorylation	43/715	98/2579	0.438776	1.58266	3.64155	0.000344961	0.00502399	0.00343521	180956/175716/177609/172037/260040/174482/177018/174272/174596/172216/180692/179541/174428/177856/184827/174692/176338/173134/179690/174554/181611/176772/172438/3564970/175038/176622/173279/181108/175904/173963/176828/178830/176008/177606/266653/176001/172363/180534/176023/266824/175371/177103/175397	43
cel04814	Cellular Processes	Cell motility	cel04814	Motor proteins	35/715	76/2579	0.460526	1.66112	3.62264	0.000407073	0.00502399	0.00343521	179535/179533/180767/176793/175461/177497/172593/175922/179321/175521/180539/176872/176041/191697/180608/173319/181036/175419/181776/181775/180914/179676/180581/171712/173167/191455/176501/181170/181119/259839/186979/187460/176796/179190/171891	35
cel01040	Metabolism	Lipid metabolism	cel01040	Biosynthesis of unsaturated fatty acids	14/715	22/2579	0.636364	2.29536	3.7784	0.000443432	0.00502399	0.00343521	178532/183948/183367/177320/177321/190207/180162/184934/176353/173162/173164/181668/174881/177386	14
cel04145	Cellular Processes	Transport and catabolism	cel04145	Phagosome	29/715	60/2579	0.483333	1.74338	3.60781	0.000472341	0.00502399	0.00343521	179535/179533/180767/176793/175461/172593/180912/181036/175419/181344/175504/177617/173167/191455/176501/181170/177018/174272/174596/172216/180692/176338/179832/3564970/178407/180456/180534/177027/177103	29
cel00330	Metabolism	Amino acid metabolism	cel00330	Arginine and proline metabolism	16/715	28/2579	0.571429	2.06114	3.49597	0.00095413	0.00841571	0.00575433	179026/173510/175820/176569/178170/173269/181380/181417/174914/174519/180897/175908/180986/181726/188723/171850	16
cel00020	Metabolism	Carbohydrate metabolism	cel00020	Citrate cycle (TCA cycle)	18/715	33/2579	0.545455	1.96745	3.4636	0.000974641	0.00841571	0.00575433	175936/260040/179616/174482/181570/179945/174692/172655/181280/177775/178387/172556/181108/177108/172430/180485/179041/179063	18
cel00071	Metabolism	Lipid metabolism	cel00071	Fatty acid degradation	23/715	46/2579	0.5	1.8035	3.405	0.00100701	0.00841571	0.00575433	179026/175820/174665/176376/177905/184065/181169/176353/173162/173164/176756/181668/178025/174912/176785/176216/180859/174180/177386/172310/24104866/181758/171643	23
cel00380	Metabolism	Amino acid metabolism	cel00380	Tryptophan metabolism	19/715	36/2579	0.527778	1.90369	3.38119	0.0012036	0.00880659	0.0060216	179026/175820/180979/175778/259738/175085/176376/177905/184065/181169/179329/178387/175086/24104108/180883/175836/177499/172310/179063	19
cel00062	Metabolism	Lipid metabolism	cel00062	Fatty acid elongation	15/715	26/2579	0.576923	2.08096	3.43037	0.00120614	0.00880659	0.0060216	176376/177905/184065/178532/183948/183367/177320/177321/190207/184934/181169/176756/176534/176216/172310	15
cel00051	Metabolism	Carbohydrate metabolism	cel00051	Fructose and mannose metabolism	12/715	19/2579	0.631579	2.2781	3.46253	0.00127959	0.00880659	0.0060216	177717/266822/174844/172751/179404/176788/175047/179120/183400/187512/172033/180583	12
cel01250	Metabolism	Global and overview maps	cel01250	Biosynthesis of nucleotide sugars	15/715	27/2579	0.555556	2.00389	3.24711	0.00202899	0.0131884	0.00901772	177717/177631/179484/171755/175497/173171/172751/176814/179120/180896/183400/183790/187512/173843/172033	15
cel00430	Metabolism	Metabolism of other amino acids	cel00430	Taurine and hypotaurine metabolism	8/715	11/2579	0.727273	2.62327	3.34088	0.00242314	0.0149214	0.0102027	176491/179845/178596/176713/180364/171619/180434/179271	8
cel00982	Metabolism	Xenobiotics biodegradation and metabolism	cel00982	Drug metabolism - cytochrome P450	22/715	47/2579	0.468085	1.68838	2.94928	0.00375757	0.0219818	0.0150303	176491/179845/178596/177884/177883/178725/187817/190224/187645/190226/179127/183462/175591/187799/181413/179755/191563/24104108/353420/183000/185500/13190517	22
cel00052	Metabolism	Carbohydrate metabolism	cel00052	Galactose metabolism	8/715	12/2579	0.666667	2.40466	3.0201	0.0055134	0.028896	0.0197579	173171/172751/176814/188583/175047/177632/173843/180583	8
cel00740	Metabolism	Metabolism of cofactors and vitamins	cel00740	Riboflavin metabolism	8/715	12/2579	0.666667	2.40466	3.0201	0.0055134	0.028896	0.0197579	173896/174547/172627/184165/184959/187789/182948/188466	8
cel05100	Human Diseases	Infectious disease: bacterial	cel05100	Bacterial invasion of epithelial cells	19/715	40/2579	0.475	1.71332	2.8155	0.0056804	0.028896	0.0197579	179535/179533/180767/176793/171857/176697/171882/179838/174233/177482/181644/179624/172135/181344/175504/175175/171722/180929/175247	19
cel00983	Metabolism	Xenobiotics biodegradation and metabolism	cel00983	Drug metabolism - other enzymes	26/715	60/2579	0.433333	1.56303	2.73253	0.00622344	0.0303393	0.0207448	183546/177852/177884/177883/178725/190224/187645/190226/179127/175525/177913/178160/181464/183462/175591/187799/176453/181413/173323/173326/179755/353420/183000/178910/185500/13190517	26
cel00600	Metabolism	Lipid metabolism	cel00600	Sphingolipid metabolism	18/715	38/2579	0.473684	1.70858	2.72488	0.00730019	0.0341649	0.0233606	180743/180445/175313/181859/189370/178535/181268/188583/179884/173327/183002/266646/174001/172423/180533/174071/189124/177314	18
cel00564	Metabolism	Lipid metabolism	cel00564	Glycerophospholipid metabolism	27/715	64/2579	0.421875	1.5217	2.61706	0.00823865	0.0370739	0.0253497	24105307/180703/175565/188971/180452/173876/180445/175313/181268/173272/176399/174296/179398/172509/180354/181211/3565046/181047/181021/184910/185044/180524/172097/178854/174068/174071/186277	27
cel04392	Environmental Information Processing	Signal transduction	cel04392	Hippo signaling pathway - multiple species	8/715	13/2579	0.615385	2.21969	2.73001	0.0108873	0.0460766	0.0315054	174005/175870/180873/181441/181267/185482/187783/188402	8
cel00640	Metabolism	Carbohydrate metabolism	cel00640	Propanoate metabolism	15/715	31/2579	0.483871	1.74532	2.5852	0.0110269	0.0460766	0.0315054	176376/178583/174798/173500/172539/181570/176353/173162/173164/175597/181280/181668/178387/177386/172310	15
cel00010	Metabolism	Carbohydrate metabolism	cel00010	Glycolysis / Gluconeogenesis	18/715	40/2579	0.45	1.62315	2.45958	0.0137732	0.0555677	0.037995	179026/175820/266822/3565504/174798/174844/172751/179945/178387/172556/176788/174423/177108/173393/172376/173843/171965/180583	18
cel04361	Organismal Systems	Development and regeneration	cel04361	Axon regeneration	32/715	83/2579	0.385542	1.39065	2.24013	0.0193562	0.0754894	0.0516167	175622/175778/180452/177513/171751/181157/176866/3565407/176282/172760/181004/181344/176168/185682/177610/180637/180441/181562/172689/180690/184419/176825/182375/180961/190098/173794/189074/180927/174068/181727/180929/180773	32
cel04620	Organismal Systems	Immune system	cel04620	Toll-like receptor signaling pathway	12/715	25/2579	0.48	1.73136	2.27541	0.0239258	0.0854584	0.0584331	179424/176866/181004/171872/181344/185682/175545/177610/181556/177907/189074/180773	12
cel00980	Metabolism	Xenobiotics biodegradation and metabolism	cel00980	Metabolism of xenobiotics by cytochrome P450	18/715	42/2579	0.428571	1.54585	2.20858	0.0240618	0.0854584	0.0584331	177884/177883/178725/187817/190224/187645/190226/179127/183462/175591/187799/181413/179755/191563/353420/183000/185500/13190517	18
cel00511	Metabolism	Glycan biosynthesis and metabolism	cel00511	Other glycan degradation	9/715	17/2579	0.529412	1.90958	2.32997	0.0241037	0.0854584	0.0584331	181517/178535/188583/189173/181586/180749/180550/180533/177314	9
cel00270	Metabolism	Amino acid metabolism	cel00270	Cysteine and methionine metabolism	17/715	40/2579	0.425	1.53297	2.10366	0.0304871	0.101062	0.069102	174798/175936/173269/180016/181209/175012/180079/181393/174493/174914/177354/180897/179041/180434/24104726/181726/173403	17
cel00040	Metabolism	Carbohydrate metabolism	cel00040	Pentose and glucuronate interconversions	11/715	23/2579	0.478261	1.72508	2.16293	0.0310959	0.101062	0.069102	179484/183462/176814/175591/179404/187799/181413/175047/173326/179755/185500	11
cel00053	Metabolism	Carbohydrate metabolism	cel00053	Ascorbate and aldarate metabolism	11/715	23/2579	0.478261	1.72508	2.16293	0.0310959	0.101062	0.069102	179026/175820/179484/183462/175591/187799/181413/173326/179755/183790/185500	11
cel00592	Metabolism	Lipid metabolism	cel00592	alpha-Linolenic acid metabolism	6/715	10/2579	0.6	2.1642	2.2841	0.0323442	0.102278	0.0699335	176353/173162/173164/181668/180354/177386	6
cel00410	Metabolism	Metabolism of other amino acids	cel00410	beta-Alanine metabolism	12/715	26/2579	0.461538	1.66477	2.10961	0.0335334	0.103247	0.0705966	179026/175820/177852/176376/176713/176353/173162/173164/175597/181668/177386/172310	12
cel00500	Metabolism	Carbohydrate metabolism	cel00500	Starch and sucrose metabolism	9/715	18/2579	0.5	1.8035	2.1183	0.0366321	0.109896	0.0751428	174924/177451/173388/172751/176814/3565201/177632/173843/178777	9
cel04080	Environmental Information Processing	Signaling molecules and interaction	cel04080	Neuroactive ligand-receptor interaction	13/715	30/2579	0.433333	1.56303	1.92079	0.0471444	0.137539	0.0940435	186548/180922/172914/173929/176472/181066/176694/183056/173398/188499/189837/191240/7040157	13
cel00240	Metabolism	Nucleotide metabolism	cel00240	Pyrimidine metabolism	14/715	33/2579	0.424242	1.53024	1.89833	0.0481973	0.137539	0.0940435	183546/177852/180860/175525/177913/178160/181464/174553/176453/178457/181019/172392/180573/3565372	14
cel01240	Metabolism	Global and overview maps	cel01240	Biosynthesis of cofactors	36/715	102/2579	0.352941	1.27306	1.74245	0.0538961	0.150139	0.102659	179026/179472/172603/179578/181225/172327/179484/181464/183462/181317/181176/179329/172454/176814/178387/175591/174493/187789/187799/176453/181413/173326/179755/181823/179120/177354/180883/175661/175836/183101/183400/177499/185500/172392/172033/171657	36
cel00830	Metabolism	Metabolism of cofactors and vitamins	cel00830	Retinol metabolism	10/715	23/2579	0.434783	1.56826	1.69512	0.0758659	0.206426	0.141146	172603/179578/183462/179772/175591/187799/181413/179755/24104108/185500	10
cel00650	Metabolism	Carbohydrate metabolism	cel00650	Butanoate metabolism	8/715	18/2579	0.444444	1.60311	1.59	0.0958011	0.251866	0.172216	176376/177905/184065/180992/176713/181169/172310/178733	8
cel01210	Metabolism	Global and overview maps	cel01210	2-Oxocarboxylic acid metabolism	12/715	30/2579	0.4	1.4428	1.51061	0.0985025	0.251866	0.172216	172539/179945/172655/177775/178387/177108/177571/180897/172430/172252/181726/179063	12
cel00860	Metabolism	Metabolism of cofactors and vitamins	cel00860	Porphyrin metabolism	10/715	24/2579	0.416667	1.50291	1.53276	0.0990241	0.251866	0.172216	171934/183462/172454/175591/187799/181413/173326/179755/175661/185500	10
cel00280	Metabolism	Amino acid metabolism	cel00280	Valine, leucine and isoleucine degradation	18/715	49/2579	0.367347	1.32502	1.42238	0.105501	0.262631	0.179577	179026/175820/176908/176376/177905/184065/180992/172539/180344/181169/177841/176756/178387/24104108/176216/172310/24104866/181758	18
cel00534	Metabolism	Glycan biosynthesis and metabolism	cel00534	Glycosaminoglycan biosynthesis - heparan sulfate / heparin	5/715	10/2579	0.5	1.8035	1.57643	0.113593	0.276882	0.189321	175562/177675/181309/173635/3564879	5
cel00920	Metabolism	Energy metabolism	cel00920	Sulfur metabolism	6/715	13/2579	0.461538	1.66477	1.48793	0.121578	0.282331	0.193047	181209/177783/178374/181638/189421/173777	6
cel01230	Metabolism	Global and overview maps	cel01230	Biosynthesis of amino acids	23/715	66/2579	0.348485	1.25698	1.30964	0.122041	0.282331	0.193047	3565504/184935/179616/174844/181209/175012/180079/172655/177775/181380/176788/174423/181417/178304/177571/177354/180897/172430/172252/172376/181726/171965/180583	23
cel00514	Metabolism	Glycan biosynthesis and metabolism	cel00514	Other types of O-glycan biosynthesis	7/715	16/2579	0.4375	1.57806	1.43625	0.125481	0.282331	0.193047	190668/180302/176736/175558/178661/176647/176455	7
cel00565	Metabolism	Lipid metabolism	cel00565	Ether lipid metabolism	7/715	16/2579	0.4375	1.57806	1.43625	0.125481	0.282331	0.193047	180704/173876/181268/180354/172097/180561/174071	7
cel00620	Metabolism	Carbohydrate metabolism	cel00620	Pyruvate metabolism	12/715	32/2579	0.375	1.35262	1.24292	0.148358	0.327508	0.223937	179026/175820/178583/174798/175936/173500/179616/179945/178387/172556/177108/179041	12
cel04212	Organismal Systems	Aging	cel04212	Longevity regulating pathway - worm	27/715	81/2579	0.333333	1.20233	1.14572	0.153938	0.333532	0.228056	179424/259738/175085/181263/180162/181348/177884/177883/190224/187645/190226/178208/176866/175167/177610/172632/181748/185872/179422/177755/175086/353420/183000/179046/187683/180398/13190517	27
cel01232	Metabolism	Global and overview maps	cel01232	Nucleotide metabolism	15/715	42/2579	0.357143	1.28821	1.16613	0.160148	0.336642	0.230182	183546/180860/175525/177913/178160/181464/181317/174553/178457/173323/181019/178834/171963/180573/3565372	15
cel03272	NA	NA	cel03272	Virion - Hepatitis viruses	5/715	11/2579	0.454545	1.63954	1.31625	0.162587	0.336642	0.230182	180912/192062/176410/171801/174010	5
cel04144	Cellular Processes	Transport and catabolism	cel04144	Endocytosis	34/715	105/2579	0.32381	1.16798	1.08823	0.164005	0.336642	0.230182	184091/181163/171857/176697/171882/177497/179838/174233/174848/176490/181644/180667/175223/175783/173137/173914/173876/181428/177617/171722/189240/176410/182050/180175/177797/179832/172528/173229/176424/173927/171801/177142/174010/175247	34
cel00630	Metabolism	Carbohydrate metabolism	cel00630	Glyoxylate and dicarboxylate metabolism	12/715	33/2579	0.363636	1.31163	1.11569	0.177445	0.357949	0.244751	259738/175085/178583/175936/178387/175086/182258/178964/177499/179241/178965/179041	12
cel00230	Metabolism	Nucleotide metabolism	cel00230	Purine metabolism	22/715	66/2579	0.333333	1.20233	1.03112	0.185064	0.366991	0.250934	175622/191643/177584/173902/191657/180860/191741/175525/181317/173200/173323/191461/183125/177576/181019/178834/180935/173843/172051/171963/180573/3565372	22
cel00061	Metabolism	Lipid metabolism	cel00061	Fatty acid biosynthesis	6/715	15/2579	0.4	1.4428	1.06503	0.21401	0.41732	0.285347	173500/172715/176534/176785/180859/171643	6
cel00350	Metabolism	Amino acid metabolism	cel00350	Tyrosine metabolism	8/715	22/2579	0.363636	1.31163	0.908996	0.245555	0.470983	0.32204	175778/183911/174327/24104108/180897/183101/172263/181726	8
cel00310	Metabolism	Amino acid metabolism	cel00310	Lysine degradation	12/715	36/2579	0.333333	1.20233	0.757028	0.278479	0.525518	0.359328	179026/175820/176376/177905/184065/174648/174564/181169/178387/174045/172310/179063	12
cel00562	Metabolism	Carbohydrate metabolism	cel00562	Inositol phosphate metabolism	11/715	33/2579	0.333333	1.20233	0.724372	0.291663	0.541659	0.370365	180871/172148/177525/181428/174844/178284/172822/172477/176653/183790/180443	11
cel00900	Metabolism	Metabolism of terpenoids and polyketides	cel00900	Terpenoid backbone biosynthesis	6/715	17/2579	0.352941	1.27306	0.699453	0.323018	0.590516	0.403772	172190/172820/173075/176047/187374/175863	6
cel00513	Metabolism	Glycan biosynthesis and metabolism	cel00513	Various types of N-glycan biosynthesis	11/715	34/2579	0.323529	1.16697	0.606878	0.331184	0.596131	0.407611	190668/172370/181005/181160/179642/175065/181586/176032/187430/180533/176089	11
cel04081	NA	NA	cel04081	Hormone signaling	14/715	45/2579	0.311111	1.12218	0.511987	0.357588	0.633906	0.43344	175622/176991/171751/176865/181157/174803/172396/3565407/176432/174044/171722/183056/172051/188499	14
cel04977	Organismal Systems	Digestive system	cel04977	Vitamin digestion and absorption	4/715	11/2579	0.363636	1.31163	0.641379	0.363784	0.635264	0.434369	180409/179729/178745/3896860	4
cel00561	Metabolism	Lipid metabolism	cel00561	Glycerolipid metabolism	11/715	35/2579	0.314286	1.13363	0.492878	0.371684	0.639516	0.437276	179026/175820/180452/181268/179398/175047/185044/174068/179314/174071/186277	11
cel00260	Metabolism	Amino acid metabolism	cel00260	Glycine, serine and threonine metabolism	8/715	25/2579	0.32	1.15424	0.479868	0.387568	0.656588	0.448949	175820/175012/180079/178387/187970/178304/172376/171775	8
cel00510	Metabolism	Glycan biosynthesis and metabolism	cel00510	N-Glycan biosynthesis	12/715	39/2579	0.307692	1.10984	0.428019	0.392831	0.656588	0.448949	190668/172370/172360/181005/181160/179642/175065/176032/180400/178822/176874/176089	12
cel00590	Metabolism	Lipid metabolism	cel00590	Arachidonic acid metabolism	5/715	15/2579	0.333333	1.20233	0.486654	0.405833	0.658586	0.450315	187817/180364/180354/171619/179271	5
cel00790	Metabolism	Metabolism of cofactors and vitamins	cel00790	Folate biosynthesis	5/715	15/2579	0.333333	1.20233	0.486654	0.405833	0.658586	0.450315	179472/181225/181176/175047/181823	5
cel04130	Genetic Information Processing	Folding, sorting and degradation	cel04130	SNARE interactions in vesicular transport	7/715	22/2579	0.318182	1.14768	0.430763	0.410913	0.658586	0.450315	181505/179611/176743/181891/178397/259698/180456	7
cel00670	Metabolism	Metabolism of cofactors and vitamins	cel00670	One carbon pool by folate	8/715	26/2579	0.307692	1.10984	0.348585	0.4364	0.682691	0.466797	177999/175820/180079/178387/177354/177576/180935/171775	8
cel00220	Metabolism	Amino acid metabolism	cel00220	Arginine biosynthesis	6/715	19/2579	0.315789	1.13905	0.376704	0.437622	0.682691	0.466797	174519/177571/180897/172252/181726/188723	6
cel02010	Environmental Information Processing	Membrane transport	cel02010	ABC transporters	9/715	30/2579	0.3	1.0821	0.280078	0.458246	0.705458	0.482365	172288/180409/172262/181326/181327/181278/181415/184845/174127	9
cel04213	Organismal Systems	Aging	cel04213	Longevity regulating pathway - multiple species	12/715	41/2579	0.292683	1.05571	0.222646	0.471187	0.712341	0.487071	175622/179424/259738/175085/173074/3565407/174141/172632/181748/175086/181727/171735	12
cel04068	Environmental Information Processing	Signal transduction	cel04068	FoxO signaling pathway	17/715	59/2579	0.288136	1.0393	0.189114	0.474894	0.712341	0.487071	179424/259738/175085/174941/180663/176866/171872/175545/180475/177610/181055/172632/181748/178846/172556/175086/181727	17
cel00785	Metabolism	Metabolism of cofactors and vitamins	cel00785	Lipoic acid metabolism	5/715	17/2579	0.294118	1.06088	0.155949	0.529657	0.784429	0.536362	172539/179945/178387/177108/179063	5
cel00030	Metabolism	Carbohydrate metabolism	cel00030	Pentose phosphate pathway	6/715	21/2579	0.285714	1.03057	0.0871	0.548124	0.791735	0.541357	266822/174781/176788/177971/173843/180583	6
cel04330	Environmental Information Processing	Signal transduction	cel04330	Notch signaling pathway	6/715	21/2579	0.285714	1.03057	0.0871	0.548124	0.791735	0.541357	181041/172905/266854/173074/176282/180441	6
cel04310	Environmental Information Processing	Signal transduction	cel04310	Wnt signaling pathway	19/715	69/2579	0.275362	0.99323	-0.035298	0.560639	0.799936	0.546965	178768/178214/173399/174941/266854/173149/178451/176866/3565407/181344/180441/180081/191762/180148/54162166/183461/180579/186392/177401	19
cel04070	Environmental Information Processing	Signal transduction	cel04070	Phosphatidylinositol signaling system	13/715	48/2579	0.270833	0.976894	-0.100063	0.594956	0.838674	0.573452	180452/180871/172148/177525/181428/178284/172822/172477/176653/3565046/180443/186916/174068	13
cel03060	Genetic Information Processing	Folding, sorting and degradation	cel03060	Protein export	7/715	26/2579	0.269231	0.971114	-0.0916701	0.610627	0.850516	0.581549	182863/179781/178407/175658/171711/177027/171876	7
cel00340	Metabolism	Amino acid metabolism	cel00340	Histidine metabolism	3/715	11/2579	0.272727	0.983725	-0.0334951	0.626159	0.861889	0.589326	179026/175820/175887	3
cel00770	Metabolism	Metabolism of cofactors and vitamins	cel00770	Pantothenate and CoA biosynthesis	4/715	16/2579	0.25	0.901748	-0.244117	0.687966	0.935954	0.639969	179026/177852/172327/171657	4
cel04150	Environmental Information Processing	Signal transduction	cel04150	mTOR signaling pathway	20/715	78/2579	0.25641	0.92487	-0.41723	0.702827	0.945182	0.646278	179424/178768/173399/266854/173149/180393/180464/171872/175545/180475/181055/178846/174596/172216/180692/183461/176338/3564970/181727/180534	20
cel04350	Environmental Information Processing	Signal transduction	cel04350	TGF-beta signaling pathway	9/715	37/2579	0.243243	0.877377	-0.465219	0.736797	0.978306	0.668927	178214/173074/175545/180081/191762/180148/54162166/174044/190602	9
cel00910	Metabolism	Energy metabolism	cel00910	Nitrogen metabolism	3/715	13/2579	0.230769	0.832383	-0.375174	0.744181	0.978306	0.668927	181713/180972/189049	3
cel03082	Genetic Information Processing	Chromosome	cel03082	ATP-dependent chromatin remodeling	15/715	61/2579	0.245902	0.886965	-0.553248	0.753938	0.980119	0.670167	179535/179533/180767/176793/173074/180073/191669/175034/178048/179261/178056/177521/172860/177856/175838	15
cel04148	Cellular Processes	Transport and catabolism	cel04148	Efferocytosis	13/715	54/2579	0.240741	0.86835	-0.605422	0.773156	0.991207	0.677748	181041/177609/172135/171981/171872/181344/175545/177610/172689/180354/174912/176666/177213	13
cel00760	Metabolism	Metabolism of cofactors and vitamins	cel00760	Nicotinate and nicotinamide metabolism	4/715	18/2579	0.222222	0.801554	-0.523173	0.779411	0.991207	0.677748	179385/24104108/176217/180573	4
cel04141	Genetic Information Processing	Folding, sorting and degradation	cel04141	Protein processing in endoplasmic reticulum	31/715	127/2579	0.244094	0.880447	-0.855605	0.83057	1	0.683761	178214/172370/180983/180746/173065/172799/176866/181004/181334/175532/180081/191762/180148/54162166/177857/179642/176664/176616/178407/181210/174515/180974/181007/180400/176241/177028/177027/177072/171865/177217/176089	31
cel03250	Genetic Information Processing	Information processing in viruses	cel03250	Viral life cycle - HIV-1	5/715	25/2579	0.2	0.721399	-0.866791	0.864418	1	0.683761	177617/176410/174010/190941/173937	5
cel04140	Cellular Processes	Transport and catabolism	cel04140	Autophagy - animal	24/715	104/2579	0.230769	0.832383	-1.08048	0.884947	1	0.683761	179424/181444/179637/180033/179053/178612/180667/176866/3565407/180912/171872/187322/175545/180475/181334/176825/176712/172847/180949/187901/181727/180996/178611/171735	24
cel00250	Metabolism	Amino acid metabolism	cel00250	Alanine, aspartate and glutamate metabolism	6/715	31/2579	0.193548	0.698128	-1.04707	0.898133	1	0.683761	173510/184935/176713/180897/172252/181726	6
cel00563	Metabolism	Glycan biosynthesis and metabolism	cel00563	Glycosylphosphatidylinositol (GPI)-anchor biosynthesis	3/715	18/2579	0.166667	0.601166	-1.05147	0.912653	1	0.683761	179519/177765/3896817	3
cel03083	Genetic Information Processing	Chromosome	cel03083	Polycomb repressive complex	6/715	34/2579	0.176471	0.636528	-1.32111	0.94098	1	0.683761	173074/181457/180081/191762/180148/54162166	6
cel00130	Metabolism	Metabolism of cofactors and vitamins	cel00130	Ubiquinone and other terpenoid-quinone biosynthesis	1/715	10/2579	0.1	0.360699	-1.25428	0.961361	1	0.683761	183101	1
cel04980	NA	NA	cel04980	Cobalamin transport and metabolism	1/715	10/2579	0.1	0.360699	-1.25428	0.961361	1	0.683761	175661	1
cel03018	Genetic Information Processing	Folding, sorting and degradation	cel03018	RNA degradation	8/715	49/2579	0.163265	0.588897	-1.79912	0.979821	1	0.683761	176625/178184/174700/174193/176614/174423/172735/180583	8
cel04981	NA	NA	cel04981	Folate transport and metabolism	1/715	12/2579	0.0833333	0.300583	-1.50378	0.979879	1	0.683761	180409	1
cel03022	Genetic Information Processing	Transcription	cel03022	Basal transcription factors	5/715	35/2579	0.142857	0.515285	-1.78786	0.981959	1	0.683761	181704/192053/176798/192052/174175	5
cel00450	Metabolism	Metabolism of other amino acids	cel00450	Selenocompound metabolism	1/715	13/2579	0.0769231	0.277461	-1.61725	0.985483	1	0.683761	180079	1
cel04137	Cellular Processes	Transport and catabolism	cel04137	Mitophagy - animal	7/715	50/2579	0.14	0.504979	-2.1888	0.993762	1	0.683761	184409/176866/181334/171722/180175/173918/177318	7
cel04136	Cellular Processes	Transport and catabolism	cel04136	Autophagy - other	2/715	24/2579	0.0833333	0.300583	-2.13166	0.995911	1	0.683761	180949/171735	2
cel03020	Genetic Information Processing	Transcription	cel03020	RNA polymerase	2/715	26/2579	0.0769231	0.277461	-2.29295	0.997718	1	0.683761	174630/174208	2
cel04120	Genetic Information Processing	Folding, sorting and degradation	cel04120	Ubiquitin mediated proteolysis	10/715	78/2579	0.128205	0.462435	-2.98533	0.999589	1	0.683761	178214/190775/176515/180081/191762/180148/54162166/173072/175985/176583	10
cel03460	Genetic Information Processing	Replication and repair	cel03460	Fanconi anemia pathway	1/715	25/2579	0.04	0.14428	-2.66234	0.999715	1	0.683761	175600	1
cel03015	Genetic Information Processing	Translation	cel03015	mRNA surveillance pathway	7/715	70/2579	0.1	0.360699	-3.35796	0.999939	1	0.683761	175514/182242/175244/179371/175367/179537/181721	7
cel03030	Genetic Information Processing	Replication and repair	cel03030	DNA replication	1/715	35/2579	0.0285714	0.103057	-3.30835	0.999989	1	0.683761	182229	1
cel00970	Genetic Information Processing	Translation	cel00970	Aminoacyl-tRNA biosynthesis	1/715	39/2579	0.025641	0.092487	-3.53622	0.999997	1	0.683761	172311	1
cel03420	Genetic Information Processing	Replication and repair	cel03420	Nucleotide excision repair	2/715	49/2579	0.0408163	0.147224	-3.73202	0.999998	1	0.683761	174630/174208	2
cel03050	Genetic Information Processing	Folding, sorting and degradation	cel03050	Proteasome	1/715	40/2579	0.025	0.0901748	-3.59111	0.999998	1	0.683761	176978	1
cel03008	Genetic Information Processing	Translation	cel03008	Ribosome biogenesis in eukaryotes	1/715	59/2579	0.0169492	0.0611355	-4.51752	1	1	0.683761	176870	1
cel03013	Genetic Information Processing	Translation	cel03013	Nucleocytoplasmic transport	2/715	72/2579	0.0277778	0.100194	-4.79523	1	1	0.683761	175244/179371	2
cel03040	Genetic Information Processing	Transcription	cel03040	Spliceosome	3/715	112/2579	0.0267857	0.0966159	-6.05297	1	1	0.683761	174193/176613/177674	3
Cluster 2
	category	subcategory	ID	Description	GeneRatio	BgRatio	RichFactor	FoldEnrichment	zScore	pvalue	p.adjust	qvalue	geneID	Count
cel03040	Genetic Information Processing	Transcription	cel03040	Spliceosome	70/872	112/2579	0.625	1.84848	6.56069	2.11367e-10	2.53641e-08	2.35841e-08	177735/191627/178487/179833/177101/178507/172757/178303/180047/190601/177393/173073/176409/173767/175117/173920/3564851/177182/175572/176002/174747/176688/4363023/179598/175281/174072/179639/176668/171834/175270/178489/176368/175469/179499/172639/181319/178147/184953/177840/172713/174579/174805/174806/179524/178091/176461/180069/174364/259655/180180/176063/175900/172030/173394/171970/175818/17914…	70
cel03050	Genetic Information Processing	Folding, sorting and degradation	cel03050	Proteasome	31/872	40/2579	0.775	2.29212	5.8855	1.50329e-08	9.01973e-07	8.38677e-07	179493/172139/172679/172942/178943/173168/173858/171975/173334/176161/172674/177455/175877/176196/175972/177753/172009/174715/172977/173744/174786/179641/178988/175925/173384/172238/176661/176273/24104302/3565888/175284	31
cel04141	Genetic Information Processing	Folding, sorting and degradation	cel04141	Protein processing in endoplasmic reticulum	69/872	127/2579	0.543307	1.60687	5.01209	8.86901e-07	3.5476e-05	3.29865e-05	181576/172373/176390/178997/176466/172915/179971/178040/173341/3565862/174514/171870/173278/179510/178507/180880/174203/172757/180423/178006/176957/175472/180724/172433/179358/180317/178078/179612/177343/191765/181446/181445/174217/176363/173228/3565860/175541/174429/177902/174309/172510/177998/172434/174805/174806/173028/172641/178014/181422/176626/173298/174785/176147/176195/171804/172986/26011…	69
cel04144	Cellular Processes	Transport and catabolism	cel04144	Endocytosis	57/872	105/2579	0.542857	1.60554	4.52709	8.6235e-06	0.000258705	0.00024055	175376/175801/177595/191608/191609/180446/179440/3565442/175650/174673/180713/173985/181577/176140/178507/172757/172184/172264/174834/171935/266836/171601/178458/179010/180468/172078/176179/177764/174000/177616/171647/176609/174805/174806/172643/179737/176434/173143/176499/173231/179462/174908/190399/182286/182474/175672/180449/174091/178944/175823/179242/173954/173863/189590/177603/171654/171719	57
cel04136	Cellular Processes	Transport and catabolism	cel04136	Autophagy - other	18/872	24/2579	0.75	2.21818	4.28453	4.12078e-05	0.000988987	0.000919585	177345/177770/178117/172167/174050/175793/180311/172280/183959/178005/190777/174827/182509/176150/180717/174067/176921/177040	18
cel00970	Genetic Information Processing	Translation	cel00970	Aminoacyl-tRNA biosynthesis	23/872	39/2579	0.589744	1.74421	3.34651	0.00102938	0.0205877	0.0191429	171985/171821/176334/178415/172904/174351/175703/177978/177926/172884/175538/178089/173117/175659/177859/174790/173224/180231/177979/190070/176578/173311/176982	23
cel04140	Cellular Processes	Transport and catabolism	cel04140	Autophagy - animal	50/872	104/2579	0.480769	1.42191	3.13856	0.00149069	0.0255547	0.0237614	172141/174762/181524/177345/180111/177770/180978/178117/172167/174050/177989/175793/175490/178620/174834/171935/176470/183941/174875/175913/175840/180311/172280/178349/183959/179815/176327/178005/174661/172663/178084/175037/190777/174827/176221/176031/182509/181053/3565794/176150/180717/174236/176233/174067/176230/171769/177604/176921/177041/177040	50
cel03015	Genetic Information Processing	Translation	cel03015	mRNA surveillance pathway	35/872	70/2579	0.5	1.47878	2.90216	0.00334108	0.0486504	0.0452363	177735/172814/174378/176742/3564807/178117/173073/191736/171866/175750/175572/173013/177397/177435/172826/174436/179526/177710/184953/174561/175442/172672/175092/187888/179783/188661/173203/179458/178285/172030/182490/178835/172258/246008/178151	35
cel04130	Genetic Information Processing	Folding, sorting and degradation	cel04130	SNARE interactions in vesicular transport	14/872	22/2579	0.636364	1.88209	2.96921	0.00390524	0.0486504	0.0452363	266648/3565871/178349/172663/176031/176044/175187/176233/187425/179055/177041/172140/175712/259570	14
cel04120	Genetic Information Processing	Folding, sorting and degradation	cel04120	Ubiquitin mediated proteolysis	38/872	78/2579	0.487179	1.44087	2.82541	0.0040542	0.0486504	0.0452363	179409/175604/176466/176806/174674/174516/178006/174058/172737/179358/179612/191765/181446/181445/177855/24104970/177170/171734/174217/176363/190802/3565767/177073/173228/173354/175185/182321/182322/175840/181321/171647/174388/260116/172344/177138/171700/171719/259424	38
cel03060	Genetic Information Processing	Folding, sorting and degradation	cel03060	Protein export	15/872	26/2579	0.576923	1.70629	2.58659	0.0102775	0.112118	0.10425	173278/179510/180880/174203/174429/259584/185438/172649/176703/176293/176254/172967/176133/173846/176919	15
cel04213	Organismal Systems	Aging	cel04213	Longevity regulating pathway - multiple species	21/872	41/2579	0.512195	1.51485	2.37472	0.0153188	0.153188	0.142438	172141/174762/181524/175410/177770/179959/174285/178507/179289/179287/172757/180978/172167/176471/177924/176336/174805/174806/181492/176552/176230	21
cel03018	Genetic Information Processing	Folding, sorting and degradation	cel03018	RNA degradation	24/872	49/2579	0.489796	1.44861	2.26561	0.0190594	0.175933	0.163587	259488/3565889/174634/180315/179833/178873/175971/178303/180047/190601/177393/178321/173773/177580/180369/186604/176532/176391/175669/175974/176012/173517/176924/177403	24
cel04137	Cellular Processes	Transport and catabolism	cel04137	Mitophagy - animal	23/872	50/2579	0.46	1.36048	1.8394	0.0478135	0.40983	0.38107	181576/177345/173990/172978/172610/174050/177989/174834/174875/175840/174309/174986/173340/186547/174714/176481/181053/172284/177238/174231/171769/177138/176087	23
cel00130	Metabolism	Metabolism of cofactors and vitamins	cel00130	Ubiquinone and other terpenoid-quinone biosynthesis	6/872	10/2579	0.6	1.77454	1.75366	0.0811615	0.649292	0.603728	175729/178403/171966/179316/176473/181574	6
cel03013	Genetic Information Processing	Translation	cel03013	Nucleocytoplasmic transport	30/872	72/2579	0.416667	1.23232	1.42876	0.0976094	0.703392	0.654031	177735/175975/177533/3565440/179160/173073/172813/176623/172864/176957/191736/171866/175572/173013/177397/266820/3565767/178353/182462/184953/172713/179783/188661/3565801/173203/175900/172030/173383/172258/175382	30
cel03250	Genetic Information Processing	Information processing in viruses	cel03250	Viral life cycle - HIV-1	12/872	25/2579	0.48	1.41963	1.50665	0.0996472	0.703392	0.654031	176380/173023/176126/179160/173051/178143/177710/182474/183417/174091/189590/171654	12
cel00450	Metabolism	Metabolism of other amino acids	cel00450	Selenocompound metabolism	7/872	13/2579	0.538462	1.59254	1.53053	0.110037	0.733577	0.682098	178089/177893/190070/176259/177466/184440/174155	7
cel04330	Environmental Information Processing	Signal transduction	cel04330	Notch signaling pathway	10/872	21/2579	0.47619	1.40837	1.34274	0.133988	0.822318	0.764611	172747/176380/179959/174285/177373/176565/179598/172394/172225/187002	10
cel03083	Genetic Information Processing	Chromosome	cel03083	Polycomb repressive complex	15/872	34/2579	0.441176	1.30481	1.27852	0.137053	0.822318	0.764611	176380/179959/174285/172610/178006/179557/191765/181446/181445/175474/179875/179876/179538/181540/260116	15
cel03008	Genetic Information Processing	Translation	cel03008	Ribosome biogenesis in eukaryotes	24/872	59/2579	0.40678	1.20308	1.12765	0.161266	0.921523	0.856854	179160/172978/172610/174329/191736/171866/175731/179411/173100/174511/172830/172780/172838/3565801/176636/173322/259525/179116/171749/171883/175218/171874/178851/174151	24
cel04148	Cellular Processes	Transport and catabolism	cel04148	Efferocytosis	22/872	54/2579	0.407407	1.20494	1.08759	0.172518	0.941005	0.87497	171782/172889/176968/175773/184190/177111/172890/178997/191743/174834/181649/177924/175913/173904/176914/183197/181196/172457/174661/176221/185268/173525	22
cel04145	Cellular Processes	Transport and catabolism	cel04145	Phagosome	24/872	60/2579	0.4	1.18303	1.02509	0.186675	0.973956	0.905608	179534/177111/176390/180111/178997/178260/179510/174834/172137/172831/174680/184569/175519/179680/176257/176383/187779/177626/177442/172280/177757/177440/172134/179055	24
cel04350	Environmental Information Processing	Signal transduction	cel04350	TGF-beta signaling pathway	15/872	37/2579	0.405405	1.19901	0.871326	0.240296	1	0.929825	176380/176466/180431/179959/174285/178117/172249/175750/172628/179358/178458/191765/181446/181445/260116	15
cel00220	Metabolism	Amino acid metabolism	cel00220	Arginine biosynthesis	8/872	19/2579	0.421053	1.24529	0.766873	0.294202	1	0.929825	180875/178505/175130/177767/177768/172547/178130/172072	8
cel04150	Environmental Information Processing	Signal transduction	cel04150	mTOR signaling pathway	29/872	78/2579	0.371795	1.09961	0.638369	0.299564	1	0.929825	172141/174762/181524/175410/177770/176755/174871/180978/172167/177436/176957/178458/172137/180311/177442/259649/176327/179853/187536/172647/178084/176526/182509/174134/176230/187904/177012/175742/179177	29
cel04081	NA	NA	cel04081	Hormone signaling	17/872	45/2579	0.377778	1.1173	0.567281	0.336616	1	0.929825	172141/174762/175410/180431/179546/179219/179319/177931/172645/172483/180978/178458/178465/177416/186230/175739/175341	17
cel00250	Metabolism	Amino acid metabolism	cel00250	Alanine, aspartate and glutamate metabolism	12/872	31/2579	0.387097	1.14487	0.579867	0.342601	1	0.929825	180875/178505/175130/183530/174778/172547/174414/178130/178872/172072/184746/172301	12
cel05100	Human Diseases	Infectious disease: bacterial	cel05100	Bacterial invasion of epithelial cells	15/872	40/2579	0.375	1.10909	0.496889	0.365499	1	0.929825	172141/179534/174762/179440/3565442/175650/176968/177111/172890/173338/178458/177616/176434/179462/175831	15
cel03020	Genetic Information Processing	Transcription	cel03020	RNA polymerase	10/872	26/2579	0.384615	1.13753	0.503652	0.37641	1	0.929825	177190/182648/172680/176362/175660/189252/171916/176950/179178/4926972	10
cel00030	Metabolism	Carbohydrate metabolism	cel00030	Pentose phosphate pathway	8/872	21/2579	0.380952	1.12669	0.416576	0.417409	1	0.929825	178046/188886/176749/178398/173227/266887/176043/177202	8
cel04310	Environmental Information Processing	Signal transduction	cel04310	Wnt signaling pathway	24/872	69/2579	0.347826	1.02872	0.172802	0.477254	1	0.929825	176380/177111/179572/176466/180431/173338/172978/172610/175524/174058/176808/180904/179358/178458/177924/191765/181446/181445/172394/179388/187536/185257/260116/177138	24
cel00350	Metabolism	Amino acid metabolism	cel00350	Tyrosine metabolism	8/872	22/2579	0.363636	1.07548	0.254073	0.47918	1	0.929825	173411/176473/181574/172072/183957/178597/180918/176109	8
cel03460	Genetic Information Processing	Replication and repair	cel03460	Fanconi anemia pathway	9/872	25/2579	0.36	1.06472	0.232388	0.482911	1	0.929825	177914/172867/174275/172027/174238/176209/185330/172092/175809	9
cel04212	Organismal Systems	Aging	cel04212	Longevity regulating pathway - worm	28/872	81/2579	0.345679	1.02237	0.146179	0.48445	1	0.929825	174762/181524/181576/175410/178122/185299/178522/173078/178873/179289/179287/180978/180810/172167/174050/178113/191743/176471/177924/177343/180311/181321/173041/177368/179243/173954/189332/174150	28
cel03420	Genetic Information Processing	Replication and repair	cel03420	Nucleotide excision repair	17/872	49/2579	0.346939	1.0261	0.13179	0.501837	1	0.929825	177190/179358/179967/187120/172680/172867/179688/175152/174785/174238/175660/186441/172092/176838/190298/179178/179158	17
cel04814	Cellular Processes	Cell motility	cel04814	Motor proteins	26/872	76/2579	0.342105	1.0118	0.0746167	0.514287	1	0.929825	179534/174673/178260/177987/175837/171650/178007/178942/176511/178057/180865/3565057/172562/177141/172831/174680/184569/175519/179680/176361/176179/184080/188872/175162/177440/171856	26
cel03022	Genetic Information Processing	Transcription	cel03022	Basal transcription factors	12/872	35/2579	0.342857	1.01402	0.0596922	0.540207	1	0.929825	178893/172552/260198/176054/178544/174765/180243/176682/175791/173764/176838/190298	12
cel00340	Metabolism	Amino acid metabolism	cel00340	Histidine metabolism	4/872	11/2579	0.363636	1.07548	0.179271	0.541286	1	0.929825	185679/176056/181279/178460	4
cel03272	NA	NA	cel03272	Virion - Hepatitis viruses	4/872	11/2579	0.363636	1.07548	0.179271	0.541286	1	0.929825	179737/182474/174091/189590	4
cel01250	Metabolism	Global and overview maps	cel01250	Biosynthesis of nucleotide sugars	9/872	27/2579	0.333333	0.985856	-0.0527945	0.593206	1	0.929825	179437/174778/178364/176749/173227/176388/175506/173762/4926919	9
cel00760	Metabolism	Metabolism of cofactors and vitamins	cel00760	Nicotinate and nicotinamide metabolism	6/872	18/2579	0.333333	0.985856	-0.0430307	0.605034	1	0.929825	177924/181455/185876/182284/172754/176954	6
cel00590	Metabolism	Lipid metabolism	cel00590	Arachidonic acid metabolism	5/872	15/2579	0.333333	0.985856	-0.0392585	0.611647	1	0.929825	182374/181196/174671/182181/175727	5
cel00260	Metabolism	Amino acid metabolism	cel00260	Glycine, serine and threonine metabolism	8/872	25/2579	0.32	0.946422	-0.192366	0.649581	1	0.929825	174390/177961/174414/181215/266887/178924/172301/174155	8
cel04068	Environmental Information Processing	Signal transduction	cel04068	FoxO signaling pathway	19/872	59/2579	0.322034	0.952437	-0.264103	0.651987	1	0.929825	172141/174762/181524/176380/175410/180431/180978/174050/175793/177436/176808/191743/177924/183975/181492/179538/176552/181053/176230	19
cel00565	Metabolism	Lipid metabolism	cel00565	Ether lipid metabolism	5/872	16/2579	0.3125	0.92424	-0.217224	0.676257	1	0.929825	176758/182374/181196/173080/182181	5
cel00910	Metabolism	Energy metabolism	cel00910	Nitrogen metabolism	4/872	13/2579	0.307692	0.910021	-0.232416	0.691164	1	0.929825	180890/180875/178505/178130	4
cel00592	Metabolism	Lipid metabolism	cel00592	alpha-Linolenic acid metabolism	3/872	10/2579	0.3	0.887271	-0.255234	0.712397	1	0.929825	182374/181196/182181	3
cel00510	Metabolism	Glycan biosynthesis and metabolism	cel00510	N-Glycan biosynthesis	12/872	39/2579	0.307692	0.910021	-0.404612	0.712986	1	0.929825	178985/174633/172510/177998/178189/179632/190436/173912/172208/187398/175886/179094	12
cel03082	Genetic Information Processing	Chromosome	cel03082	ATP-dependent chromatin remodeling	19/872	61/2579	0.311475	0.92121	-0.445032	0.716367	1	0.929825	179534/181421/179959/174285/178788/174289/190954/179096/172461/174288/179388/175098/180285/3564936/172279/172018/175832/3565141/177325	19
cel00310	Metabolism	Amino acid metabolism	cel00310	Lysine degradation	11/872	36/2579	0.305556	0.903702	-0.415796	0.719025	1	0.929825	185679/176056/180037/266825/3565069/174768/176802/179674/176183/171797/176969	11
cel03440	Genetic Information Processing	Replication and repair	cel03440	Homologous recombination	6/872	20/2579	0.3	0.887271	-0.361659	0.719119	1	0.929825	177914/179688/172027/174238/172092/175284	6
cel01210	Metabolism	Global and overview maps	cel01210	2-Oxocarboxylic acid metabolism	9/872	30/2579	0.3	0.887271	-0.443809	0.733795	1	0.929825	181423/177767/177768/175598/174414/179674/172072/172301/177235	9
cel02010	Environmental Information Processing	Membrane transport	cel02010	ABC transporters	9/872	30/2579	0.3	0.887271	-0.443809	0.733795	1	0.929825	171782/178939/174204/171694/190115/180408/178215/181416/171807	9
cel00230	Metabolism	Nucleotide metabolism	cel00230	Purine metabolism	20/872	66/2579	0.30303	0.896233	-0.610264	0.769022	1	0.929825	191639/191647/184797/191655/179887/191656/173202/175724/189639/177893/183981/174511/178381/176270/176749/177469/173891/178872/185809/172232	20
cel00563	Metabolism	Glycan biosynthesis and metabolism	cel00563	Glycosylphosphatidylinositol (GPI)-anchor biosynthesis	5/872	18/2579	0.277778	0.821547	-0.542923	0.782581	1	0.929825	174736/3565629/172565/172256/13184808	5
cel00600	Metabolism	Lipid metabolism	cel00600	Sphingolipid metabolism	11/872	38/2579	0.289474	0.856138	-0.638436	0.789407	1	0.929825	174131/181323/178072/177651/183197/173120/188169/173118/173305/183155/187703	11
cel00520	Metabolism	Carbohydrate metabolism	cel00520	Amino sugar and nucleotide sugar metabolism	10/872	35/2579	0.285714	0.84502	-0.659683	0.797693	1	0.929825	180628/179437/174778/178364/176749/173227/176388/175506/173762/4926919	10
cel00561	Metabolism	Lipid metabolism	cel00561	Glycerolipid metabolism	10/872	35/2579	0.285714	0.84502	-0.659683	0.797693	1	0.929825	185679/176056/177667/179853/266887/175948/180519/175732/189077/179032	10
cel04070	Environmental Information Processing	Signal transduction	cel04070	Phosphatidylinositol signaling system	14/872	48/2579	0.291667	0.862624	-0.686543	0.798287	1	0.929825	172141/174762/182789/175490/172184/175344/177667/172280/172779/173236/173241/172221/190605/180770	14
cel04361	Organismal Systems	Development and regeneration	cel04361	Axon regeneration	25/872	83/2579	0.301205	0.890834	-0.722416	0.798636	1	0.929825	174762/173468/175643/177111/175410/173128/178987/179546/179219/179319/177931/172645/176511/172167/191743/178458/180565/177667/174227/173904/176914/176620/180481/184118/176230	25
cel00061	Metabolism	Lipid metabolism	cel00061	Fatty acid biosynthesis	4/872	15/2579	0.266667	0.788685	-0.586543	0.8025	1	0.929825	172869/174963/176005/171714	4
cel04981	NA	NA	cel04981	Folate transport and metabolism	3/872	12/2579	0.25	0.739392	-0.646618	0.828451	1	0.929825	178939/180408/190922	3
cel03410	Genetic Information Processing	Replication and repair	cel03410	Base excision repair	7/872	26/2579	0.269231	0.796269	-0.746109	0.829567	1	0.929825	174291/179967/177681/179688/175152/174860/176996	7
cel00562	Metabolism	Carbohydrate metabolism	cel00562	Inositol phosphate metabolism	9/872	33/2579	0.272727	0.80661	-0.798998	0.837413	1	0.929825	174762/174800/175490/172184/175344/172280/174792/173236/180770	9
cel00770	Metabolism	Metabolism of cofactors and vitamins	cel00770	Pantothenate and CoA biosynthesis	4/872	16/2579	0.25	0.739392	-0.747233	0.84458	1	0.929825	181423/176375/189061/174040	4
cel00513	Metabolism	Glycan biosynthesis and metabolism	cel00513	Various types of N-glycan biosynthesis	9/872	34/2579	0.264706	0.782886	-0.910682	0.863951	1	0.929825	178985/174633/172510/179632/173912/172208/187398/175886/179094	9
cel01232	Metabolism	Global and overview maps	cel01232	Nucleotide metabolism	11/872	42/2579	0.261905	0.774601	-1.05244	0.890189	1	0.929825	175724/174511/178381/191373/177469/173891/178872/175843/185809/172232/176077	11
cel04142	Cellular Processes	Transport and catabolism	cel04142	Lysosome	30/872	105/2579	0.285714	0.84502	-1.15866	0.898217	1	0.929825	172180/178989/173701/172553/189194/174131/181323/180111/171829/174204/190115/180719/191744/177651/176257/173121/176383/187779/177626/179240/174308/179815/3565543/175063/173120/172457/176434/172134/183155/173818	30
cel04620	Organismal Systems	Immune system	cel04620	Toll-like receptor signaling pathway	6/872	25/2579	0.24	0.709817	-1.04187	0.898298	1	0.929825	172141/174762/181524/177111/191743/172936	6
cel00534	Metabolism	Glycan biosynthesis and metabolism	cel00534	Glycosaminoglycan biosynthesis - heparan sulfate / heparin	2/872	10/2579	0.2	0.591514	-0.924865	0.901874	1	0.929825	178080/174517	2
cel04980	NA	NA	cel04980	Cobalamin transport and metabolism	2/872	10/2579	0.2	0.591514	-0.924865	0.901874	1	0.929825	266858/174471	2
cel03430	Genetic Information Processing	Replication and repair	cel03430	Mismatch repair	4/872	18/2579	0.222222	0.657238	-1.04282	0.906332	1	0.929825	179967/179688/174238/172092	4
cel00564	Metabolism	Lipid metabolism	cel00564	Glycerophospholipid metabolism	17/872	64/2579	0.265625	0.785604	-1.24114	0.917755	1	0.929825	175074/178072/177667/182374/181252/181196/179853/172457/174916/176027/182181/180519/179313/180600/175339/171770/179032	17
cel00790	Metabolism	Metabolism of cofactors and vitamins	cel00790	Folate biosynthesis	3/872	15/2579	0.2	0.591514	-1.13383	0.92666	1	0.929825	174401/173411/174227	3
cel00051	Metabolism	Carbohydrate metabolism	cel00051	Fructose and mannose metabolism	4/872	19/2579	0.210526	0.622646	-1.17975	0.928148	1	0.929825	178364/179405/176388/4926919	4
cel04977	Organismal Systems	Digestive system	cel04977	Vitamin digestion and absorption	2/872	11/2579	0.181818	0.53774	-1.09791	0.92972	1	0.929825	178939/180408	2
cel00040	Metabolism	Carbohydrate metabolism	cel00040	Pentose and glucuronate interconversions	5/872	23/2579	0.217391	0.64295	-1.22912	0.931567	1	0.929825	174507/179405/188073/176043/171839	5
cel00830	Metabolism	Metabolism of cofactors and vitamins	cel00830	Retinol metabolism	5/872	23/2579	0.217391	0.64295	-1.22912	0.931567	1	0.929825	178658/174507/188073/183957/178597	5
cel03030	Genetic Information Processing	Replication and repair	cel03030	DNA replication	8/872	35/2579	0.228571	0.676016	-1.37906	0.944731	1	0.929825	179967/3565940/177682/179688/175152/174238/172092/188846	8
cel00052	Metabolism	Carbohydrate metabolism	cel00052	Galactose metabolism	2/872	12/2579	0.166667	0.492928	-1.25814	0.949974	1	0.929825	176749/175506	2
cel00270	Metabolism	Amino acid metabolism	cel00270	Cysteine and methionine metabolism	9/872	40/2579	0.225	0.665453	-1.52384	0.958812	1	0.929825	181423/181574/179634/181215/174252/172072/172408/172301/174155	9
cel00511	Metabolism	Glycan biosynthesis and metabolism	cel00511	Other glycan degradation	3/872	17/2579	0.176471	0.521924	-1.41324	0.959909	1	0.929825	173305/183155/187703	3
cel00785	Metabolism	Metabolism of cofactors and vitamins	cel00785	Lipoic acid metabolism	3/872	17/2579	0.176471	0.521924	-1.41324	0.959909	1	0.929825	177729/179674/177235	3
cel00900	Metabolism	Metabolism of terpenoids and polyketides	cel00900	Terpenoid backbone biosynthesis	3/872	17/2579	0.176471	0.521924	-1.41324	0.959909	1	0.929825	172106/178956/266904	3
cel00920	Metabolism	Energy metabolism	cel00920	Sulfur metabolism	2/872	13/2579	0.153846	0.455011	-1.40771	0.964581	1	0.929825	177893/173241	2
cel04392	Environmental Information Processing	Signal transduction	cel04392	Hippo signaling pathway - multiple species	2/872	13/2579	0.153846	0.455011	-1.40771	0.964581	1	0.929825	179687/180708	2
cel00410	Metabolism	Metabolism of other amino acids	cel00410	beta-Alanine metabolism	5/872	26/2579	0.192308	0.568763	-1.57928	0.968591	1	0.929825	174800/185679/176056/180037/174040	5
cel00670	Metabolism	Metabolism of cofactors and vitamins	cel00670	One carbon pool by folate	5/872	26/2579	0.192308	0.568763	-1.57928	0.968591	1	0.929825	174390/190922/181215/172408/174155	5
cel00500	Metabolism	Carbohydrate metabolism	cel00500	Starch and sucrose metabolism	3/872	18/2579	0.166667	0.492928	-1.54271	0.970624	1	0.929825	180644/176749/173227	3
cel00053	Metabolism	Carbohydrate metabolism	cel00053	Ascorbate and aldarate metabolism	4/872	23/2579	0.173913	0.51436	-1.67179	0.976689	1	0.929825	185679/176056/174507/188073	4
cel00620	Metabolism	Carbohydrate metabolism	cel00620	Pyruvate metabolism	6/872	32/2579	0.1875	0.554544	-1.81196	0.981665	1	0.929825	185679/176056/176059/174839/183957/178597	6
cel00860	Metabolism	Metabolism of cofactors and vitamins	cel00860	Porphyrin metabolism	4/872	24/2579	0.166667	0.492928	-1.78346	0.982648	1	0.929825	172904/179138/174507/188073	4
cel00240	Metabolism	Nucleotide metabolism	cel00240	Pyrimidine metabolism	6/872	33/2579	0.181818	0.53774	-1.90984	0.985946	1	0.929825	189639/191373/174040/175843/185809/176077	6
cel00280	Metabolism	Amino acid metabolism	cel00280	Valine, leucine and isoleucine degradation	10/872	49/2579	0.204082	0.603585	-2.00203	0.987334	1	0.929825	174800/185679/176056/181423/180037/177281/178956/173466/172301/172367	10
cel00514	Metabolism	Glycan biosynthesis and metabolism	cel00514	Other types of O-glycan biosynthesis	2/872	16/2579	0.125	0.369696	-1.80725	0.987751	1	0.929825	178343/3565069	2
cel00980	Metabolism	Xenobiotics biodegradation and metabolism	cel00980	Metabolism of xenobiotics by cytochrome P450	8/872	42/2579	0.190476	0.563346	-2.03885	0.989305	1	0.929825	176281/189017/185299/174507/188073/183957/178597/189332	8
cel00071	Metabolism	Lipid metabolism	cel00071	Fatty acid degradation	9/872	46/2579	0.195652	0.578655	-2.06055	0.989582	1	0.929825	185679/176056/180037/174768/183957/176005/171714/178597/172367	9
cel00062	Metabolism	Lipid metabolism	cel00062	Fatty acid elongation	4/872	26/2579	0.153846	0.455011	-1.99587	0.990519	1	0.929825	180037/177787/191744/174963	4
cel01230	Metabolism	Global and overview maps	cel01230	Biosynthesis of amino acids	14/872	66/2579	0.212121	0.627363	-2.19152	0.991918	1	0.929825	174401/181423/180875/178505/180601/177767/177768/175598/177961/181215/172072/176043/177202/174155	14
cel00640	Metabolism	Carbohydrate metabolism	cel00640	Propanoate metabolism	5/872	31/2579	0.16129	0.477027	-2.09336	0.992277	1	0.929825	174800/180037/171951/177555/175252	5
cel00740	Metabolism	Metabolism of cofactors and vitamins	cel00740	Riboflavin metabolism	1/872	12/2579	0.0833333	0.246464	-1.86967	0.993023	1	0.929825	177055	1
cel00010	Metabolism	Carbohydrate metabolism	cel00010	Glycolysis / Gluconeogenesis	7/872	40/2579	0.175	0.517575	-2.19741	0.993623	1	0.929825	185679/176056/180601/176749/173227/183957/178597	7
cel00380	Metabolism	Amino acid metabolism	cel00380	Tryptophan metabolism	6/872	36/2579	0.166667	0.492928	-2.18943	0.993833	1	0.929825	185679/176056/180037/174227/174768/179674	6
cel00650	Metabolism	Carbohydrate metabolism	cel00650	Butanoate metabolism	2/872	18/2579	0.111111	0.328619	-2.0426	0.994069	1	0.929825	180037/178956	2
cel00330	Metabolism	Amino acid metabolism	cel00330	Arginine and proline metabolism	4/872	28/2579	0.142857	0.42251	-2.19559	0.994905	1	0.929825	185679/176056/178350/172072	4
cel00190	Metabolism	Energy metabolism	cel00190	Oxidative phosphorylation	22/872	98/2579	0.22449	0.663944	-2.42379	0.995482	1	0.929825	175605/172137/176257/176383/187779/177626/177442/179661/177786/172513/180372/177757/172933/186814/181374/172734/172134/172969/177243/174059/176178/180862	22
cel00020	Metabolism	Carbohydrate metabolism	cel00020	Citrate cycle (TCA cycle)	5/872	33/2579	0.151515	0.448116	-2.28012	0.995723	1	0.929825	176059/175598/177555/175252/177235	5
cel00982	Metabolism	Xenobiotics biodegradation and metabolism	cel00982	Drug metabolism - cytochrome P450	8/872	47/2579	0.170213	0.503416	-2.45523	0.997081	1	0.929825	176281/189017/185299/174507/188073/183957/178597/189332	8
cel04080	Environmental Information Processing	Signaling molecules and interaction	cel04080	Neuroactive ligand-receptor interaction	4/872	30/2579	0.133333	0.394343	-2.38444	0.997301	1	0.929825	180565/3565335/186230/175341	4
cel04820	NA	NA	cel04820	Cytoskeleton in muscle cells	9/872	52/2579	0.173077	0.511887	-2.54099	0.997713	1	0.929825	179534/174673/181283/172562/177366/172275/175120/173891/3565243	9
cel04146	Cellular Processes	Transport and catabolism	cel04146	Peroxisome	14/872	72/2579	0.194444	0.575083	-2.61322	0.997881	1	0.929825	178658/174392/176336/266858/183530/178381/174414/174916/178878/184650/184746/176005/171714/191323	14
cel01040	Metabolism	Lipid metabolism	cel01040	Biosynthesis of unsaturated fatty acids	2/872	22/2579	0.0909091	0.26887	-2.46107	0.998651	1	0.929825	177787/178122	2
cel00630	Metabolism	Carbohydrate metabolism	cel00630	Glyoxylate and dicarboxylate metabolism	4/872	33/2579	0.121212	0.358493	-2.6504	0.998984	1	0.929825	180875/178505/174414/266887	4
cel00983	Metabolism	Xenobiotics biodegradation and metabolism	cel00983	Drug metabolism - other enzymes	10/872	60/2579	0.166667	0.492928	-2.83997	0.999188	1	0.929825	176281/189017/185299/175724/174507/178381/188073/174040/189332/176077	10
cel00480	Metabolism	Metabolism of other amino acids	cel00480	Glutathione metabolism	8/872	53/2579	0.150943	0.446425	-2.90991	0.999449	1	0.929825	176281/189017/185299/178046/182513/184981/189332/176837	8
cel01212	Metabolism	Global and overview maps	cel01212	Fatty acid metabolism	9/872	59/2579	0.152542	0.451155	-3.04761	0.999662	1	0.929825	180037/177787/178122/191744/172869/174963/176005/171714/172367	9
cel01240	Metabolism	Global and overview maps	cel01240	Biosynthesis of cofactors	19/872	102/2579	0.186275	0.55092	-3.30708	0.999827	1	0.929825	175729/178403/171966/179316/181423/172904/176473/177729/174511/172869/172754/174507/178364/188073/176375/176388/176258/178872/176954	19
cel01200	Metabolism	Global and overview maps	cel01200	Carbon metabolism	17/872	102/2579	0.166667	0.492928	-3.73413	0.999976	1	0.929825	174800/176059/180601/178046/175598/174414/178398/173227/178130/266887/172072/177555/176043/175252/178597/177235/177202	17
cel03010	Genetic Information Processing	Translation	cel03010	Ribosome	15/872	125/2579	0.12	0.354908	-5.28351	1	1	0.929825	178778/172815/179721/186840/188040/179711/181833/175912/177549/179229/173400/175359/171710/172094/13187936	15
Cluster 3
	category	subcategory	ID	Description	GeneRatio	BgRatio	RichFactor	FoldEnrichment	zScore	pvalue	p.adjust	qvalue	geneID	Count
cel03030	Genetic Information Processing	Replication and repair	cel03030	DNA replication	26/554	35/2579	0.742857	3.45817	7.65723	2.57257e-11	2.98418e-09	2.84336e-09	171917/176439/174809/179502/174841/180010/171793/175552/176385/178831/177161/176358/173122/176946/178259/175976/266861/179652/178077/173368/176544/177673/176131/186576/175921/13185652	26
cel03410	Genetic Information Processing	Replication and repair	cel03410	Base excision repair	19/554	26/2579	0.730769	3.4019	6.43725	2.23008e-08	1.29344e-06	1.23241e-06	171917/173069/179502/177161/266823/3565967/177683/186765/176946/178259/175976/179652/178077/173368/187770/176633/177673/176131/175921	19
cel03013	Genetic Information Processing	Translation	cel03013	Nucleocytoplasmic transport	35/554	72/2579	0.486111	2.26296	5.68412	2.07491e-07	6.05296e-06	5.76734e-06	177738/181044/172110/175094/171621/177581/177836/172611/174823/174779/172156/176966/175443/175852/171954/172348/171774/176114/176748/174663/179938/176503/173601/179607/174546/175534/179467/174418/189617/177283/172345/174232/173460/175735/190485	35
cel03420	Genetic Information Processing	Replication and repair	cel03420	Nucleotide excision repair	27/554	49/2579	0.55102	2.56513	5.78458	2.08723e-07	6.05296e-06	5.76734e-06	171784/174198/179502/177161/176946/178259/175976/174793/179652/178077/184886/173368/175056/176584/178431/176425/175668/177673/176131/186576/172412/175921/171763/190078/175190/171877/177002	27
cel03430	Genetic Information Processing	Replication and repair	cel03430	Mismatch repair	14/554	18/2579	0.777778	3.62074	5.83497	4.99354e-07	1.1585e-05	1.10384e-05	179502/176783/171938/171914/177161/55285961/176946/178259/175976/179652/178077/176765/176131/186576	14
cel03008	Genetic Information Processing	Translation	cel03008	Ribosome biogenesis in eukaryotes	29/554	59/2579	0.491525	2.28817	5.23458	1.78887e-06	3.45848e-05	3.29528e-05	173169/179999/174974/179938/176503/175071/176504/179442/174645/175145/175059/178346/176531/190203/176646/172902/178207/175994/175911/172420/174038/172192/172182/172224/186322/177349/171901/171811/173520	29
cel03440	Genetic Information Processing	Replication and repair	cel03440	Homologous recombination	14/554	20/2579	0.7	3.25866	5.30292	4.09078e-06	6.77901e-05	6.45913e-05	3565793/175959/173370/178201/179488/179678/172728/176631/179652/178077/172929/174978/190999/186576	14
cel03460	Genetic Information Processing	Replication and repair	cel03460	Fanconi anemia pathway	15/554	25/2579	0.6	2.79314	4.71148	3.01923e-05	0.000437788	0.00041713	176065/173370/178201/176783/55285961/176631/174793/179383/178418/174978/177415/175337/172157/186576/189113	15
cel03020	Genetic Information Processing	Transcription	cel03020	RNA polymerase	12/554	26/2579	0.461538	2.14857	3.07824	0.00419543	0.0540744	0.0515228	177491/172752/184886/175056/175015/179418/175668/175767/172412/172081/171763/171877	12
cel03022	Genetic Information Processing	Transcription	cel03022	Basal transcription factors	13/554	35/2579	0.371429	1.72909	2.27111	0.0242486	0.281283	0.26801	171784/192051/173498/176686/174524/180698/172451/176584/178431/178502/176425/190078/175190	13
cel00630	Metabolism	Carbohydrate metabolism	cel00630	Glyoxylate and dicarboxylate metabolism	12/554	33/2579	0.363636	1.69281	2.09473	0.0353104	0.372365	0.354794	181324/176121/176407/178452/177808/174161/175500/172486/181026/180596/174012/3565206	12
cel03040	Genetic Information Processing	Transcription	cel03040	Spliceosome	31/554	112/2579	0.276786	1.2885	1.63252	0.0677609	0.655022	0.624114	177738/174394/175851/177988/173440/177181/171922/174748/173915/173204/176103/179857/179500/183250/179443/174645/172652/175549/174901/176343/177283/173606/172345/172999/175771/173460/24104882/190485/177037/178546/176090	31
cel02010	Environmental Information Processing	Membrane transport	cel02010	ABC transporters	10/554	30/2579	0.333333	1.55174	1.58964	0.090113	0.747052	0.711801	178559/180056/171639/176540/181587/181276/180165/183971/174126/24104835	10
cel04981	NA	NA	cel04981	Folate transport and metabolism	5/554	12/2579	0.416667	1.93968	1.70625	0.0933908	0.747052	0.711801	181587/172681/174254/181064/188484	5
cel03015	Genetic Information Processing	Translation	cel03015	mRNA surveillance pathway	20/554	70/2579	0.285714	1.33007	1.46415	0.0966016	0.747052	0.711801	177738/179938/172768/174380/182875/174546/175534/172886/172657/174418/191467/177283/177561/179103/172345/179028/188472/172082/190485/177003	20
cel00770	Metabolism	Metabolism of cofactors and vitamins	cel00770	Pantothenate and CoA biosynthesis	6/554	16/2579	0.375	1.74571	1.56474	0.107735	0.781078	0.744221	175691/178680/179829/180818/180425/175394	6
cel00910	Metabolism	Energy metabolism	cel00910	Nitrogen metabolism	5/554	13/2579	0.384615	1.79047	1.49422	0.126047	0.860088	0.819503	176407/178452/177808/181223/191515	5
cel03082	Genetic Information Processing	Chromosome	cel03082	ATP-dependent chromatin remodeling	17/554	61/2579	0.278689	1.29736	1.22915	0.1425	0.918336	0.875002	187434/175944/178970/172802/176702/172801/174788/172769/173133/173310/183878/177212/177458/175921/175393/3565704/176426	17
cel01230	Metabolism	Global and overview maps	cel01230	Biosynthesis of amino acids	18/554	66/2579	0.272727	1.26961	1.16037	0.156371	0.931973	0.887996	181324/176121/176407/178452/177808/174603/174578/181311/181370/179335/172756/174326/175107/181223/177355/177519/181121/259617	18
cel00513	Metabolism	Glycan biosynthesis and metabolism	cel00513	Various types of N-glycan biosynthesis	10/554	34/2579	0.294118	1.36919	1.13325	0.176071	0.931973	0.887996	175453/179562/179890/174268/177726/178951/180787/175920/245995/179185	10
cel03083	Genetic Information Processing	Chromosome	cel03083	Polycomb repressive complex	10/554	34/2579	0.294118	1.36919	1.13325	0.176071	0.931973	0.887996	172268/174458/172802/175096/177657/172801/172773/174257/190016/179489	10
cel00670	Metabolism	Metabolism of cofactors and vitamins	cel00670	One carbon pool by folate	8/554	26/2579	0.307692	1.43238	1.15881	0.176753	0.931973	0.887996	172681/181370/172486/174254/177355/181064/174012/188484	8
cel00510	Metabolism	Glycan biosynthesis and metabolism	cel00510	N-Glycan biosynthesis	11/554	39/2579	0.282051	1.31301	1.03006	0.198939	0.985636	0.939127	175453/179562/172855/179438/182392/179890/174268/177726/180787/175920/179185	11
cel00790	Metabolism	Metabolism of cofactors and vitamins	cel00790	Folate biosynthesis	5/554	15/2579	0.333333	1.55174	1.12075	0.203925	0.985636	0.939127	172681/186073/187534/176762/188966	5
cel04120	Genetic Information Processing	Folding, sorting and degradation	cel04120	Ubiquitin mediated proteolysis	20/554	78/2579	0.25641	1.19365	0.908221	0.21808	0.999976	0.95279	176139/172303/178547/174198/176605/174314/172733/172145/174698/175205/175982/179878/172773/174257/180419/173637/174295/175749/24104882/177084	20
cel03018	Genetic Information Processing	Folding, sorting and degradation	cel03018	RNA degradation	13/554	49/2579	0.265306	1.23506	0.868769	0.238892	0.999976	0.95279	177875/172863/175316/177988/175071/24105309/179335/178017/187256/177824/175059/175269/173618	13
cel04068	Environmental Information Processing	Signal transduction	cel04068	FoxO signaling pathway	15/554	59/2579	0.254237	1.18353	0.745807	0.272792	0.999976	0.95279	3565793/177965/177994/171993/180040/176869/191169/180185/176143/171838/266900/181697/175815/173956/175749	15
cel00980	Metabolism	Xenobiotics biodegradation and metabolism	cel00980	Metabolism of xenobiotics by cytochrome P450	11/554	42/2579	0.261905	1.21923	0.749108	0.279839	0.999976	0.95279	177886/187537/173841/173842/185407/191347/178771/179759/180404/178940/179036	11
cel00900	Metabolism	Metabolism of terpenoids and polyketides	cel00900	Terpenoid backbone biosynthesis	5/554	17/2579	0.294118	1.36919	0.798665	0.293457	0.999976	0.95279	3565253/174161/176142/176840/3565206	5
cel00970	Genetic Information Processing	Translation	cel00970	Aminoacyl-tRNA biosynthesis	10/554	39/2579	0.25641	1.19365	0.63726	0.319317	0.999976	0.95279	174749/3565124/174159/172499/172442/176024/177200/179184/179498/176590	10
cel00563	Metabolism	Glycan biosynthesis and metabolism	cel00563	Glycosylphosphatidylinositol (GPI)-anchor biosynthesis	5/554	18/2579	0.277778	1.29312	0.652622	0.340525	0.999976	0.95279	174386/174377/172285/172305/171881	5
cel00650	Metabolism	Carbohydrate metabolism	cel00650	Butanoate metabolism	5/554	18/2579	0.277778	1.29312	0.652622	0.340525	0.999976	0.95279	173300/174161/174548/3565206/171738	5
cel01240	Metabolism	Global and overview maps	cel01240	Biosynthesis of cofactors	24/554	102/2579	0.235294	1.09535	0.513853	0.341288	0.999976	0.95279	175691/178680/175969/176099/174438/176118/177900/172681/181370/179829/172756/186073/172466/3565030/189236/179759/180404/177355/178940/171998/172101/181064/188966/175394	24
cel00250	Metabolism	Amino acid metabolism	cel00250	Alanine, aspartate and glutamate metabolism	8/554	31/2579	0.258065	1.20135	0.589819	0.342855	0.999976	0.95279	176407/178452/177808/174282/178067/172466/181223/181121	8
cel00270	Metabolism	Amino acid metabolism	cel00270	Cysteine and methionine metabolism	10/554	40/2579	0.25	1.16381	0.546034	0.350849	0.999976	0.95279	174438/181370/179617/172756/175107/181218/177355/171998/259617/188484	10
cel00280	Metabolism	Amino acid metabolism	cel00280	Valine, leucine and isoleucine degradation	12/554	49/2579	0.244898	1.14006	0.51764	0.355638	0.999976	0.95279	175691/178680/173300/174161/174548/176716/174279/175766/181026/180596/3565206/171738	12
cel00310	Metabolism	Amino acid metabolism	cel00310	Lysine degradation	9/554	36/2579	0.25	1.16381	0.517605	0.364272	0.999976	0.95279	175691/178680/173300/174358/174161/175096/175918/180921/3565206	9
cel00590	Metabolism	Lipid metabolism	cel00590	Arachidonic acid metabolism	4/554	15/2579	0.266667	1.2414	0.490343	0.407752	0.999976	0.95279	191347/178771/177925/177123	4
cel00982	Metabolism	Xenobiotics biodegradation and metabolism	cel00982	Drug metabolism - cytochrome P450	11/554	47/2579	0.234043	1.08952	0.323918	0.429774	0.999976	0.95279	177954/177886/187537/173841/173842/185407/191347/178771/179759/180404/178940	11
cel00340	Metabolism	Amino acid metabolism	cel00340	Histidine metabolism	3/554	11/2579	0.272727	1.26961	0.468617	0.431788	0.999976	0.95279	175691/178680/174983	3
cel04977	Organismal Systems	Digestive system	cel04977	Vitamin digestion and absorption	3/554	11/2579	0.272727	1.26961	0.468617	0.431788	0.999976	0.95279	179544/178842/3565644	3
cel00514	Metabolism	Glycan biosynthesis and metabolism	cel00514	Other types of O-glycan biosynthesis	4/554	16/2579	0.25	1.16381	0.343721	0.46112	0.999976	0.95279	179990/176557/180607/178968	4
cel00480	Metabolism	Metabolism of other amino acids	cel00480	Glutathione metabolism	12/554	53/2579	0.226415	1.05402	0.207789	0.472136	0.999976	0.95279	174438/177886/187537/173841/173842/185407/191347/178771/176301/181311/171998/187542	12
cel00740	Metabolism	Metabolism of cofactors and vitamins	cel00740	Riboflavin metabolism	3/554	12/2579	0.25	1.16381	0.297439	0.493781	0.999976	0.95279	173897/3565030/13184830	3
cel00640	Metabolism	Carbohydrate metabolism	cel00640	Propanoate metabolism	7/554	31/2579	0.225806	1.05118	0.149928	0.511249	0.999976	0.95279	173300/175500/176716/174279/175766/181026/180596	7
cel00785	Metabolism	Metabolism of cofactors and vitamins	cel00785	Lipoic acid metabolism	4/554	17/2579	0.235294	1.09535	0.20627	0.512709	0.999976	0.95279	172486/176716/174279/174012	4
cel00920	Metabolism	Energy metabolism	cel00920	Sulfur metabolism	3/554	13/2579	0.230769	1.07428	0.14042	0.552205	0.999976	0.95279	179617/175107/259617	3
cel04350	Environmental Information Processing	Signal transduction	cel04350	TGF-beta signaling pathway	8/554	37/2579	0.216216	1.00654	0.0209455	0.55696	0.999976	0.95279	174458/180133/172088/172773/174257/176229/175955/175815	8
cel00500	Metabolism	Carbohydrate metabolism	cel00500	Starch and sucrose metabolism	4/554	18/2579	0.222222	1.0345	0.0768053	0.561904	0.999976	0.95279	179604/179813/180119/177557	4
cel00760	Metabolism	Metabolism of cofactors and vitamins	cel00760	Nicotinate and nicotinamide metabolism	4/554	18/2579	0.222222	1.0345	0.0768053	0.561904	0.999976	0.95279	177996/180884/177900/189236	4
cel00040	Metabolism	Carbohydrate metabolism	cel00040	Pentose and glucuronate interconversions	5/554	23/2579	0.217391	1.01201	0.0302497	0.570135	0.999976	0.95279	179741/187700/179759/180404/178940	5
cel00053	Metabolism	Carbohydrate metabolism	cel00053	Ascorbate and aldarate metabolism	5/554	23/2579	0.217391	1.01201	0.0302497	0.570135	0.999976	0.95279	175691/178680/179759/180404/178940	5
cel00562	Metabolism	Carbohydrate metabolism	cel00562	Inositol phosphate metabolism	7/554	33/2579	0.212121	0.987474	-0.0378724	0.584063	0.999976	0.95279	176869/172620/179839/172778/181618/174902/191426	7
cel00220	Metabolism	Amino acid metabolism	cel00220	Arginine biosynthesis	4/554	19/2579	0.210526	0.980049	-0.0456454	0.60826	0.999976	0.95279	176407/178452/177808/174282	4
cel00260	Metabolism	Amino acid metabolism	cel00260	Glycine, serine and threonine metabolism	5/554	25/2579	0.2	0.931047	-0.181174	0.649978	0.999976	0.95279	172756/172486/174326/180921/174012	5
cel03250	Genetic Information Processing	Information processing in viruses	cel03250	Viral life cycle - HIV-1	5/554	25/2579	0.2	0.931047	-0.181174	0.649978	0.999976	0.95279	175443/176503/175172/173601/171920	5
cel00061	Metabolism	Lipid metabolism	cel00061	Fatty acid biosynthesis	3/554	15/2579	0.2	0.931047	-0.140063	0.656093	0.999976	0.95279	176485/180486/259414	3
cel00983	Metabolism	Xenobiotics biodegradation and metabolism	cel00983	Drug metabolism - other enzymes	12/554	60/2579	0.2	0.931047	-0.282617	0.661811	0.999976	0.95279	177886/187537/173841/173842/185407/176301/178181/172794/179759/180404/178940/180818	12
cel00130	Metabolism	Metabolism of cofactors and vitamins	cel00130	Ubiquinone and other terpenoid-quinone biosynthesis	2/554	10/2579	0.2	0.931047	-0.11425	0.667754	0.999976	0.95279	175969/176099	2
cel04980	NA	NA	cel04980	Cobalamin transport and metabolism	2/554	10/2579	0.2	0.931047	-0.11425	0.667754	0.999976	0.95279	174164/3565644	2
cel00380	Metabolism	Amino acid metabolism	cel00380	Tryptophan metabolism	7/554	36/2579	0.194444	0.905185	-0.2996	0.682157	0.999976	0.95279	175691/178680/173300/174161/191515/3565206/175280	7
cel00410	Metabolism	Metabolism of other amino acids	cel00410	beta-Alanine metabolism	5/554	26/2579	0.192308	0.895237	-0.28077	0.686176	0.999976	0.95279	175691/178680/173300/180818/175766	5
cel01200	Metabolism	Global and overview maps	cel01200	Carbon metabolism	20/554	102/2579	0.196078	0.912791	-0.469982	0.718566	0.999976	0.95279	181324/176121/173300/174603/174578/174161/181311/175500/179335/172756/172486/174326/175107/172968/175766/181026/180596/259617/174012/3565206	20
cel04150	Environmental Information Processing	Signal transduction	cel04150	mTOR signaling pathway	15/554	78/2579	0.192308	0.895237	-0.491338	0.730952	0.999976	0.95279	176065/176869/178536/179217/176748/180185/181166/181697/174726/177932/174527/185331/175749/177532/179223	15
cel04070	Environmental Information Processing	Signal transduction	cel04070	Phosphatidylinositol signaling system	9/554	48/2579	0.1875	0.872856	-0.465	0.733082	0.999976	0.95279	176869/186262/177546/181166/179839/172778/181618/174902/191426	9
cel00511	Metabolism	Glycan biosynthesis and metabolism	cel00511	Other glycan degradation	3/554	17/2579	0.176471	0.821512	-0.386125	0.741454	0.999976	0.95279	178951/173574/245995	3
cel04140	Cellular Processes	Transport and catabolism	cel04140	Autophagy - animal	20/554	104/2579	0.192308	0.895237	-0.570321	0.752003	0.999976	0.95279	180947/185355/180931/176869/174305/177546/191169/180185/175625/174726/179645/179902/174953/190882/3565022/180800/173783/178613/189585/190617	20
cel04137	Cellular Processes	Transport and catabolism	cel04137	Mitophagy - animal	9/554	50/2579	0.18	0.837942	-0.605152	0.778167	0.999976	0.95279	174476/175723/191169/174034/175625/174624/174431/175310/177084	9
cel04212	Organismal Systems	Aging	cel04212	Longevity regulating pathway - worm	15/554	81/2579	0.185185	0.86208	-0.659562	0.78464	0.999976	0.95279	180889/176869/174438/177886/187537/173841/173842/185407/177560/175316/191169/266823/190025/191275/180582	15
cel03050	Genetic Information Processing	Folding, sorting and degradation	cel03050	Proteasome	7/554	40/2579	0.175	0.814666	-0.617785	0.787879	0.999976	0.95279	179941/174571/173807/13181077/176588/172324/175403	7
cel00860	Metabolism	Metabolism of cofactors and vitamins	cel00860	Porphyrin metabolism	4/554	24/2579	0.166667	0.775872	-0.576885	0.791175	0.999976	0.95279	174002/179759/180404/178940	4
cel00561	Metabolism	Lipid metabolism	cel00561	Glycerolipid metabolism	6/554	35/2579	0.171429	0.79804	-0.629106	0.795125	0.999976	0.95279	175691/178680/186262/181671/181241/179031	6
cel00450	Metabolism	Metabolism of other amino acids	cel00450	Selenocompound metabolism	2/554	13/2579	0.153846	0.71619	-0.536482	0.80425	0.999976	0.95279	179498/189912	2
cel01210	Metabolism	Global and overview maps	cel01210	2-Oxocarboxylic acid metabolism	5/554	30/2579	0.166667	0.775872	-0.645736	0.804812	0.999976	0.95279	181324/176121/181311/176716/174279	5
cel04142	Cellular Processes	Transport and catabolism	cel04142	Lysosome	19/554	105/2579	0.180952	0.842376	-0.862386	0.837369	0.999976	0.95279	180947/185355/180931/179818/171639/181174/173897/190267/177044/174743/178219/185021/179645/173574/179223/178613/175938/178563/13184830	19
cel00620	Metabolism	Carbohydrate metabolism	cel00620	Pyruvate metabolism	5/554	32/2579	0.15625	0.72738	-0.811524	0.849185	0.999976	0.95279	175691/178680/174161/175500/3565206	5
cel00600	Metabolism	Lipid metabolism	cel00600	Sphingolipid metabolism	6/554	38/2579	0.157895	0.735037	-0.860515	0.856971	0.999976	0.95279	177660/185021/172650/173389/173574/181790	6
cel04330	Environmental Information Processing	Signal transduction	cel04330	Notch signaling pathway	3/554	21/2579	0.142857	0.665034	-0.806018	0.861127	0.999976	0.95279	172017/180853/171920	3
cel00020	Metabolism	Carbohydrate metabolism	cel00020	Citrate cycle (TCA cycle)	5/554	33/2579	0.151515	0.705339	-0.890912	0.868038	0.999976	0.95279	181324/176121/179795/181311/172968	5
cel00240	Metabolism	Nucleotide metabolism	cel00240	Pyrimidine metabolism	5/554	33/2579	0.151515	0.705339	-0.890912	0.868038	0.999976	0.95279	176301/178181/172794/180818/180531	5
cel00330	Metabolism	Amino acid metabolism	cel00330	Arginine and proline metabolism	4/554	28/2579	0.142857	0.665034	-0.931985	0.88209	0.999976	0.95279	175691/178680/172907/177519	4
cel00350	Metabolism	Amino acid metabolism	cel00350	Tyrosine metabolism	3/554	22/2579	0.136364	0.634805	-0.899611	0.882153	0.999976	0.95279	190586/176615/181639	3
cel00010	Metabolism	Carbohydrate metabolism	cel00010	Glycolysis / Gluconeogenesis	6/554	40/2579	0.15	0.698285	-1.00572	0.889001	0.999976	0.95279	175691/178680/174603/174578/175500/179335	6
cel00830	Metabolism	Metabolism of cofactors and vitamins	cel00830	Retinol metabolism	3/554	23/2579	0.130435	0.607205	-0.989541	0.900298	0.999976	0.95279	179759/180404/178940	3
cel04310	Environmental Information Processing	Signal transduction	cel04310	Wnt signaling pathway	11/554	69/2579	0.15942	0.742139	-1.13542	0.904208	0.999976	0.95279	180982/172017/191169/180679/179217/181166/172773/174257/175815/180853/190882	11
cel00564	Metabolism	Lipid metabolism	cel00564	Glycerophospholipid metabolism	10/554	64/2579	0.15625	0.72738	-1.15495	0.908955	0.999976	0.95279	181706/171905/181904/186262/178095/181671/181241/176776/174902/179031	10
cel00534	Metabolism	Glycan biosynthesis and metabolism	cel00534	Glycosaminoglycan biosynthesis - heparan sulfate / heparin	1/554	10/2579	0.1	0.465523	-0.885585	0.911354	0.999976	0.95279	190099	1
cel04148	Cellular Processes	Transport and catabolism	cel04148	Efferocytosis	8/554	54/2579	0.148148	0.689664	-1.20526	0.920397	0.999976	0.95279	24104681/181697/179902/178174/180800/178543/173783/178563	8
cel00430	Metabolism	Metabolism of other amino acids	cel00430	Taurine and hypotaurine metabolism	1/554	11/2579	0.0909091	0.423203	-1.00255	0.930471	0.999976	0.95279	177954	1
cel03272	NA	NA	cel03272	Virion - Hepatitis viruses	1/554	11/2579	0.0909091	0.423203	-1.00255	0.930471	0.999976	0.95279	174442	1
cel03060	Genetic Information Processing	Folding, sorting and degradation	cel03060	Protein export	3/554	26/2579	0.115385	0.537142	-1.24049	0.940596	0.999976	0.95279	173207/173625/179236	3
cel00052	Metabolism	Carbohydrate metabolism	cel00052	Galactose metabolism	1/554	12/2579	0.0833333	0.387936	-1.11137	0.94547	0.999976	0.95279	179335	1
cel00071	Metabolism	Lipid metabolism	cel00071	Fatty acid degradation	6/554	46/2579	0.130435	0.607205	-1.40576	0.951066	0.999976	0.95279	175691/178680/173300/174161/3565206/178543	6
cel04820	NA	NA	cel04820	Cytoskeleton in muscle cells	7/554	52/2579	0.134615	0.626666	-1.42226	0.951187	0.999976	0.95279	172952/172471/181404/181259/179629/181052/175346	7
cel04814	Cellular Processes	Cell motility	cel04814	Motor proteins	11/554	76/2579	0.144737	0.673784	-1.50961	0.956083	0.999976	0.95279	179948/172041/172698/172471/181404/176568/181052/177374/172476/177600/176811	11
cel01232	Metabolism	Global and overview maps	cel01232	Nucleotide metabolism	5/554	42/2579	0.119048	0.554195	-1.52333	0.964656	0.999976	0.95279	176118/176301/178181/172794/172466	5
cel04136	Cellular Processes	Transport and catabolism	cel04136	Autophagy - other	2/554	24/2579	0.0833333	0.387936	-1.5754	0.977626	0.999976	0.95279	3565022/190617	2
cel04081	NA	NA	cel04081	Hormone signaling	5/554	45/2579	0.111111	0.517248	-1.70848	0.978082	0.999976	0.95279	171675/180185/176229/175955/175815	5
cel04361	Organismal Systems	Development and regeneration	cel04361	Axon regeneration	11/554	83/2579	0.13253	0.616959	-1.85501	0.981419	0.999976	0.95279	181504/178272/176869/186262/172017/191169/174830/181259/178217/177613/177612	11
cel04620	Organismal Systems	Immune system	cel04620	Toll-like receptor signaling pathway	2/554	25/2579	0.08	0.372419	-1.64897	0.981835	0.999976	0.95279	191169/190882	2
cel01212	Metabolism	Global and overview maps	cel01212	Fatty acid metabolism	7/554	59/2579	0.118644	0.552316	-1.8192	0.981976	0.999976	0.95279	176485/180486/173300/174161/259414/3565206/178543	7
cel05100	Human Diseases	Infectious disease: bacterial	cel05100	Bacterial invasion of epithelial cells	4/554	40/2579	0.1	0.465523	-1.7816	0.983462	0.999976	0.95279	180982/177815/180419/179976	4
cel00520	Metabolism	Carbohydrate metabolism	cel00520	Amino sugar and nucleotide sugar metabolism	3/554	35/2579	0.0857143	0.39902	-1.87206	0.988781	0.999976	0.95279	172508/178067/173002	3
cel00051	Metabolism	Carbohydrate metabolism	cel00051	Fructose and mannose metabolism	1/554	19/2579	0.0526316	0.245012	-1.72735	0.990078	0.999976	0.95279	179335	1
cel04146	Cellular Processes	Transport and catabolism	cel04146	Peroxisome	8/554	72/2579	0.111111	0.517248	-2.17268	0.993386	0.999976	0.95279	177996/174126/24104835/182644/181311/180921/171738/180582	8
cel00030	Metabolism	Carbohydrate metabolism	cel00030	Pentose phosphate pathway	1/554	21/2579	0.047619	0.221678	-1.87285	0.993909	0.999976	0.95279	179335	1
cel04130	Genetic Information Processing	Folding, sorting and degradation	cel04130	SNARE interactions in vesicular transport	1/554	22/2579	0.0454545	0.211602	-1.94212	0.995228	0.999976	0.95279	177647	1
cel04141	Genetic Information Processing	Folding, sorting and degradation	cel04141	Protein processing in endoplasmic reticulum	16/554	127/2579	0.125984	0.586486	-2.49928	0.997059	0.999976	0.95279	172303/174305/191169/179720/172773/174257/180049/173637/174295/3565222/174624/179653/174268/177726/180787/177057	16
cel00062	Metabolism	Lipid metabolism	cel00062	Fatty acid elongation	1/554	26/2579	0.0384615	0.179047	-2.2002	0.998204	0.999976	0.95279	173300	1
cel04145	Cellular Processes	Transport and catabolism	cel04145	Phagosome	5/554	60/2579	0.0833333	0.387936	-2.50866	0.99837	0.999976	0.95279	172041/176568/174743/178219/179223	5
cel01250	Metabolism	Global and overview maps	cel01250	Biosynthesis of nucleotide sugars	1/554	27/2579	0.037037	0.172416	-2.26067	0.998594	0.999976	0.95279	178067	1
cel00190	Metabolism	Energy metabolism	cel00190	Oxidative phosphorylation	10/554	98/2579	0.102041	0.475024	-2.77091	0.999119	0.999976	0.95279	180718/172673/181646/188912/174743/178219/174435/172968/179223/175248	10
cel03010	Genetic Information Processing	Translation	cel03010	Ribosome	14/554	125/2579	0.112	0.521386	-2.86871	0.99928	0.999976	0.95279	180535/172479/187087/180368/176482/174976/190379/185109/172204/187843/188274/179230/171889/172052	14
cel04080	Environmental Information Processing	Signaling molecules and interaction	cel04080	Neuroactive ligand-receptor interaction	1/554	30/2579	0.0333333	0.155174	-2.43403	0.999325	0.999976	0.95279	180002	1
cel00230	Metabolism	Nucleotide metabolism	cel00230	Purine metabolism	4/554	66/2579	0.0606061	0.282135	-3.0896	0.999887	0.999976	0.95279	176118/176301/172466/187757	4
cel04144	Cellular Processes	Transport and catabolism	cel04144	Endocytosis	8/554	105/2579	0.0761905	0.354685	-3.53062	0.999976	0.999976	0.95279	177815/180419/181253/174442/190025/190219/178217/172306	8
Cluster 4
	category	subcategory	ID	Description	GeneRatio	BgRatio	RichFactor	FoldEnrichment	zScore	pvalue	p.adjust	qvalue	geneID	Count
cel03010	Genetic Information Processing	Translation	cel03010	Ribosome	96/439	125/2579	0.768	4.51178	18.2269	3.50894e-52	4.0002e-50	4.0002e-50	172943/171766/178297/171853/180343/175501/172074/174371/176015/171602/177203/176071/174311/178279/171949/172818/176891/175455/171692/178342/172201/24104384/176146/173873/175796/172062/180748/172617/174379/171750/179739/178352/172921/173235/174443/174166/178173/176097/176007/180044/179153/174695/175070/175628/175584/177583/175879/177481/178012/173260/172901/177503/174699/172061/178083/175786/17590…	96
cel04080	Environmental Information Processing	Signaling molecules and interaction	cel04080	Neuroactive ligand-receptor interaction	12/439	30/2579	0.4	2.34989	3.36775	0.00230042	0.131124	0.131124	180714/179347/176691/175893/179962/181716/175322/181598/183595/183715/3565717/188774	12
cel00230	Metabolism	Nucleotide metabolism	cel00230	Purine metabolism	20/439	66/2579	0.30303	1.78022	2.90776	0.00500386	0.190147	0.190147	191641/191649/178237/191652/179644/173916/175608/172939/179395/174672/178028/175613/174608/173772/176851/187622/176016/174235/177457/190808	20
cel04980	NA	NA	cel04980	Cobalamin transport and metabolism	5/439	10/2579	0.5	2.93736	2.77968	0.0166966	0.475854	0.475854	179968/179056/174681/176786/175503	5
cel00190	Metabolism	Energy metabolism	cel00190	Oxidative phosphorylation	23/439	98/2579	0.234694	1.37876	1.73113	0.0595013	0.999945	0.999945	172195/172832/172582/174696/175693/177017/3565338/174992/174993/179850/174712/173237/176707/174899/178096/259519/175186/173459/178735/175429/177038/3565081/175299	23
cel00620	Metabolism	Carbohydrate metabolism	cel00620	Pyruvate metabolism	9/439	32/2579	0.28125	1.65226	1.68132	0.0799676	0.999945	0.999945	187001/178524/172744/179506/179627/3565996/175079/177984/175171	9
cel01240	Metabolism	Global and overview maps	cel01240	Biosynthesis of cofactors	23/439	102/2579	0.22549	1.32469	1.51521	0.0868017	0.999945	0.999945	187001/181065/176860/183473/175915/174385/177389/181205/172939/174701/3564813/179657/188072/174712/189267/174846/174899/174608/172979/175842/175973/187622/177070	23
cel01232	Metabolism	Global and overview maps	cel01232	Nucleotide metabolism	11/439	42/2579	0.261905	1.53862	1.59371	0.0874183	0.999945	0.999945	186044/172939/174701/179395/174672/178028/189267/174608/176851/187622/177457	11
cel04070	Environmental Information Processing	Signal transduction	cel04070	Phosphatidylinositol signaling system	12/439	48/2579	0.25	1.46868	1.48428	0.101952	0.999945	0.999945	179715/177143/177945/178614/180720/178537/172128/176757/181274/174586/177970/182041	12
cel00030	Metabolism	Carbohydrate metabolism	cel00030	Pentose phosphate pathway	6/439	21/2579	0.285714	1.67849	1.41374	0.132392	0.999945	0.999945	177906/175995/175827/173911/36805006/176016	6
cel00785	Metabolism	Metabolism of cofactors and vitamins	cel00785	Lipoic acid metabolism	5/439	17/2579	0.294118	1.72786	1.36348	0.148632	0.999945	0.999945	183473/178524/3564813/3565996/178960	5
cel04146	Cellular Processes	Transport and catabolism	cel04146	Peroxisome	16/439	72/2579	0.222222	1.30549	1.19057	0.151145	0.999945	0.999945	175192/179968/179056/178094/176239/175719/173776/174758/173163/3565680/179508/177498/179130/186486/178677/3565775	16
cel01040	Metabolism	Lipid metabolism	cel01040	Biosynthesis of unsaturated fatty acids	6/439	22/2579	0.272727	1.6022	1.28455	0.157379	0.999945	0.999945	174140/175895/182291/173163/184337/188513	6
cel00563	Metabolism	Glycan biosynthesis and metabolism	cel00563	Glycosylphosphatidylinositol (GPI)-anchor biosynthesis	5/439	18/2579	0.277778	1.63187	1.21821	0.178706	0.999945	0.999945	178019/188131/172956/187504/190940	5
cel04310	Environmental Information Processing	Signal transduction	cel04310	Wnt signaling pathway	15/439	69/2579	0.217391	1.27711	1.0566	0.18349	0.999945	0.999945	173894/178537/177821/177460/171832/171677/172842/172856/171849/173287/172775/177943/177921/175802/177463	15
cel00240	Metabolism	Nucleotide metabolism	cel00240	Pyrimidine metabolism	8/439	33/2579	0.242424	1.42417	1.11055	0.186461	0.999945	0.999945	186044/172464/174385/172939/174701/179395/189267/187622	8
cel00860	Metabolism	Metabolism of cofactors and vitamins	cel00860	Porphyrin metabolism	6/439	24/2579	0.25	1.46868	1.04461	0.212747	0.999945	0.999945	176860/181205/188072/174712/174713/174899	6
cel04137	Cellular Processes	Transport and catabolism	cel04137	Mitophagy - animal	11/439	50/2579	0.22	1.29244	0.945606	0.21965	0.999945	0.999945	172981/180359/177460/178104/176816/175413/176718/179691/172833/178561/176101	11
cel00010	Metabolism	Carbohydrate metabolism	cel00010	Glycolysis / Gluconeogenesis	9/439	40/2579	0.225	1.32181	0.928894	0.229869	0.999945	0.999945	187001/178524/172744/179627/3565996/177984/178723/175827/175171	9
cel00561	Metabolism	Lipid metabolism	cel00561	Glycerolipid metabolism	8/439	35/2579	0.228571	1.34279	0.924641	0.234708	0.999945	0.999945	187001/180720/179540/180824/178928/173734/173747/178730	8
cel00062	Metabolism	Lipid metabolism	cel00062	Fatty acid elongation	6/439	26/2579	0.230769	1.3557	0.825498	0.273699	0.999945	0.999945	174140/175895/182291/184337/178638/188513	6
cel00565	Metabolism	Lipid metabolism	cel00565	Ether lipid metabolism	4/439	16/2579	0.25	1.46868	0.851585	0.28408	0.999945	0.999945	175192/179105/173734/178931	4
cel04148	Cellular Processes	Transport and catabolism	cel04148	Efferocytosis	11/439	54/2579	0.203704	1.1967	0.661516	0.305724	0.999945	0.999945	3565545/191624/176597/180359/191704/179079/177611/176512/177921/178634/3565323	11
cel00983	Metabolism	Xenobiotics biodegradation and metabolism	cel00983	Drug metabolism - other enzymes	12/439	60/2579	0.2	1.17494	0.620905	0.317031	0.999945	0.999945	186044/172464/178633/175008/181205/172939/174701/174672/188072/179020/187622/177457	12
cel04981	NA	NA	cel04981	Folate transport and metabolism	3/439	12/2579	0.25	1.46868	0.736919	0.335139	0.999945	0.999945	175915/174681/175842	3
cel00830	Metabolism	Metabolism of cofactors and vitamins	cel00830	Retinol metabolism	5/439	23/2579	0.217391	1.27711	0.604513	0.352131	0.999945	0.999945	181205/179492/179540/179627/188072	5
cel04081	NA	NA	cel04081	Hormone signaling	9/439	45/2579	0.2	1.17494	0.536126	0.354389	0.999945	0.999945	180714/179347/178537/191649/172505/171687/181598/188774/171773	9
cel00760	Metabolism	Metabolism of cofactors and vitamins	cel00760	Nicotinate and nicotinamide metabolism	4/439	18/2579	0.222222	1.30549	0.588977	0.367772	0.999945	0.999945	175502/174846/176851/177070	4
cel00450	Metabolism	Metabolism of other amino acids	cel00450	Selenocompound metabolism	3/439	13/2579	0.230769	1.3557	0.582235	0.385633	0.999945	0.999945	181633/174681/173312	3
cel04392	Environmental Information Processing	Signal transduction	cel04392	Hippo signaling pathway - multiple species	3/439	13/2579	0.230769	1.3557	0.582235	0.385633	0.999945	0.999945	3565400/172896/180707	3
cel04213	Organismal Systems	Aging	cel04213	Longevity regulating pathway - multiple species	8/439	41/2579	0.195122	1.14629	0.427578	0.397174	0.999945	0.999945	172981/177778/178104/180357/173776/174556/176554/3565679	8
cel01212	Metabolism	Global and overview maps	cel01212	Fatty acid metabolism	11/439	59/2579	0.186441	1.09529	0.33529	0.422302	0.999945	0.999945	174140/175895/182291/173163/184337/3565680/172358/172351/178638/178677/188513	11
cel04620	Organismal Systems	Immune system	cel04620	Toll-like receptor signaling pathway	5/439	25/2579	0.2	1.17494	0.398037	0.425351	0.999945	0.999945	177460/172842/178306/177611/181043	5
cel04361	Organismal Systems	Development and regeneration	cel04361	Axon regeneration	15/439	83/2579	0.180723	1.0617	0.258724	0.444101	0.999945	0.999945	172981/180720/178537/172505/171687/180359/177460/191704/178895/177611/179259/176596/176554/184043/178602	15
cel00280	Metabolism	Amino acid metabolism	cel00280	Valine, leucine and isoleucine degradation	9/439	49/2579	0.183673	1.07903	0.252926	0.459392	0.999945	0.999945	187001/178016/177897/172514/175503/172358/172351/178638/41656988	9
cel04150	Environmental Information Processing	Signal transduction	cel04150	mTOR signaling pathway	14/439	78/2579	0.179487	1.05444	0.221077	0.460258	0.999945	0.999945	173894/177821/178104/171832/171677/172856/173260/177017/177997/3565035/175548/176554/190339/180685	14
cel00670	Metabolism	Metabolism of cofactors and vitamins	cel00670	One carbon pool by folate	5/439	26/2579	0.192308	1.12975	0.301124	0.461458	0.999945	0.999945	181065/175915/177389/174681/178960	5
cel01200	Metabolism	Global and overview maps	cel01200	Carbon metabolism	18/439	102/2579	0.176471	1.03671	0.171333	0.47437	0.999945	0.999945	176437/175915/178524/181528/172514/177906/173163/172744/3565996/175079/177984/175503/175995/175827/178960/36805006/176016/178730	18
cel00562	Metabolism	Carbohydrate metabolism	cel00562	Inositol phosphate metabolism	6/439	33/2579	0.181818	1.06813	0.178375	0.501349	0.999945	0.999945	178537/172128/176757/181274/174586/177970	6
cel00534	Metabolism	Glycan biosynthesis and metabolism	cel00534	Glycosaminoglycan biosynthesis - heparan sulfate / heparin	2/439	10/2579	0.2	1.17494	0.251004	0.528158	0.999945	0.999945	176502/176382	2
cel00514	Metabolism	Glycan biosynthesis and metabolism	cel00514	Other types of O-glycan biosynthesis	3/439	16/2579	0.1875	1.10151	0.184441	0.529073	0.999945	0.999945	176112/176000/259529	3
cel00071	Metabolism	Lipid metabolism	cel00071	Fatty acid degradation	8/439	46/2579	0.173913	1.02169	0.0672171	0.535144	0.999945	0.999945	187001/173163/3565680/179627/172358/172351/178638/178677	8
cel00900	Metabolism	Metabolism of terpenoids and polyketides	cel00900	Terpenoid backbone biosynthesis	3/439	17/2579	0.176471	1.03671	0.0687763	0.572641	0.999945	0.999945	179946/179508/175078	3
cel00430	Metabolism	Metabolism of other amino acids	cel00430	Taurine and hypotaurine metabolism	2/439	11/2579	0.181818	1.06813	0.102543	0.582316	0.999945	0.999945	177958/178453	2
cel04977	Organismal Systems	Digestive system	cel04977	Vitamin digestion and absorption	2/439	11/2579	0.181818	1.06813	0.102543	0.582316	0.999945	0.999945	179968/179056	2
cel01230	Metabolism	Global and overview maps	cel01230	Biosynthesis of amino acids	11/439	66/2579	0.166667	0.979119	-0.0778197	0.583225	0.999945	0.999945	176437/175915/177389/181528/177906/172744/174681/177984/175995/175827/176016	11
cel03082	Genetic Information Processing	Chromosome	cel03082	ATP-dependent chromatin remodeling	10/439	61/2579	0.163934	0.963068	-0.132192	0.606647	0.999945	0.999945	172507/176078/179339/3565337/180324/178015/176679/172504/174286/173769	10
cel00650	Metabolism	Carbohydrate metabolism	cel00650	Butanoate metabolism	3/439	18/2579	0.166667	0.979119	-0.0402574	0.613615	0.999945	0.999945	174991/177897/178638	3
cel00250	Metabolism	Amino acid metabolism	cel00250	Alanine, aspartate and glutamate metabolism	5/439	31/2579	0.16129	0.947535	-0.133082	0.62774	0.999945	0.999945	174991/177897/174385/175613/179130	5
cel00260	Metabolism	Amino acid metabolism	cel00260	Glycine, serine and threonine metabolism	4/439	25/2579	0.16	0.939954	-0.136618	0.637347	0.999945	0.999945	175915/177968/178960/3565775	4
cel00410	Metabolism	Metabolism of other amino acids	cel00410	beta-Alanine metabolism	4/439	26/2579	0.153846	0.903802	-0.223251	0.669327	0.999945	0.999945	187001/172464/177897/173163	4
cel00564	Metabolism	Lipid metabolism	cel00564	Glycerophospholipid metabolism	10/439	64/2579	0.15625	0.917924	-0.301094	0.670322	0.999945	0.999945	180720/172587/180824/178928/179105/173734/177646/178931/171594/176225	10
cel00920	Metabolism	Energy metabolism	cel00920	Sulfur metabolism	2/439	13/2579	0.153846	0.903802	-0.157462	0.6765	0.999945	0.999945	186728/178360	2
cel00020	Metabolism	Carbohydrate metabolism	cel00020	Citrate cycle (TCA cycle)	5/439	33/2579	0.151515	0.890108	-0.287713	0.684875	0.999945	0.999945	176437/178524/181528/3565996/175171	5
cel00630	Metabolism	Carbohydrate metabolism	cel00630	Glyoxylate and dicarboxylate metabolism	5/439	33/2579	0.151515	0.890108	-0.287713	0.684875	0.999945	0.999945	176437/175915/172514/175503/178960	5
cel00330	Metabolism	Amino acid metabolism	cel00330	Arginine and proline metabolism	4/439	28/2579	0.142857	0.839245	-0.387307	0.727307	0.999945	0.999945	187001/179079/180080/3565775	4
cel03022	Genetic Information Processing	Transcription	cel03022	Basal transcription factors	5/439	35/2579	0.142857	0.839245	-0.433617	0.735799	0.999945	0.999945	173257/171630/3564983/172676/176421	5
cel00350	Metabolism	Amino acid metabolism	cel00350	Tyrosine metabolism	3/439	22/2579	0.136364	0.801098	-0.42428	0.75	0.999945	0.999945	172726/179627/190243	3
cel00061	Metabolism	Lipid metabolism	cel00061	Fatty acid biosynthesis	2/439	15/2579	0.133333	0.783295	-0.381173	0.752657	0.999945	0.999945	3565680/178677	2
cel00790	Metabolism	Metabolism of cofactors and vitamins	cel00790	Folate biosynthesis	2/439	15/2579	0.133333	0.783295	-0.381173	0.752657	0.999945	0.999945	175842/188368	2
cel00053	Metabolism	Carbohydrate metabolism	cel00053	Ascorbate and aldarate metabolism	3/439	23/2579	0.130435	0.766267	-0.509882	0.777352	0.999945	0.999945	187001/181205/188072	3
cel01210	Metabolism	Global and overview maps	cel01210	2-Oxocarboxylic acid metabolism	4/439	30/2579	0.133333	0.783295	-0.540643	0.777364	0.999945	0.999945	176437/178524/181528/3565996	4
cel04350	Environmental Information Processing	Signal transduction	cel04350	TGF-beta signaling pathway	5/439	37/2579	0.135135	0.79388	-0.571872	0.780464	0.999945	0.999945	175781/179068/172775/179595/176554	5
cel00770	Metabolism	Metabolism of cofactors and vitamins	cel00770	Pantothenate and CoA biosynthesis	2/439	16/2579	0.125	0.734339	-0.482703	0.784598	0.999945	0.999945	187001/172464	2
cel00640	Metabolism	Carbohydrate metabolism	cel00640	Propanoate metabolism	4/439	31/2579	0.129032	0.758028	-0.613781	0.799531	0.999945	0.999945	177897/172514/173163/175503	4
cel04068	Environmental Information Processing	Signal transduction	cel04068	FoxO signaling pathway	8/439	59/2579	0.135593	0.796572	-0.715821	0.811666	0.999945	0.999945	172981/177460/174462/178104/177611/174556/3565679/175171	8
cel00511	Metabolism	Glycan biosynthesis and metabolism	cel00511	Other glycan degradation	2/439	17/2579	0.117647	0.691143	-0.578574	0.812859	0.999945	0.999945	189716/184063	2
cel00970	Genetic Information Processing	Translation	cel00970	Aminoacyl-tRNA biosynthesis	5/439	39/2579	0.128205	0.753169	-0.703368	0.819085	0.999945	0.999945	176860/174023/177237/180303/173312	5
cel03250	Genetic Information Processing	Information processing in viruses	cel03250	Viral life cycle - HIV-1	3/439	25/2579	0.12	0.704966	-0.671272	0.824678	0.999945	0.999945	176125/179936/177206	3
cel00982	Metabolism	Xenobiotics biodegradation and metabolism	cel00982	Drug metabolism - cytochrome P450	6/439	47/2579	0.12766	0.749964	-0.783406	0.836342	0.999945	0.999945	177958/175008/181205/179627/188072/177498	6
cel00500	Metabolism	Carbohydrate metabolism	cel00500	Starch and sucrose metabolism	2/439	18/2579	0.111111	0.652746	-0.669492	0.837764	0.999945	0.999945	172371/175091	2
cel04212	Organismal Systems	Aging	cel04212	Longevity regulating pathway - worm	11/439	81/2579	0.135802	0.797801	-0.837322	0.838448	0.999945	0.999945	172981/175008/180359/177778/177460/179060/180357/177611/181043/176554/174594	11
cel00130	Metabolism	Metabolism of cofactors and vitamins	cel00130	Ubiquinone and other terpenoid-quinone biosynthesis	1/439	10/2579	0.1	0.587472	-0.591887	0.845807	0.999945	0.999945	174156	1
cel00592	Metabolism	Lipid metabolism	cel00592	alpha-Linolenic acid metabolism	1/439	10/2579	0.1	0.587472	-0.591887	0.845807	0.999945	0.999945	173163	1
cel00513	Metabolism	Glycan biosynthesis and metabolism	cel00513	Various types of N-glycan biosynthesis	4/439	34/2579	0.117647	0.691143	-0.820956	0.855489	0.999945	0.999945	174400/187342/189716/177456	4
cel00051	Metabolism	Carbohydrate metabolism	cel00051	Fructose and mannose metabolism	2/439	19/2579	0.105263	0.618391	-0.756035	0.859635	0.999945	0.999945	175827/178730	2
cel00980	Metabolism	Xenobiotics biodegradation and metabolism	cel00980	Metabolism of xenobiotics by cytochrome P450	5/439	42/2579	0.119048	0.699371	-0.889534	0.866582	0.999945	0.999945	175008/181205/179627/188072/177498	5
cel00340	Metabolism	Amino acid metabolism	cel00340	Histidine metabolism	1/439	11/2579	0.0909091	0.534065	-0.701279	0.872156	0.999945	0.999945	187001	1
cel03272	NA	NA	cel03272	Virion - Hepatitis viruses	1/439	11/2579	0.0909091	0.534065	-0.701279	0.872156	0.999945	0.999945	174462	1
cel04120	Genetic Information Processing	Folding, sorting and degradation	cel04120	Ubiquitin mediated proteolysis	10/439	78/2579	0.128205	0.753169	-1.00244	0.878906	0.999945	0.999945	179454/179413/176816/172775/172941/175413/176718/172697/178156/3565580	10
cel00310	Metabolism	Amino acid metabolism	cel00310	Lysine degradation	4/439	36/2579	0.111111	0.652746	-0.95015	0.884936	0.999945	0.999945	187001/175662/176842/178638	4
cel00380	Metabolism	Amino acid metabolism	cel00380	Tryptophan metabolism	4/439	36/2579	0.111111	0.652746	-0.95015	0.884936	0.999945	0.999945	187001/181633/179657/178638	4
cel00052	Metabolism	Carbohydrate metabolism	cel00052	Galactose metabolism	1/439	12/2579	0.0833333	0.48956	-0.802582	0.894011	0.999945	0.999945	178723	1
cel04330	Environmental Information Processing	Signal transduction	cel04330	Notch signaling pathway	2/439	21/2579	0.0952381	0.559497	-0.917858	0.895491	0.999945	0.999945	173894/180367	2
cel00480	Metabolism	Metabolism of other amino acids	cel00480	Glutathione metabolism	6/439	53/2579	0.113208	0.665062	-1.11571	0.909349	0.999945	0.999945	175008/179790/179079/178453/177498/178693	6
cel00910	Metabolism	Energy metabolism	cel00910	Nitrogen metabolism	1/439	13/2579	0.0769231	0.451901	-0.897158	0.912137	0.999945	0.999945	178484	1
cel00510	Metabolism	Glycan biosynthesis and metabolism	cel00510	N-Glycan biosynthesis	4/439	39/2579	0.102564	0.602535	-1.13261	0.9193	0.999945	0.999945	174542/179364/177456/3565503	4
cel00040	Metabolism	Carbohydrate metabolism	cel00040	Pentose and glucuronate interconversions	2/439	23/2579	0.0869565	0.510845	-1.06708	0.922677	0.999945	0.999945	181205/188072	2
cel00270	Metabolism	Amino acid metabolism	cel00270	Cysteine and methionine metabolism	4/439	40/2579	0.1	0.587472	-1.19075	0.928528	0.999945	0.999945	177389/186728/181633/174681	4
cel03015	Genetic Information Processing	Translation	cel03015	mRNA surveillance pathway	8/439	70/2579	0.114286	0.671396	-1.26223	0.928972	0.999945	0.999945	178157/179486/174333/172920/181473/172418/171696/180100	8
cel04136	Cellular Processes	Transport and catabolism	cel04136	Autophagy - other	2/439	24/2579	0.0833333	0.48956	-1.13769	0.93363	0.999945	0.999945	179246/178561	2
cel00590	Metabolism	Lipid metabolism	cel00590	Arachidonic acid metabolism	1/439	15/2579	0.0666667	0.391648	-1.07006	0.939634	0.999945	0.999945	178176	1
cel03083	Genetic Information Processing	Chromosome	cel03083	Polycomb repressive complex	3/439	34/2579	0.0882353	0.518357	-1.28023	0.945637	0.999945	0.999945	176000/172775/175919	3
cel03020	Genetic Information Processing	Transcription	cel03020	RNA polymerase	2/439	26/2579	0.0769231	0.451901	-1.272	0.951284	0.999945	0.999945	172321/178823	2
cel01250	Metabolism	Global and overview maps	cel01250	Biosynthesis of nucleotide sugars	2/439	27/2579	0.0740741	0.435164	-1.33607	0.958336	0.999945	0.999945	177678/173784	2
cel00600	Metabolism	Lipid metabolism	cel00600	Sphingolipid metabolism	3/439	38/2579	0.0789474	0.463793	-1.50796	0.968924	0.999945	0.999945	176857/177548/173734	3
cel00220	Metabolism	Amino acid metabolism	cel00220	Arginine biosynthesis	1/439	19/2579	0.0526316	0.309196	-1.36861	0.971533	0.999945	0.999945	174385	1
cel02010	Environmental Information Processing	Membrane transport	cel02010	ABC transporters	2/439	30/2579	0.0666667	0.391648	-1.51774	0.974095	0.999945	0.999945	179968/179056	2
cel03018	Genetic Information Processing	Folding, sorting and degradation	cel03018	RNA degradation	4/439	49/2579	0.0816327	0.479569	-1.66559	0.977456	0.999945	0.999945	176061/172920/181473/174808	4
cel03008	Genetic Information Processing	Translation	cel03008	Ribosome biogenesis in eukaryotes	5/439	59/2579	0.0847458	0.497857	-1.76693	0.981607	0.999945	0.999945	172624/176488/176577/176863/173779	5
cel00520	Metabolism	Carbohydrate metabolism	cel00520	Amino sugar and nucleotide sugar metabolism	2/439	35/2579	0.0571429	0.335698	-1.79188	0.988471	0.999945	0.999945	177678/173784	2
cel04140	Cellular Processes	Transport and catabolism	cel04140	Autophagy - animal	10/439	104/2579	0.0961538	0.564876	-2.0512	0.989811	0.999945	0.999945	180359/177460/178104/172842/175413/176718/178220/176554/179246/178561	10
cel03060	Genetic Information Processing	Folding, sorting and degradation	cel03060	Protein export	1/439	26/2579	0.0384615	0.225951	-1.79637	0.992384	0.999945	0.999945	179686	1
cel03420	Genetic Information Processing	Replication and repair	cel03420	Nucleotide excision repair	3/439	49/2579	0.0612245	0.359676	-2.04929	0.993879	0.999945	0.999945	181674/178156/176421	3
cel05100	Human Diseases	Infectious disease: bacterial	cel05100	Bacterial invasion of epithelial cells	2/439	40/2579	0.05	0.293736	-2.0386	0.99496	0.999945	0.999945	175802/3565745	2
cel03013	Genetic Information Processing	Translation	cel03013	Nucleocytoplasmic transport	5/439	72/2579	0.0694444	0.407966	-2.30729	0.996734	0.999945	0.999945	178157/174333/176115/171696/177039	5
cel04141	Genetic Information Processing	Folding, sorting and degradation	cel04141	Protein processing in endoplasmic reticulum	11/439	127/2579	0.0866142	0.508834	-2.57062	0.998115	0.999945	0.999945	181405/173325/177460/24104671/176816/178183/172775/179272/172833/179364/177456	11
cel04142	Cellular Processes	Transport and catabolism	cel04142	Lysosome	8/439	105/2579	0.0761905	0.447597	-2.61708	0.998661	0.999945	0.999945	173304/172171/180939/184466/176787/179225/190242/3565150	8
cel03040	Genetic Information Processing	Transcription	cel03040	Spliceosome	8/439	112/2579	0.0714286	0.419623	-2.84382	0.99946	0.999945	0.999945	178157/180232/174333/176153/177566/178483/179897/172015	8
cel03050	Genetic Information Processing	Folding, sorting and degradation	cel03050	Proteasome	1/439	40/2579	0.025	0.146868	-2.46253	0.999461	0.999945	0.999945	179726	1
cel04814	Cellular Processes	Cell motility	cel04814	Motor proteins	4/439	76/2579	0.0526316	0.309196	-2.76821	0.999551	0.999945	0.999945	175440/185538/174144/259606	4
cel04145	Cellular Processes	Transport and catabolism	cel04145	Phagosome	2/439	60/2579	0.0333333	0.195824	-2.85417	0.999837	0.999945	0.999945	185538/177017	2
cel04144	Cellular Processes	Transport and catabolism	cel04144	Endocytosis	6/439	105/2579	0.0571429	0.335698	-3.14722	0.999889	0.999945	0.999945	174323/181212/174462/176560/179520/173998	6
cel04820	NA	NA	cel04820	Cytoskeleton in muscle cells	1/439	52/2579	0.0192308	0.112975	-2.92618	0.999945	0.999945	0.999945	175983	1

## Sheet: SFigure3B
Number of Clusters	twcss
1	151953
2	91678.2
3	69919.1
4	58749.2
5	53952
6	49594.3
7	46486.9
8	44058.8
9	41938.3
10	40221.4
