# Supplementary material for: Age Deceleration and Reversal Gene Patterns in Dauer Diapause
Source: Aging Cell. 2025 Oct 17;24(12):e70253. doi: 10.1111/acel.70253 (PMC12686545; doi:10.1111/acel.70253)
Supplement: Supplementary file 9 — Table S4: KEGG enrichment results of dauer exit (Figure 4B). [file ACEL-24-e70253-s010.xlsx]

## Sheet: Fig4B
	category	subcategory	ID	Description	GeneRatio	BgRatio	RichFactor	FoldEnrichment	zScore	pvalue	p.adjust	qvalue	geneID	Count	Group
cel03010	Genetic Information Processing	Translation	cel03010	Ribosome	113/1205	125/2591	0.904	1.94379	10.0831	2.49577e-26	2.99492e-24	2.49577e-24	172943/171766/178297/171853/180343/175501/172074/174371/176015/171602/177203/176071/174311/178778/180535/178279/171949/172818/176891/175455/171692/178342/172201/24104384/176146/173873/175796/172062/172815/180748/172617/174379/171750/179739/178352/172921/173235/174443/174166/178173/176097/176007/180044/179153/174695/175070/175628/175584/177583/175879/177481/178012/173260/172901/177503/174699/17206…	113	D1 up
cel03008	Genetic Information Processing	Translation	cel03008	Ribosome biogenesis in eukaryotes	50/1205	59/2591	0.847458	1.82221	5.95578	8.4672e-10	5.08032e-08	4.2336e-08	173169/179999/179160/172978/172610/174974/172624/174329/191736/175731/176503/175071/174511/172780/176504/179442/172838/174645/175145/3565801/176488/175059/178346/176531/190203/176577/176646/173322/172902/178207/175994/175911/172420/171749/174038/172192/172182/172224/186322/171883/176863/171901/175218/171811/173520/171874/178851/176870/173779/174151	50	D1 up
cel03013	Genetic Information Processing	Translation	cel03013	Nucleocytoplasmic transport	57/1205	72/2591	0.791667	1.70225	5.63384	8.99695e-09	3.59878e-07	2.99898e-07	177735/177738/178157/175975/181044/174333/177533/172110/175094/3565440/179160/171621/173073/172611/174823/174779/172156/176966/175443/175852/171954/172348/171774/172813/176114/176623/176748/176957/191736/176503/176115/175572/175244/173013/171696/177397/266820/3565767/179607/178353/175534/179467/184953/174418/3565801/173203/189617/177283/175900/172030/173383/172258/172345/174232/173460/190485/1770…	57	D1 up
cel03050	Genetic Information Processing	Folding, sorting and degradation	cel03050	Proteasome	35/1205	41/2591	0.853659	1.83554	5.0275	2.32703e-07	6.9811e-06	5.81758e-06	179941/179493/172139/172679/172942/178943/174571/176978/173168/173858/171975/173334/176161/172674/177455/175877/176196/173807/177753/172009/174715/172977/173744/174786/179641/178988/175925/173384/172238/176661/179726/176588/172324/3565888/175284	35	D1 up
cel00280	Metabolism	Amino acid metabolism	cel00280	Valine, leucine and isoleucine degradation	40/1205	51/2591	0.784314	1.68644	4.61563	2.57921e-06	5.22198e-05	4.35165e-05	175691/179026/178680/174800/185679/176056/178016/181423/180037/176908/176376/184065/177897/174161/172539/180344/181169/174548/172514/176756/178387/176716/174279/175503/176216/177281/175766/178956/181026/173466/180596/173979/172351/3565206/172310/24104866/172301/181758/171738/41656988	40	D1 up
cel03040	Genetic Information Processing	Transcription	cel03040	Spliceosome	76/1205	112/2591	0.678571	1.45907	4.63032	2.61099e-06	5.22198e-05	4.35165e-05	177735/177738/178157/191627/178487/175851/180232/174333/178507/172757/178303/190601/173073/176409/173767/173920/3564851/176153/177182/175572/171922/174747/176688/173915/177566/4363023/179598/178483/173204/174072/179639/176103/176668/179500/175270/178489/183250/172639/181319/178147/184953/174805/174806/179897/176461/174645/175549/174364/259655/174901/180180/177283/176063/175900/172015/172030/17339…	76	D1 up
cel00190	Metabolism	Energy metabolism	cel00190	Oxidative phosphorylation	67/1205	99/2591	0.676768	1.45519	4.30526	1.21024e-05	0.00020747	0.000172892	175605/180718/172673/180956/175716/172195/172832/172582/181646/177609/172037/174696/176383/187779/177018/174272/174743/177442/174596/172216/177017/180692/179541/177786/177856/184827/3565338/180372/174435/177757/179850/176338/172933/173134/186814/174554/174712/181611/176772/181374/172438/173237/172734/176707/174899/3564970/173279/181108/175904/173963/172134/177243/176828/178830/174059/176001/18086…	67	D1 up
cel03020	Genetic Information Processing	Transcription	cel03020	RNA polymerase	21/1205	26/2591	0.807692	1.73671	3.51965	0.000348116	0.00522174	0.00435145	177190/177491/182648/172680/172752/184886/176362/175015/179418/175668/172321/175767/175660/172412/178823/189252/171763/171916/171877/176950/179178	21	D1 up
cel01210	Metabolism	Global and overview maps	cel01210	2-Oxocarboxylic acid metabolism	23/1205	32/2591	0.71875	1.54546	2.89445	0.00310943	0.0394076	0.0328397	181324/176121/176437/181423/172539/177767/177768/177769/181311/175598/172655/177775/178387/3565996/174414/176716/174279/179674/177108/177571/181726/172301/177235	23	D1 up
cel00970	Genetic Information Processing	Translation	cel00970	Aminoacyl-tRNA biosynthesis	27/1205	39/2591	0.692308	1.48861	2.86624	0.00328397	0.0394076	0.0328397	171985/171821/176334/178415/172904/172311/174351/175703/177978/177926/174159/175538/172499/172442/176024/175659/177200/177859/174790/179184/173224/180231/177979/180303/176578/173311/173312	27	D1 up
cel04820	NA	NA	cel04820	Cytoskeleton in muscle cells	32/480	52/2591	0.615385	3.32179	8.06344	4.729e-12	5.34377e-10	4.57967e-10	179535/179533/180767/175983/177482/181283/177701/179796/177788/181708/173319/175847/179676/180581/175504/178740/181259/184162/180603/266844/181119/181052/171736/259839/179077/182726/181494/173307/182114/186392/179190/186816	32	D1 down
cel04361	Organismal Systems	Development and regeneration	cel04361	Axon regeneration	34/480	84/2591	0.404762	2.18487	5.26332	1.56998e-06	8.87039e-05	7.60201e-05	175622/174762/181504/172981/180452/180720/177513/171751/178987/172505/177931/171687/172017/177460/176866/3565407/181004/181344/176168/185682/178895/177610/178458/180637/181259/181562/184419/176825/182375/173794/184043/174068/180929/180773	34	D1 down
cel04080	Environmental Information Processing	Signaling molecules and interaction	cel04080	Neuroactive ligand-receptor interaction	17/480	30/2591	0.566667	3.05882	5.40755	3.01905e-06	0.000113718	9.74572e-05	179347/186548/180922/175893/179962/172914/173929/180002/181066/181598/3565335/183715/173398/188499/189837/191240/7040157	17	D1 down
cel05100	Human Diseases	Infectious disease: bacterial	cel05100	Bacterial invasion of epithelial cells	20/480	40/2591	0.5	2.69896	5.16278	5.40217e-06	0.000152611	0.000130789	179535/179533/180767/174762/180982/179838/176968/172890/177482/181644/179624/172135/181344/175504/175175/178458/180419/179462/175831/180929	20	D1 down
cel04814	Cellular Processes	Cell motility	cel04814	Motor proteins	30/480	76/2591	0.394737	2.13076	4.77016	1.20789e-05	0.000272984	0.00023395	179535/179533/180767/172593/179321/180539/171650/176041/178942/191697/180608/180865/3565057/173319/175419/181776/181775/175440/179676/180581/171712/191455/185538/181170/181119/181052/259839/174144/187460/179190	30	D1 down
cel04620	Organismal Systems	Immune system	cel04620	Toll-like receptor signaling pathway	13/480	25/2591	0.52	2.80692	4.32819	0.000152629	0.00287452	0.00246349	174762/179424/177460/176866/181004/181344/185682/175545/177610/181043/181556/177907/180773	13	D1 down
cel04212	Organismal Systems	Aging	cel04212	Longevity regulating pathway - worm	28/480	83/2591	0.337349	1.82098	3.6244	0.000569824	0.00919859	0.00788328	174762/179424/259738/175085/181263/172981/181348/177884/177883/190224/187645/190226/177778/180978/180810/177460/176866/179060/180357/177610/181043/181748/175086/191275/353420/179046/187683/180398	28	D1 down
cel04081	NA	NA	cel04081	Hormone signaling	17/480	45/2591	0.377778	2.03921	3.3528	0.00174861	0.0246991	0.0211674	175622/174762/179347/176991/171751/172505/177931/174803/172483/171687/180978/3565407/176432/178458/181598/172051/188499	17	D1 down
cel04310	Environmental Information Processing	Signal transduction	cel04310	Wnt signaling pathway	23/480	69/2591	0.333333	1.79931	3.20842	0.00210309	0.0264055	0.0226298	180982/178768/179572/173149/172017/178451/177460/176866/3565407/171832/180679/176808/171677/181344/178458/172775/180148/54162166/180853/177921/183461/186392/177463	23	D1 down
cel04392	Environmental Information Processing	Signal transduction	cel04392	Hippo signaling pathway - multiple species	7/480	13/2591	0.538462	2.90657	3.28556	0.00438568	0.0495582	0.0424719	179687/175870/180873/172896/181441/181267/188402	7	D1 down
cel001901	Metabolism	Energy metabolism	cel00190	Oxidative phosphorylation	54/651	98/2543	0.55102	2.15245	6.8236	2.13601e-10	2.47777e-08	1.64136e-08	172673/180956/175716/172582/177609/172037/260040/174482/176257/176383/187779/177018/174272/177626/174743/177442/174596/172216/177017/180692/179541/174428/177856/184827/3565338/174692/174435/177757/179850/176338/173134/179690/174554/181611/176772/172438/3564970/173279/181108/175904/173963/172134/177243/176828/178830/176008/266653/176001/173459/180534/176023/175429/177103/177038	54	D4 up
cel04145	Cellular Processes	Transport and catabolism	cel04145	Phagosome	37/651	60/2543	0.616667	2.40888	6.47709	2.55747e-09	1.48333e-07	9.82606e-08	179535/176793/175461/177111/180111/179510/181036/175419/175504/174834/172831/173167/174680/191455/176501/181170/176257/176383/187779/177018/174272/177626/174743/177442/174596/172216/177017/180692/177757/176338/3564970/178407/172134/180456/180534/177027/177103	37	D4 up
cel04142	Cellular Processes	Transport and catabolism	cel04142	Lysosome	53/651	104/2543	0.509615	1.99071	6.05027	1.32088e-08	5.10739e-07	3.3833e-07	174131/180947/179559/180111/179637/185355/179053/178612/180931/171829/174204/171639/190115/172288/180719/181174/173897/181558/190267/177651/176257/176383/187779/177018/174272/177626/174743/174547/184165/178535/174802/184466/185021/179815/179645/173120/172457/176434/181572/176673/173326/172134/173818/180749/188466/180534/180533/178613/177314/175938/177103/3565150/13184830	53	D4 up
cel002801	Metabolism	Amino acid metabolism	cel00280	Valine, leucine and isoleucine degradation	29/651	47/2543	0.617021	2.41027	5.7233	1.43466e-07	4.1605e-06	2.75605e-06	175691/185679/178016/181423/180037/176908/176376/177897/174161/172539/180344/181169/174548/177841/176756/176716/174279/176216/175766/181026/173466/180596/172351/3565206/172310/24104866/172301/181758/41656988	29	D4 up
cel00071	Metabolism	Lipid metabolism	cel00071	Fatty acid degradation	27/651	45/2543	0.6	2.34378	5.33403	8.79962e-07	2.04151e-05	1.35236e-05	175691/185679/180037/174665/176376/174161/181169/173162/173163/184167/173164/176756/174768/181668/179627/174912/176216/183957/174180/178597/172351/3565206/172310/24104866/181758/178543/171643	27	D4 up
cel01212	Metabolism	Global and overview maps	cel01212	Fatty acid metabolism	30/651	56/2543	0.535714	2.09266	4.84907	5.80437e-06	0.000112218	7.43367e-05	174140/180037/176376/178532/183948/183367/177320/177321/178122/174161/175895/173500/181169/173162/173163/184167/173164/172715/176756/181668/174912/176216/174180/172351/3565206/172310/24104866/181758/178543/171643	30	D4 up
cel00640	Metabolism	Carbohydrate metabolism	cel00640	Propanoate metabolism	20/651	32/2543	0.625	2.44144	4.81243	1.02029e-05	0.000169076	0.000112002	180037/176376/178583/177897/174798/173500/172539/181570/173162/173163/184167/173164/181280/181668/176716/174279/175766/181026/180596/172310	20	D4 up
cel01200	Metabolism	Global and overview maps	cel01200	Carbon metabolism	46/651	104/2543	0.442308	1.72779	4.44459	1.93931e-05	0.000281199	0.000186275	181324/176437/176376/266822/178583/174161/175936/260040/179616/174482/174844/181570/181209/175012/181311/183902/173162/173163/184167/173164/172751/179945/174692/172655/181280/181668/174414/173220/178304/177984/181108/177108/178964/175766/181026/178965/179041/180596/172376/178597/176016/181726/3565206/171965/179063/180583	46	D4 up
cel00330	Metabolism	Amino acid metabolism	cel00330	Arginine and proline metabolism	17/651	28/2543	0.607143	2.37168	4.28037	8.24666e-05	0.0010629	0.000704101	175691/185679/176569/179079/178170/173269/178350/180080/181380/181417/174914/174519/175908/181726/188723/171850/3565775	17	D4 up
cel00620	Metabolism	Carbohydrate metabolism	cel00620	Pyruvate metabolism	18/651	32/2543	0.5625	2.19729	3.99733	0.000201237	0.00233435	0.00154635	175691/185679/178583/174161/174798/175936/173500/179616/179945/179506/179627/177984/177108/183957/179041/178597/3565206/175171	18	D4 up
cel01040	Metabolism	Lipid metabolism	cel01040	Biosynthesis of unsaturated fatty acids	13/651	21/2543	0.619048	2.41818	3.82726	0.000451438	0.00476062	0.00315358	174140/178532/183948/183367/177320/177321/178122/175895/173162/173163/184167/173164/181668	13	D4 up
cel04141	Genetic Information Processing	Folding, sorting and degradation	cel04141	Protein processing in endoplasmic reticulum	49/651	127/2543	0.385827	1.50715	3.43883	0.000653317	0.00631539	0.00418352	178214/172915/172370/178040/180983/173065/173278/179510/173325/178507/180880/174203/172799/176866/181004/176957/175472/180724/172433/181334/180317/178078/180081/174624/174309/177857/179642/177998/172434/178014/174268/181422/176626/178407/181210/174515/180974/176147/180400/172208/180422/175886/177028/177027/177072/179094/171865/177217/176089	49	D4 up
cel00410	Metabolism	Metabolism of other amino acids	cel00410	beta-Alanine metabolism	15/651	27/2543	0.555556	2.17017	3.58502	0.000827813	0.00731841	0.00484795	175691/185679/177852/180037/176376/177897/173162/173163/184167/173164/181668/180818/175766/174040/172310	15	D4 up
cel00600	Metabolism	Lipid metabolism	cel00600	Sphingolipid metabolism	19/651	38/2543	0.5	1.95315	3.47189	0.000977951	0.00731841	0.00484795	174131/177660/176857/177651/189370/178535/181268/185021/173120/179884/173305/173389/266646/174001/187703/180533/174071/189124/177314	19	D4 up
cel012101	Metabolism	Global and overview maps	cel01210	2-Oxocarboxylic acid metabolism	16/651	30/2543	0.533333	2.08336	3.5007	0.00100944	0.00731841	0.00484795	181324/176437/181423/172539/181311/179945/172655/174414/176716/174279/179674/177108/177571/181726/172301/179063	16	D4 up
cel02010	Environmental Information Processing	Membrane transport	cel02010	ABC transporters	16/651	30/2543	0.533333	2.08336	3.5007	0.00100944	0.00731841	0.00484795	178939/174204/171639/190115/172288/180409/180408/181587/172262/181326/181327/181278/184845/181416/179056/171807	16	D4 up
cel00020	Metabolism	Carbohydrate metabolism	cel00020	Citrate cycle (TCA cycle)	17/651	33/2543	0.515152	2.01234	3.43291	0.00117731	0.00803342	0.00532159	181324/176437/175936/260040/179616/174482/181570/181311/179945/174692/172655/181280/181108/177108/179041/179063/175171	17	D4 up
cel00062	Metabolism	Lipid metabolism	cel00062	Fatty acid elongation	13/651	24/2543	0.541667	2.11591	3.22136	0.00251755	0.0162242	0.0107474	174140/180037/176376/178532/183948/183367/177320/177321/175895/181169/176756/176216/172310	13	D4 up
cel048201	NA	NA	cel04820	Cytoskeleton in muscle cells	22/651	52/2543	0.423077	1.65266	2.78883	0.00586535	0.0333588	0.022098	179535/176793/177482/181283/177701/181708/172471/172687/175847/180914/181404/179770/180581/175504/184162/180603/171736/179077/173307/3565243/186392/186816	22	D4 up
cel00260	Metabolism	Amino acid metabolism	cel00260	Glycine, serine and threonine metabolism	13/651	26/2543	0.5	1.95315	2.86499	0.00621985	0.0333588	0.022098	175012/183902/180079/177961/187970/174414/177968/178304/178924/172376/172301/3565775/174155	13	D4 up
cel03060	Genetic Information Processing	Folding, sorting and degradation	cel03060	Protein export	13/651	26/2543	0.5	1.95315	2.86499	0.00621985	0.0333588	0.022098	173278/179510/180880/174203/259584/172649/176703/178407/175658/171711/177027/171876/176919	13	D4 up
cel00650	Metabolism	Carbohydrate metabolism	cel00650	Butanoate metabolism	10/651	18/2543	0.555556	2.17017	2.92194	0.00632667	0.0333588	0.022098	174991/180037/176376/177897/174161/181169/174548/3565206/172310/178733	10	D4 up
cel00480	Metabolism	Metabolism of other amino acids	cel00480	Glutathione metabolism	21/651	50/2543	0.42	1.64065	2.68324	0.00777804	0.0392284	0.0259861	187615/190224/187645/179790/179079/176301/175525/182513/181311/175467/174493/180364/179763/178453/174914/174863/191563/183000/183430/171619/176837	21	D4 up
cel00052	Metabolism	Carbohydrate metabolism	cel00052	Galactose metabolism	7/651	2543-11-01	0.636364	2.48583	2.89634	0.00855837	0.0413655	0.0274018	173171/172751/176814/175047/176749/177632/180583	7	D4 up
cel00051	Metabolism	Carbohydrate metabolism	cel00051	Fructose and mannose metabolism	10/651	19/2543	0.526316	2.05595	2.70952	0.0103461	0.0450334	0.0298315	177717/266822/174844/172751/186416/175047/176388/179120/172033/180583	10	D4 up
cel00520	Metabolism	Carbohydrate metabolism	cel00520	Amino sugar and nucleotide sugar metabolism	16/651	36/2543	0.444444	1.73613	2.60884	0.0103736	0.0450334	0.0298315	177717/173405/180628/179484/173171/172751/186416/176814/176749/176388/173762/179120/179029/180533/189507/172033	16	D4 up
cel00010	Metabolism	Carbohydrate metabolism	cel00010	Glycolysis / Gluconeogenesis	17/651	39/2543	0.435897	1.70275	2.59377	0.0104819	0.0450334	0.0298315	175691/185679/266822/174798/174844/172751/179945/179627/176749/177984/177108/183957/172376/178597/171965/175171/180583	17	D4 up
cel030081	Genetic Information Processing	Translation	cel03008	Ribosome biogenesis in eukaryotes	32/667	59/2571	0.542373	2.09062	5.01515	2.69932e-06	0.000193253	0.000134437	179999/174974/176503/174511/172830/176504/179442/172838/174645/175145/176488/175059/178346/176531/190203/176577/176646/175994/175911/172420/174038/172192/172182/172224/186322/177349/171901/175218/171811/178851/176870/173779	32	D15 up
cel012001	Metabolism	Global and overview maps	cel01200	Carbon metabolism	48/667	104/2571	0.461538	1.77903	4.79937	4.45758e-06	0.000193253	0.000134437	181324/176437/176376/266822/176059/178583/3565504/174161/175936/260040/179616/174844/181570/181209/176353/179335/183902/173164/172751/179945/174692/172655/181280/172486/177775/178387/176788/174423/173220/178130/181108/177108/172430/172252/183469/178964/175766/181026/179241/178965/179041/180596/174012/181726/3565206/171965/179063/180583	48	D15 up
cel002802	Metabolism	Amino acid metabolism	cel00280	Valine, leucine and isoleucine degradation	28/667	50/2571	0.56	2.15856	4.89568	5.04139e-06	0.000193253	0.000134437	175691/178016/181423/180037/176908/176376/184065/174161/172539/180344/181169/177841/176756/178387/176716/174279/176216/175766/178956/181026/173466/180596/3565206/172310/24104866/172301/181758/41656988	28	D15 up
cel001902	Metabolism	Energy metabolism	cel00190	Oxidative phosphorylation	45/667	98/2571	0.459184	1.76996	4.599	1.06215e-05	0.000305367	0.000212429	172673/180956/175716/177609/172037/260040/177018/174272/174743/177442/174596/172216/177017/180692/179541/177856/184827/174692/174435/177757/179850/176338/173134/179690/174554/181611/176772/172438/3564970/173279/181108/175904/177243/176828/178830/176008/175186/176001/172363/180534/176023/175371/177103/177038/175397	45	D15 up
cel000201	Metabolism	Carbohydrate metabolism	cel00020	Citrate cycle (TCA cycle)	20/667	33/2571	0.606061	2.3361	4.57138	2.45342e-05	0.000564286	0.000392547	181324/176437/176059/175936/260040/179616/179795/181570/179945/174692/172655/181280/177775/178387/172556/181108/177108/172430/179041/179063	20	D15 up
cel041421	Cellular Processes	Transport and catabolism	cel04142	Lysosome	46/667	107/2571	0.429907	1.65711	4.10869	6.78434e-05	0.00130033	0.000904579	176879/180947/179559/179249/179637/185355/180033/179053/178612/179818/176316/171639/172288/180912/180860/181174/173896/173897/177044/177018/174272/174743/174547/181517/184165/178535/174802/184466/184959/185021/179815/179771/179645/173120/172457/181572/173326/183002/173574/183155/180534/180533/177314/175938/177103/3565150	46	D15 up
cel012102	Metabolism	Global and overview maps	cel01210	2-Oxocarboxylic acid metabolism	18/667	31/2571	0.580645	2.23814	4.10421	0.000139097	0.00228517	0.00158968	181324/176437/181423/172539/179945/172655/177775/178387/176716/174279/179674/177108/177571/172430/172252/181726/172301/179063	18	D15 up
cel000711	Metabolism	Lipid metabolism	cel00071	Fatty acid degradation	24/667	47/2571	0.510638	1.96829	3.96467	0.000175888	0.00233142	0.00162186	175691/180037/174665/176376/184065/174161/181169/176353/173164/3565680/176756/174768/179627/179628/174912/176785/176216/183957/174180/3565206/172310/24104866/181758/178543	24	D15 up
cel00630	Metabolism	Carbohydrate metabolism	cel00630	Glyoxylate and dicarboxylate metabolism	19/667	34/2571	0.558824	2.15403	4.00858	0.000182459	0.00233142	0.00162186	181324/176437/178583/180875/174161/175936/183902/172486/178387/182258/183469/178964/181026/179241/178965/179041/180596/174012/3565206	19	D15 up
cel020101	Environmental Information Processing	Membrane transport	cel02010	ABC transporters	17/667	30/2571	0.566667	2.18426	3.86101	0.000320811	0.00368932	0.00256648	178559/178939/180056/171639/176540/172288/180409/180408/178215/181326/181327/181276/181278/180165/181415/174126/171807	17	D15 up
cel041451	Cellular Processes	Transport and catabolism	cel04145	Phagosome	28/667	60/2571	0.466667	1.7988	3.70499	0.000370481	0.00387321	0.00269441	179535/179533/180767/176793/175461/172041/180912/181036/175419/174680/176568/191455/176501/181170/177018/174272/174743/177442/174596/172216/177017/180692/177757/176338/179832/3564970/180534/177103	28	D15 up
cel006201	Metabolism	Carbohydrate metabolism	cel00620	Pyruvate metabolism	18/667	33/2571	0.545455	2.10249	3.7721	0.00040558	0.00388681	0.00270387	175691/176059/178583/174161/174798/175936/173500/179616/179945/179506/179627/179628/178387/172556/177108/183957/179041/3565206	18	D15 up
cel00983	Metabolism	Xenobiotics biodegradation and metabolism	cel00983	Drug metabolism - other enzymes	27/667	58/2571	0.465517	1.79437	3.62107	0.000494708	0.00437626	0.00304435	183546/177852/178633/177886/173841/173842/185407/190224/190226/179127/175724/176301/175525/181464/183462/172939/175591/188073/181413/173326/179759/180404/178940/180818/183000/174040/185500	27	D15 up
cel006401	Metabolism	Carbohydrate metabolism	cel00640	Propanoate metabolism	17/667	31/2571	0.548387	2.1138	3.69204	0.000541462	0.00444773	0.00309407	180037/176376/178583/174798/173500/172539/181570/176353/173164/181280/178387/176716/174279/175766/181026/180596/172310	17	D15 up
cel00310	Metabolism	Amino acid metabolism	cel00310	Lysine degradation	18/667	36/2571	0.5	1.92729	3.31568	0.00157072	0.0112736	0.0078425	175691/180037/176376/184065/174648/174358/174161/174564/181169/3565069/174768/178387/179674/174045/176183/3565206/172310/179063	18	D15 up
cel00380	Metabolism	Amino acid metabolism	cel00380	Tryptophan metabolism	18/667	36/2571	0.5	1.92729	3.31568	0.00157072	0.0112736	0.0078425	175691/180979/175778/180037/176376/184065/174161/181169/174768/179329/178387/179657/179674/180883/3565206/172310/179063/175280	18	D15 up
cel00785	Metabolism	Metabolism of cofactors and vitamins	cel00785	Lipoic acid metabolism	11/667	18/2571	0.611111	2.35557	3.41531	0.00166653	0.0112736	0.0078425	172539/183902/179945/172486/178387/176716/174279/179674/177108/174012/179063	11	D15 up
cel00980	Metabolism	Xenobiotics biodegradation and metabolism	cel00980	Metabolism of xenobiotics by cytochrome P450	20/667	43/2571	0.465116	1.79282	3.10255	0.00267319	0.0170787	0.0118808	177886/173841/173842/185407/190224/190226/179127/183462/179627/179628/175591/188073/181413/179759/191563/180404/178940/183000/183957/185500	20	D15 up
cel00860	Metabolism	Metabolism of cofactors and vitamins	cel00860	Porphyrin metabolism	13/667	24/2571	0.541667	2.08789	3.16864	0.00286779	0.0173577	0.0120749	172904/171934/183462/172454/175591/188073/181413/173326/179759/180404/178940/175661/185500	13	D15 up
cel000101	Metabolism	Carbohydrate metabolism	cel00010	Glycolysis / Gluconeogenesis	19/667	41/2571	0.463415	1.78627	3.00329	0.00357875	0.0205778	0.014315	175691/266822/3565504/174798/174844/179335/172751/179945/179627/179628/178387/172556/176788/174423/178723/177108/183957/171965/180583	19	D15 up
cel012121	Metabolism	Global and overview maps	cel01212	Fatty acid metabolism	25/667	59/2571	0.423729	1.63329	2.91217	0.00402468	0.0220399	0.0153321	180486/180037/176376/184065/178532/183948/177320/177321/180162/174161/173500/181169/176353/173164/3565680/176756/174912/176785/176216/174180/3565206/172310/24104866/181758/178543	25	D15 up
cel01240	Metabolism	Global and overview maps	cel01240	Biosynthesis of cofactors	39/667	103/2571	0.378641	1.4595	2.81661	0.00442716	0.023142	0.0160988	175691/179472/175969/176099/181423/172904/176118/172327/179484/177900/181464/183462/181370/174511/172939/181317/181176/186073/179329/172454/178387/175591/174493/172466/179657/188073/181413/173326/179759/181823/180404/177355/177354/180883/178940/175661/185500/181064/172033	39	D15 up
cel006001	Metabolism	Lipid metabolism	cel00600	Sphingolipid metabolism	18/667	39/2571	0.461538	1.77903	2.90103	0.00479259	0.023963	0.0166699	176879/177660/180743/176857/189370/178535/185021/173120/179884/173118/173389/183002/173574/183155/266646/174001/180533/177314	18	D15 up
cel01230	Metabolism	Global and overview maps	cel01230	Biosynthesis of amino acids	27/667	66/2571	0.409091	1.57687	2.80959	0.00511668	0.0240071	0.0167006	181324/176437/181423/180875/3565504/179616/174844/181209/181370/179335/172655/177775/181380/177961/176788/174423/181215/177571/177355/177354/172430/172252/181121/181726/171965/180583/174155	27	D15 up
cel00982	Metabolism	Xenobiotics biodegradation and metabolism	cel00982	Drug metabolism - cytochrome P450	21/667	48/2571	0.4375	1.68638	2.84066	0.00521894	0.0240071	0.0167006	177954/177886/173841/173842/185407/190224/190226/179127/183462/179627/179628/175591/188073/181413/179759/191563/180404/178940/183000/183957/185500	21	D15 up
cel006501	Metabolism	Carbohydrate metabolism	cel00650	Butanoate metabolism	10/667	18/2571	0.555556	2.14143	2.87578	0.00701072	0.031009	0.0215715	180037/176376/184065/174161/176713/181169/178956/3565206/172310/178733	10	D15 up
cel00670	Metabolism	Metabolism of cofactors and vitamins	cel00670	One carbon pool by folate	13/667	27/2571	0.481481	1.85591	2.64573	0.010407	0.0443261	0.0308356	177999/181370/183902/172486/178387/181215/177355/177354/180935/172408/181064/174012/174155	13	D15 up
cel000511	Metabolism	Carbohydrate metabolism	cel00051	Fructose and mannose metabolism	10/667	19/2571	0.526316	2.02872	2.66337	0.0114206	0.0468752	0.0326088	266822/174844/179335/172751/176788/175047/187512/172033/180583/4926919	10	D15 up
cel048141	Cellular Processes	Cell motility	cel04814	Motor proteins	29/667	76/2571	0.381579	1.47082	2.46562	0.0118207	0.0468752	0.0326088	179535/179533/180767/176793/175461/179948/172041/172698/175521/180539/176872/178007/191697/172471/173319/181036/175419/181776/180914/181404/174680/176568/191455/176501/181170/181119/259839/172476/185634	29	D15 up
cel030501	Genetic Information Processing	Folding, sorting and degradation	cel03050	Proteasome	23/526	39/2571	0.589744	2.88257	6.00709	1.26283e-07	1.47751e-05	1.38247e-05	172139/172942/178943/173168/173858/176161/175877/176196/175972/177753/172009/174715/172977/173744/174786/179641/178988/175925/172238/176661/24104302/3565888/175284	23	D15 down
cel04120	Genetic Information Processing	Folding, sorting and degradation	cel04120	Ubiquitin mediated proteolysis	29/526	78/2571	0.371795	1.81727	3.71676	0.000402027	0.0188589	0.0176458	179454/176806/179413/174516/178006/174058/172145/172737/176816/179358/179878/179612/172775/172773/181446/181445/180419/177170/171734/174217/176363/190802/172941/181321/178156/175749/260116/172344/171719	29	D15 down
cel043101	Environmental Information Processing	Signal transduction	cel04310	Wnt signaling pathway	26/526	68/2571	0.382353	1.86888	3.6821	0.000483562	0.0188589	0.0176458	176380/173894/178537/173338/172017/177460/172978/172610/175524/171832/174058/176808/172856/171849/173287/179358/172775/172773/181446/181445/175815/180853/175802/185257/260116/177463	26	D15 down
cel04136	Cellular Processes	Transport and catabolism	cel04136	Autophagy - other	12/526	24/2571	0.5	2.44392	3.60368	0.00114189	0.0334004	0.0312518	177345/174050/175793/178005/176150/180717/179246/174067/180949/178561/176921/177040	12	D15 down
cel04213	Organismal Systems	Aging	cel04213	Longevity regulating pathway - multiple species	17/526	41/2571	0.414634	2.02666	3.36025	0.00164258	0.0384363	0.0359638	179424/259738/175410/172981/179959/174285/180978/180357/176471/181748/176336/173776/181492/174556/176554/175086/176230	17	D15 down
cel002803	Metabolism	Amino acid metabolism	cel00280	Valine, leucine and isoleucine degradation	31/732	50/2559	0.62	2.16746	5.2761	7.10491e-07	8.31274e-05	6.05787e-05	178680/175820/185679/178016/181423/176908/176376/177905/184065/174161/172539/180344/181169/174548/177841/176756/176716/174279/24104108/176216/175766/178956/181026/180596/178638/3565206/172310/24104866/172301/181758/41656988	31	D30 up
cel030082	Genetic Information Processing	Translation	cel03008	Ribosome biogenesis in eukaryotes	32/732	59/2559	0.542373	1.89608	4.40697	2.57472e-05	0.00118549	0.000863916	173169/179999/174974/176503/175071/172830/176504/179442/172838/174645/175145/176488/175059/178346/176531/190203/176577/176646/175994/175911/172420/174038/172192/172182/172224/186322/171901/175218/171811/173520/176870/173779	32	D30 up
cel012002	Metabolism	Global and overview maps	cel01200	Carbon metabolism	48/732	101/2559	0.475248	1.66142	4.29223	3.03971e-05	0.00118549	0.000863916	181324/176121/259738/175085/176376/266822/176059/178583/174161/175936/175915/179616/174844/181209/175500/176353/173162/172751/174692/172655/181280/172486/177775/174326/176788/174423/173220/178304/181108/177108/172252/183469/173393/178964/175766/181026/179241/178965/179041/180596/172376/177386/174012/176016/3565206/171965/179063/180583	48	D30 up
cel006301	Metabolism	Carbohydrate metabolism	cel00630	Glyoxylate and dicarboxylate metabolism	21/732	34/2559	0.617647	2.15923	4.30642	5.15102e-05	0.00146037	0.00106423	181324/176121/259738/175085/178583/178452/177808/174161/175936/175915/175500/172486/183469/178964/181026/179241/178965/179041/180596/174012/3565206	21	D30 up
cel041422	Cellular Processes	Transport and catabolism	cel04142	Lysosome	49/732	106/2559	0.462264	1.61603	4.09961	6.24088e-05	0.00146037	0.00106423	180947/179559/179249/180111/179637/185355/180033/179053/178612/179818/176316/171639/172288/180860/181174/173896/173897/190267/177044/177651/175426/177018/174272/174743/174547/181517/184165/178535/174802/184466/185021/179771/179645/173120/172457/181572/173326/173574/183155/180749/188466/180533/177314/175938/190242/177103/178563/3565150/13184830	49	D30 up
cel000712	Metabolism	Lipid metabolism	cel00071	Fatty acid degradation	25/732	45/2559	0.555556	1.94217	4.03542	0.000119759	0.00227051	0.00165462	178680/175820/185679/174665/176376/177905/184065/174161/181169/176353/173162/176756/179627/178025/174912/176785/176216/180859/174180/177386/178638/3565206/172310/24104866/181758	25	D30 up
cel006002	Metabolism	Lipid metabolism	cel00600	Sphingolipid metabolism	22/732	38/2559	0.578947	2.02394	4.02455	0.000135842	0.00227051	0.00165462	177660/180743/176857/177651/189370/178535/181268/185021/173120/172650/179884/173327/173305/173389/173574/183155/266646/174001/180533/174071/189124/177314	22	D30 up
cel003801	Metabolism	Amino acid metabolism	cel00380	Tryptophan metabolism	21/732	36/2559	0.583333	2.03928	3.97429	0.00016678	0.00243916	0.00177752	178680/175820/185679/175778/259738/175085/176376/177905/184065/174161/181169/179329/179657/179674/24104108/180883/178638/3565206/172310/179063/175280	21	D30 up
cel020102	Environmental Information Processing	Membrane transport	cel02010	ABC transporters	18/732	30/2559	0.6	2.09754	3.82687	0.000303619	0.00394705	0.00287639	178559/178939/180056/171639/176540/172288/180409/180408/178215/181326/181276/181278/180165/181415/184845/181416/174126/174127	18	D30 up
cel012122	Metabolism	Global and overview maps	cel01212	Fatty acid metabolism	28/732	58/2559	0.482759	1.68768	3.35257	0.00104572	0.0122349	0.00891616	180486/176376/177905/184065/183948/177320/177321/190207/180162/174161/173500/181169/176353/173162/176756/178025/174912/174881/176785/176216/180859/174180/177386/178638/3565206/172310/24104866/181758	28	D30 up
cel006502	Metabolism	Carbohydrate metabolism	cel00650	Butanoate metabolism	11/732	18/2559	0.611111	2.13638	3.06193	0.00393211	0.0418234	0.0304786	176376/177905/184065/174161/176713/181169/174548/178956/178638/3565206/172310	11	D30 up
cel003101	Metabolism	Amino acid metabolism	cel00310	Lysine degradation	18/732	36/2559	0.5	1.74795	2.86024	0.00512102	0.0499299	0.0363862	178680/175820/185679/176376/177905/184065/174648/174358/174161/174564/181169/3565069/179674/176183/178638/3565206/172310/179063	18	D30 up
cel030502	Genetic Information Processing	Folding, sorting and degradation	cel03050	Proteasome	29/621	39/2559	0.74359	3.06416	7.35183	4.32319e-11	5.0149e-09	4.82377e-09	179493/172139/172942/178943/173168/173858/171975/173334/176161/172674/175877/176196/173807/175972/177753/172009/174715/172977/173744/174786/179641/178988/175925/173384/172238/176661/24104302/3565888/175284	29	D30 down
