# Supplementary material for: Age Deceleration and Reversal Gene Patterns in Dauer Diapause
Source: Aging Cell. 2025 Oct 17;24(12):e70253. doi: 10.1111/acel.70253 (PMC12686545; doi:10.1111/acel.70253)
Supplement: Supplementary file 10 — Table S5: Source data and corresponding statistical analyses for the developmental resumption assay of DNA repair deficient nematodes, and CPD slot blots (Figure 5). [file ACEL-24-e70253-s001.xlsx]

## Sheet: Fig5ABCD
72h post UV
																			Means								SD								2-tailed T-Test
	Number								%
	0mJ·cm-2	Dauer	L4	Young adult			Total	0J		Dauer	L4	Young adult			Total					Dauer	L4	Young adult						Dauer	L4	Young adult						Dauer	L4	Young adult
daf-2	Total	25	56	139			220	daf-2		11.3636	25.4545	63.1818			100			daf-2	0mJ·cm-2	11.6161	23.3365	65.0474				daf-2	0mJ·cm-2	2.18805	3.71435	1.92837				daf-2	0mJ·cm-2	1	1	1
	Total	38	52	183			273			13.9194	19.0476	67.033			100				15mJ·cm-2	37.9498	62.0502	0					15mJ·cm-2	6.77494	6.77494	0					15mJ·cm-2	1	1	#DIV/0!
	Total	33	88	224			345			9.56522	25.5072	64.9275			100				30mJ·cm-2	52.43	47.57	0					30mJ·cm-2	7.66806	7.66806	0					30mJ·cm-2	1	1	#DIV/0!
		96	196	546					mean	11.6161	23.3365	65.0474			100				45mJ·cm-2	87.6923	12.3077	0					45mJ·cm-2	5.4536	5.4536	0					45mJ·cm-2	1	1	#DIV/0!
daf-2;xpa-1	Total	30	43	133			206	daf-2;xpa-1		14.5631	20.8738	64.5631			100			daf-2;xpa-1	0mJ·cm-2	11.4661	23.5657	64.9682				daf-2;xpa-1	0mJ·cm-2	2.99717	2.34319	1.15598				daf-2;xpa-1	0mJ·cm-2	0.94756	0.932316	0.954244
	Total	26	57	148			231			11.2554	24.6753	64.0693			100				15mJ·cm-2	99.736	0.26397	0					15mJ·cm-2	0.238223	0.238223	0					15mJ·cm-2	9.40821e-05	9.40821e-05	#DIV/0!
	Total	29	85	224			338			8.57988	25.1479	66.2722			100				30mJ·cm-2	100	0	0					30mJ·cm-2	0	0	0					30mJ·cm-2	0.000425253	0.000425253	#DIV/0!
		85	185	505					mean	11.4661	23.5657	64.9682			100				45mJ·cm-2	100	0	0					45mJ·cm-2	0	0	0					45mJ·cm-2	0.0198725	0.0198725	#DIV/0!
daf-2;xpc-1	Total	18	28	53			99	daf-2;xpc-1		18.1818	28.2828	53.5354			100			daf-2;xpc-1	0mJ·cm-2	11.3002	28.349	60.3508				daf-2;xpc-1	0mJ·cm-2	5.96006	0.516351	5.93135				daf-2;xpc-1	0mJ·cm-2	0.935475	0.0815718	0.262121
	Total	19	68	157			244			7.78689	27.8689	64.3443			100				15mJ·cm-2	32.9373	67.0627	0					15mJ·cm-2	5.15379	5.15379	0					15mJ·cm-2	0.365441	0.365441	#DIV/0!
	Total	28	102	223			353			7.93201	28.8952	63.1728			100				30mJ·cm-2	61.6247	38.3753	0					30mJ·cm-2	3.62696	3.62696	0					30mJ·cm-2	0.133672	0.133672	#DIV/0!
		65	198	433					mean	11.3002	28.349	60.3508			100				45mJ·cm-2	95.0495	4.9505	0					45mJ·cm-2	7.24973	7.24973	0					45mJ·cm-2	0.496133	0.496133	#DIV/0!
daf-2;csb-1	Total	17	30	75			122	daf-2;csb-1		13.9344	24.5902	61.4754			100			daf-2;csb-1	0mJ·cm-2	9.43095	26.5617	64.0073				daf-2;csb-1	0mJ·cm-2	4.35759	4.71002	3.28496				daf-2;csb-1	0mJ·cm-2	0.480974	0.404414	0.660898
	Total	26	66	193			285			9.12281	23.1579	67.7193			100				15mJ·cm-2	86.5464	13.4536	0					15mJ·cm-2	7.79643	7.79643	0					15mJ·cm-2	0.00123394	0.00123394	#DIV/0!
	Total	20	122	240			382			5.2356	31.9372	62.8272			100				30mJ·cm-2	96.2155	2.97151	0.813008					30mJ·cm-2	5.23286	3.8472	1.40817					30mJ·cm-2	0.00122246	0.000842345	0.373901
		63	218	508					mean	9.43095	26.5617	64.0073			100				45mJ·cm-2	98.7013	1.2987	0					45mJ·cm-2	0.677687	0.677687	0					45mJ·cm-2	0.0236646	0.0236646	#DIV/0!
	15mJ·cm-2	Dauer	L4	YA
daf-2	Total	106	130	0			236	daf-2		44.9153	55.0847	0	0	0	100
	Total	92	153	0			245			37.551	62.449	0	0	0	100
	Total	118	258	0			376			31.383	68.617	0	0	0	100
		316	541	0					mean	37.9498	62.0502	0	0	0	100
daf-2;xpa-1	Total	215	1	0			216	daf-2;xpa-1		99.537	0.462963	0	0	0	100
	Total	303	1	0			304			99.6711	0.328947	0	0	0	100
	Total	278	0	0			278			100	0	0	0	0	100
		796	2	0					mean	99.736	0.26397	0	0	0	100
daf-2;xpc-1	Total	30	67	0			97	daf-2;xpc-1		30.9278	69.0722	0	0	0	100
	Total	90	142	0			232			38.7931	61.2069	0	0	0	100
	Total	96	234	0			330			29.0909	70.9091	0	0	0	100
		216	443	0					mean	32.9373	67.0627	0	0	0	100
daf-2;csb-1	Total	118	32	0			150	daf-2;csb-1		78.6667	21.3333	0	0	0	100
	Total	235	36	0			271			86.7159	13.2841	0	0	0	100
	Total	279	17	0			296			94.2568	5.74324	0	0	0	100
		632	85	0					mean	86.5464	13.4536	0	0	0	100
		Dauer	L4	YA
daf-2	30mJ·cm-2	181	125	0			306	daf-2		59.1503	40.8497	0			100
		173	147	0			320			54.0625	45.9375	0			100
		160	203	0			363			44.0771	55.9229	0			100
		514	475	0					mean	52.43	47.57	0			100
daf-2;xpa-1		135	0	0			135	daf-2;xpa-1		100	0	0			100
		291	0	0			291			100	0	0			100
		398	0	0			398			100	0	0			100
		824	0	0					mean	100	0	0			100
daf-2;xpc-1		75	55	0			130	daf-2;xpc-1		57.6923	42.3077	0			100
		149	90	0			239			62.3431	37.6569	0			100
		201	109	0			310			64.8387	35.1613	0			100
		425	254	0					mean	61.6247	38.3753	0			100
daf-2;csb-1		37	3	1			41	daf-2;csb-1		90.2439	7.31707	2.43902			100
		308	5	0			313			98.4026	1.59744	0			100
		308	0	0			308			100	0	0			100
		653	8	1					mean	96.2155	2.97151	0.813008			100
		Dauer	L4	YA
daf-2	45mJ·cm-2	285	40	0			325	daf-2		87.6923	12.3077	0			100
		321	21	0			342			93.8596	6.14035	0			100
		278	57	0			335			82.9851	17.0149	0			100
		884	118	0					mean	88.179	11.821	0			100
daf-2;xpa-1		115	0	0			115	daf-2;xpa-1		100	0	0			100
		255	0	0			255			100	0	0			100
		294	0	0			294			100	0	0			100
		664	0	0					mean	100	0	0			100
daf-2;xpc-1		96	5	0			101	daf-2;xpc-1		95.0495	4.9505	0			100
		225	6	0			231			97.4026	2.5974	0			100
		306	59	0			365			83.8356	16.1644	0			100
		627	70	0					mean	92.0959	7.90409	0			100
daf-2;csb-1		76	1	0			77	daf-2;csb-1		98.7013	1.2987	0			100
		318	1	0			319			99.6865	0.31348	0			100
		313	0	0			313			100	0	0			100
		707	2	0					mean	99.4626	0.537394	0			100
96h post UV
																			Means								SD								2-tailed T-Test
	Number								%
	0mJ·cm-2	Dauer	L4	Young adult			Total	0J		Dauer	L4	Young adult			Total					Dauer	L4	Young adult						Dauer	L4	Young adult						Dauer	L4	Young adult
daf-2	Total	0	19	189			208	daf-2		0	9.13462	90.8654			100			daf-2	0mJ·cm-2	0	7.18931	92.8107				daf-2	0mJ·cm-2	0	3.84902	3.84902				daf-2	0mJ·cm-2	#DIV/0!	1	1
	Total	0	7	247			254			0	2.75591	97.2441			100				15mJ·cm-2	2.82398	11.0437	86.1324					15mJ·cm-2	0.124168	4.82684	4.95101					15mJ·cm-2	1	1	1
	Total	0	30	280			310			0	9.67742	90.3226			100				30mJ·cm-2	12.0821	31.8884	56.0295					30mJ·cm-2	1.42476	8.01791	7.56863					30mJ·cm-2	1	1	1
		0	56	716					mean	0	7.18931	92.8107			100				45mJ·cm-2	39.5904	45.0512	15.3584					45mJ·cm-2	2.82116	1.78201	1.20774					45mJ·cm-2	1	1	1
daf-2;xpa-1	Total	6	3	159			168	daf-2;xpa-1		3.57143	1.78571	94.6429			100			daf-2;xpa-1	0mJ·cm-2	1.72595	3.85257	94.4215				daf-2;xpa-1	0mJ·cm-2	1.78871	3.3892	2.0836				daf-2;xpa-1	0mJ·cm-2	0.169986	0.322805	0.558495
	Total	4	5	240			249			1.60643	2.00803	96.3855			100				15mJ·cm-2	98.2352	1.46181	0.30303					15mJ·cm-2	2.43703	1.9201	0.524864					15mJ·cm-2	2.84826e-07	0.0330635	7.49215e-06
	Total	0	25	297			322			0	7.76398	92.236			100				30mJ·cm-2	100	0	0					30mJ·cm-2	0	0	0					30mJ·cm-2	4.59529e-08	0.00232778	0.000213257
		10	33	696					mean	1.72595	3.85257	94.4215			100				45mJ·cm-2	96.7742	3.22581	0					45mJ·cm-2	1.73931	1.73931	0					45mJ·cm-2	8.16351e-06	8.28613e-06	3.5698e-05
daf-2;xpc-1	Total	4	5	81			90	daf-2;xpc-1		4.44444	5.55556	90			100			daf-2;xpc-1	0mJ·cm-2	1.87249	5.44423	92.6833				daf-2;xpc-1	0mJ·cm-2	2.3033	3.11733	4.3712				daf-2;xpc-1	0mJ·cm-2	0.231874	0.574668	0.971593
	Total	0	5	215			220			0	2.27273	97.7273			100				15mJ·cm-2	6.28959	7.00108	86.7093					15mJ·cm-2	5.11513	4.70499	9.5618					15mJ·cm-2	0.305824	0.357574	0.930517
	Total	4	29	308			341			1.17302	8.5044	90.3226			100				30mJ·cm-2	6.25132	15.7428	78.0059					30mJ·cm-2	8.94554	11.2093	19.954					30mJ·cm-2	0.327353	0.112322	0.149057
		8	39	604					mean	1.87249	5.44423	92.6833			100				45mJ·cm-2	40	56.6667	3.33333					45mJ·cm-2	19.8491	17.7794	4.14609					45mJ·cm-2	0.330605	0.782524	0.0173184
daf-2;csb-1	Total	2	5	121			128	daf-2;csb-1		1.5625	3.90625	94.5312			100			daf-2;csb-1	0mJ·cm-2	0.613426	5.76146	93.6251				daf-2;csb-1	0mJ·cm-2	0.833574	4.18701	4.08153				daf-2;csb-1	0mJ·cm-2	0.271456	0.686108	0.813862
	Total	0	7	241			248			0	2.82258	97.1774			100				15mJ·cm-2	4.37971	14.0736	81.5467					15mJ·cm-2	4.29813	10.6945	14.9903					15mJ·cm-2	0.564869	0.677829	0.641322
	Total	1	38	321			360			0.277778	10.5556	89.1667			100				30mJ·cm-2	87.8392	10.2	1.96078					30mJ·cm-2	15.3524	12.0728	3.39618					30mJ·cm-2	0.00104571	0.0605551	0.000350872
		3	50	683					mean	0.613426	5.76146	93.6251			100				45mJ·cm-2	97.2603	1.36986	1.36986					45mJ·cm-2	1.58178	0.790891	0.790891					45mJ·cm-2	7.23862e-06	2.90118e-06	8.24618e-05
	15mJ·cm-2	Dauer	L4	YA
daf-2	Total	6	18	194			218	daf-2		2.75229	8.25688	88.9908			100
	Total	6	18	194			218			2.75229	8.25688	88.9908			100
	Total	10	56	271			337			2.96736	16.6172	80.4154			100
		22	92	659					mean	2.82398	11.0437	86.1324			100
daf-2;xpa-1	Total	210	8	2			220	daf-2;xpa-1		95.4545	3.63636	0.909091			100
	Total	265	2	0			267			99.2509	0.749064	0			100
	Total	238	0	0			238			100	0	0			100
		713	10	2					mean	98.2352	1.46181	0.30303			100
daf-2;xpc-1	Total	11	9	90			110	daf-2;xpc-1		10	8.18182	81.8182			100
	Total	1	4	215			220			0.454545	1.81818	97.7273			100
	Total	26	34	249			309			8.41424	11.0032	80.5825			100
		38	47	554					mean	6.28959	7.00108	86.7093			100
daf-2;csb-1	Total	5	16	111			132	daf-2;csb-1		3.78788	12.1212	84.0909			100
	Total	1	11	233			245			0.408163	4.4898	95.102			100
	Total	22	63	161			246			8.94309	25.6098	65.4472			100
		28	90	505					mean	4.37971	14.0736	81.5467			100
		Dauer	L4	YA
daf-2	30mJ·cm-2	40	78	174			292	daf-2		13.6986	26.7123	59.589			100
		36	91	200			327			11.0092	27.8287	61.1621			100
		39	139	160			338			11.5385	41.1243	47.3373			100
		115	308	534					mean	12.0821	31.8884	56.0295			100
daf-2;xpa-1		110	0	0			110	daf-2;xpa-1		100	0	0			100
		235	0	0			235			100	0	0			100
		377	0	0			377			100	0	0			100
		722	0	0					mean	100	0	0			100
daf-2;xpc-1		3	19	111			133	daf-2;xpc-1		2.25564	14.2857	83.4586			100
		0	12	213			225			0	5.33333	94.6667			100
		49	82	166			297			16.4983	27.6094	55.8923			100
		52	113	490					mean	6.25132	15.7428	78.0059			100
daf-2;csb-1		12	4	1			17	daf-2;csb-1		70.5882	23.5294	5.88235			100
		184	14	0			198			92.9293	7.07071	0			100
		277	0	0			277			100	0	0			100
		473	18	1					mean	87.8392	10.2	1.96078			100
		Dauer	L4	YA
daf-2	45mJ·cm-2	116	132	45			293	daf-2		39.5904	45.0512	15.3584			100
		148	138	46			332			44.5783	41.5663	13.8554			100
		130	125	38			293			44.3686	42.6621	12.9693			100
		394	395	129					mean	42.8458	43.0932	14.061			100
daf-2;xpa-1		90	3	0			93	daf-2;xpa-1		96.7742	3.22581	0			100
		205	1	0			206			99.5146	0.485437	0			100
		294	0	0			294			100	0	0			100
		589	4	0					mean	98.7629	1.23708	0			100
daf-2;xpc-1		36	51	3			90	daf-2;xpc-1		40	56.6667	3.33333			100
		216	59	2			277			77.9783	21.2996	0.722022			100
		144	124	26			294			48.9796	42.1769	8.84354			100
		396	234	31					mean	55.6526	40.0477	4.29963			100
daf-2;csb-1		71	1	1			73	daf-2;csb-1		97.2603	1.36986	1.36986			100
		200	0	0			200			100	0	0			100
		313	0	0			313			100	0	0			100
		584	1	1					mean	99.0868	0.456621	0.456621			100
120h post UV
																			Means								SD								2-tailed T-Test
	Number								%
	0mJ·cm-2	Dauer	L4	Young adult			Total	0J		Dauer	L4	Young adult			Total					Dauer	L4	Young adult						Dauer	L4	Young adult						Dauer	L4	Young adult
daf-2	Total	0	3	122			125	daf-2		0	2.4	97.6			100			daf-2	0mJ·cm-2	0	2.05731	97.9427				daf-2	0mJ·cm-2	0	1.47748	1.47748				daf-2	0mJ·cm-2	#DIV/0!	1	1
	Total	0	1	227			228			0	0.438596	99.5614			100				15mJ·cm-2	0.416667	3.07708	96.5063					15mJ·cm-2	0.721688	1.28132	1.20052					15mJ·cm-2	1	1	1
	Total	0	10	290			300			0	3.33333	96.6667			100				30mJ·cm-2	2.67869	13.1854	84.1359					30mJ·cm-2	1.29536	5.26769	6.20321					30mJ·cm-2	1	1	1
		0	14	639					mean	0	2.05731	97.9427			100				45mJ·cm-2	20.8531	33.1754	45.9716					45mJ·cm-2	8.0018	7.8599	14.2117					45mJ·cm-2	1	1	1
daf-2;xpa-1	Total	0	0	116			116	daf-2;xpa-1		0	0	100			100			daf-2;xpa-1	0mJ·cm-2	0.57971	0.828157	98.5921				daf-2;xpa-1	0mJ·cm-2	1.00409	1.43441	1.27493				daf-2;xpa-1	0mJ·cm-2	0.373901	0.359612	0.595221
	Total	4	0	226			230			1.73913	0	98.2609			100				15mJ·cm-2	99.2276	0.517958	0.254453					15mJ·cm-2	0.76352	0.44877	0.440725					15mJ·cm-2	8.51838e-09	0.0309374	2.07682e-08
	Total	0	8	314			322			0	2.48447	97.5155			100				30mJ·cm-2	100	0	0					30mJ·cm-2	0	0	0					30mJ·cm-2	2.09152e-08	0.0122968	1.94635e-05
		4	8	656					mean	0.57971	0.828157	98.5921			100				45mJ·cm-2	98.1818	1.81818	0					45mJ·cm-2	1.04973	1.04973	0					45mJ·cm-2	4.85758e-05	0.00260723	0.00235578
daf-2;xpc-1	Total	0	0	58			58	daf-2;xpc-1		0	0	100			100			daf-2;xpc-1	0mJ·cm-2	0	1.16662	98.8334				daf-2;xpc-1	0mJ·cm-2	0	1.61669	1.61669				daf-2;xpc-1	0mJ·cm-2	#DIV/0!	0.520033	0.520033
	Total	0	1	204			205			0	0.487805	99.5122			100				15mJ·cm-2	1.23647	4.09543	94.6681					15mJ·cm-2	1.36592	3.14699	4.19589					15mJ·cm-2	0.410032	0.631087	0.506111
	Total	0	10	322			332			0	3.01205	96.988			100				30mJ·cm-2	1.23281	6.29697	92.4702					30mJ·cm-2	1.12564	5.31186	6.40752					30mJ·cm-2	0.218246	0.185969	0.180837
		0	11	584					mean	0	1.16662	98.8334			100				45mJ·cm-2	11.3636	36.3636	52.2727					45mJ·cm-2	6.85169	9.5328	15.8496					45mJ·cm-2	0.751513	0.607867	0.64945
daf-2;csb-1	Total	0	1	84			85	daf-2;csb-1		0	1.17647	98.8235			100			daf-2;csb-1	0mJ·cm-2	0	1.96623	98.0338				daf-2;csb-1	0mJ·cm-2	0	2.45818	2.45818				daf-2;csb-1	0mJ·cm-2	#DIV/0!	0.958773	0.958773
	Total	0	0	166			166			0	0	100			100				15mJ·cm-2	3.24705	6.66759	90.0854					15mJ·cm-2	3.63693	7.4886	10.9918					15mJ·cm-2	0.256652	0.459	0.371416
	Total	0	17	343			360			0	4.72222	95.2778			100				30mJ·cm-2	72.3975	16.4325	11.17					30mJ·cm-2	4.78921	14.4437	17.4265					30mJ·cm-2	1.69051e-05	0.733028	0.00240039
		0	18	593					mean	0	1.96623	98.0338			100				45mJ·cm-2	95.8333	2.08333	2.08333					45mJ·cm-2	2.40563	1.20281	1.20281					45mJ·cm-2	5.7772e-05	0.00266244	0.00250057
	15mJ·cm-2	Dauer	L4	YA
daf-2	Total	2	4	154			160	daf-2		1.25	2.5	96.25			100
	Total	0	4	179			183			0	2.18579	97.8142			100
	Total	0	15	315			330			0	4.54545	95.4545			100
		2	23	648					mean	0.416667	3.07708	96.5063			100
daf-2;xpa-1	Total	129	1	1			131	daf-2;xpa-1		98.4733	0.763359	0.763359			100
	Total	251	2	0			253			99.2095	0.790514	0			100
	Total	238	0	0			238			100	0	0			100
		618	3	1					mean	99.2276	0.517958	0.254453			100
daf-2;xpc-1	Total	2	4	68			74	daf-2;xpc-1		2.7027	5.40541	91.8919			100
	Total	0	1	197			198			0	0.505051	99.4949			100
	Total	3	19	276			298			1.00671	6.37584	92.6174			100
		5	24	541					mean	1.23647	4.09543	94.6681			100
daf-2;csb-1	Total	2	2	74			78	daf-2;csb-1		2.5641	2.5641	94.8718			100
	Total	0	5	230			235			0	2.12766	97.8723			100
	Total	15	32	162			209			7.17703	15.311	77.512			100
		17	39	466					mean	3.24705	6.66759	90.0854			100
		Dauer	L4	YA
daf-2	30mJ·cm-2	8	27	185			220	daf-2		3.63636	12.2727	84.0909			100
		10	59	244			313			3.19489	18.8498	77.9553			100
		3	21	225			249			1.20482	8.43373	90.3614			100
		21	107	654					mean	2.67869	13.1854	84.1359			100
daf-2;xpa-1		49	0	0			49	daf-2;xpa-1		100	0	0			100
		197	0	0			197			100	0	0			100
		329	0	0			329			100	0	0			100
		575	0	0					mean	100	0	0			100
daf-2;xpc-1		1	4	62			67	daf-2;xpc-1		1.49254	5.97015	92.5373			100
		0	2	171			173			0	1.15607	98.8439			100
		6	32	234			272			2.20588	11.7647	86.0294			100
		7	38	467					mean	1.23281	6.29697	92.4702			100
daf-2;csb-1		11	0	5			16	daf-2;csb-1		68.75	0	31.25			100
		125	48	4			177			70.6215	27.1186	2.25989			100
		200	57	0			257			77.821	22.179	0			100
		336	105	9					mean	72.3975	16.4325	11.17			100
		Dauer	L4	YA
daf-2	45mJ·cm-2	44	70	97			211	daf-2		20.8531	33.1754	45.9716			100
		34	111	148			293			11.6041	37.884	50.5119			100
		12	55	177			244			4.91803	22.541	72.541			100
		90	236	422					mean	12.4584	31.2001	56.3415			100
daf-2;xpa-1		54	1	0			55	daf-2;xpa-1		98.1818	1.81818	0			100
		156	0	0			156			100	0	0			100
		241	0	0			241			100	0	0			100
		451	1	0					mean	99.3939	0.606061	0			100
daf-2;xpc-1		5	16	23			44	daf-2;xpc-1		11.3636	36.3636	52.2727			100
		62	122	93			277			22.3827	44.0433	33.574			100
		27	69	179			275			9.81818	25.0909	65.0909			100
		94	207	295					mean	14.5215	35.166	50.3125			100
daf-2;csb-1		46	1	1			48	daf-2;csb-1		95.8333	2.08333	2.08333			100
		170	0	0			170			100	0	0			100
		229	0	0			229			100	0	0			100
		445	1	1					mean	98.6111	0.694444	0.694444			100

## Sheet: Fig5F
Replicate 1
				CPDs	total DNA	CPD/DNA	Normalizing to 1
	Dauer	0mJ	0h	0	1123.28	0	0
	Dauer	0mJ	24h	0	927.749	0	0
	Dauer	0mJ	72h	0	1588.65	0	0
	Dauer	75mJ	0h	13499.4	3085.48	4.37515	1	100
	Dauer	75mJ	24h	3215.18	1855.5	1.73278	0.396051	39.6051
	Dauer	75mJ	72h	2719.1	2267.96	1.19892	0.274029	27.4029
	Non-Dauer	0mJ	0h	0	2680.96	0	0	0
	Non-Dauer	0mJ	24h	0	3678.67	0	0	0
	Non-Dauer	0mJ	72h	0	2806.79	0	0	0
	Non-Dauer	75mJ	0h	13132.8	3488.2	3.7649	1	100
	Non-Dauer	75mJ	24h	4847.37	2581.38	1.87782	0.498771	49.8771
	Non-Dauer	75mJ	72h	3043.88	4105.28	0.741456	0.196939	19.6939
Replicate 2
	CPD	SYBR Gold	Normalization
D1 0h	4281.99	4327.93	0.989385	1	100
D1 24h	2007.46	4113.93	0.487965	0.493201	49.3201
D1 72h	1559.46	4663.42	0.334402	0.33799	33.799
L3 0h	3094.11	5054.91	0.6121	1	100
L3 24h	2097.16	6278.59	0.334018	0.545692	54.5692
L3 72h	445.385	5080.32	0.0876687	0.143226	14.3226
# sample	nanog/microl	for 1 microg	H20 needed
1	47.4	21.097	78.903	L3 0mJ 0h
2	76.6	13.0548	86.9452	L3 0mJ 24h
3	79.2	12.6263	87.3737	L3 0mJ 72h
4	38.4	26.0417	73.9583	L3 75mJ 0h
5	61.2	16.3399	83.6601	L3 75mJ 24h
6	79.6	12.5628	87.4372	L3 75mJ 72h
7	32.8	30.4878	69.5122	D1 0mJ 0h
8	30.4	32.8947	67.1053	D1 0mJ 24h
9	19.4	51.5464	48.4536	D1 0mJ 72h
10	52.6	19.0114	80.9886	D1 75mJ 0h
11	29.8	33.557	66.443	D1 75mJ 24h
12	37.8	26.455	73.545	D1 75mJ 72h
