# Supplementary material for: Age Deceleration and Reversal Gene Patterns in Dauer Diapause
Source: Aging Cell. 2025 Oct 17;24(12):e70253. doi: 10.1111/acel.70253 (PMC12686545; doi:10.1111/acel.70253)
Supplement: Supplementary file 11 — Table S6: Differentially expressed genes and their lengths (Figure 6). [file ACEL-24-e70253-s011.xlsx]

## Sheet: Fig6
0h
Row.names	baseMean	log2FoldChange	lfcSE	stat	pvalue	padj	start_position	end_position	chromosome_name	length
WBGene00000013	55.9736	1.42362	0.277206	5.13559	2.81262e-07	3.40978e-06	3885631	3885888	I	258
WBGene00000017	81.0456	0.490075	0.197223	2.48488	0.0129595	0.0486671	12794118	12794870	X	753
WBGene00000036	129.086	-0.774035	0.184089	-4.20467	2.61462e-05	0.000218427	3301368	3307935	I	6568
WBGene00000039	69.3202	2.96933	0.254066	11.6872	1.48176e-31	1.39848e-29	5092481	5097067	X	4587
WBGene00000040	230.412	0.628596	0.128431	4.89443	9.85894e-07	1.0931e-05	11339874	11343327	X	3454
WBGene00000060	20.4523	-1.76332	0.509341	-3.46197	0.000536238	0.00329416	6581885	6586580	III	4696
WBGene00000066	353.706	0.741779	0.196519	3.7746	0.000160264	0.0011194	4960621	4964413	X	3793
WBGene00000067	705	0.960293	0.0947773	10.1321	3.98006e-24	2.29557e-22	13604412	13606066	III	1655
WBGene00000070	95.2456	0.752531	0.185226	4.06278	4.84917e-05	0.00038034	3774896	3786477	III	11582
WBGene00000072	58.4702	0.65872	0.235936	2.79194	0.00523928	0.0229419	4854065	4860045	X	5981
WBGene00000073	288.417	1.05915	0.203188	5.21269	1.86124e-07	2.32045e-06	12009540	12013406	V	3867
WBGene00000074	186.227	0.46291	0.14261	3.246	0.0011704	0.00648831	13687955	13695801	X	7847
WBGene00000082	46.9164	2.34421	0.293777	7.97954	1.46879e-15	4.60811e-14	12678832	12689279	X	10448
WBGene00000083	169.316	0.839273	0.189645	4.42549	9.62248e-06	8.7491e-05	7586209	7595416	X	9208
WBGene00000097	70.1287	0.837082	0.211125	3.96487	7.34348e-05	0.000557007	14012333	14013644	V	1312
WBGene00000098	38.1504	-0.993256	0.338586	-2.93354	0.00335123	0.0158603	8221488	8223582	V	2095
WBGene00000099	29.3094	-1.53914	0.426935	-3.60509	0.000312043	0.00204214	5937195	5938881	I	1687
WBGene00000102	624.924	-0.325949	0.089417	-3.64527	0.000267109	0.00177865	10248905	10252845	V	3941
WBGene00000103	289.403	0.359818	0.116152	3.09783	0.00194945	0.0100509	14147700	14152070	X	4371
WBGene00000108	35.866	2.10342	0.344802	6.10037	1.05823e-09	1.85637e-08	1644169	1647728	V	3560
WBGene00000109	350.97	0.897397	0.101162	8.87088	7.25723e-19	2.97052e-17	11022603	11025870	IV	3268
WBGene00000110	223.613	0.515362	0.127634	4.03783	5.39489e-05	0.000418828	6427208	6429920	V	2713
WBGene00000116	80.3503	1.39527	0.198597	7.02563	2.13103e-12	4.93639e-11	7140504	7143641	X	3138
WBGene00000117	170.839	1.00917	0.210565	4.79269	1.64556e-06	1.74397e-05	774321	778871	III	4551
WBGene00000121	85.2145	-0.623235	0.226494	-2.75166	0.00592937	0.0254466	9147468	9148579	IV	1112
WBGene00000133	18.8261	-2.40642	0.627291	-3.8362	0.000124951	0.000896885	4571437	4573914	X	2478
WBGene00000136	58.6726	1.72975	0.286247	6.04284	1.51422e-09	2.60821e-08	4565302	4569620	X	4319
WBGene00000149	1713.26	0.430948	0.0790071	5.45455	4.90966e-08	6.82096e-07	5112422	5116866	X	4445
WBGene00000157	28.9588	0.861665	0.333717	2.58203	0.00982218	0.0388129	4458272	4459255	X	984
WBGene00000161	169.246	0.504944	0.176025	2.86859	0.00412303	0.0188764	9338675	9342900	X	4226
WBGene00000170	261.943	-0.786623	0.139998	-5.61881	1.92278e-08	2.81876e-07	9259048	9261981	II	2934
WBGene00000175	57.4498	1.14553	0.279496	4.09855	4.15739e-05	0.00033201	3025063	3026974	X	1912
WBGene00000176	57.2557	1.73022	0.264708	6.53633	6.30454e-11	1.2478e-09	4702167	4704977	X	2811
WBGene00000186	126.402	-0.453207	0.181828	-2.49251	0.0126845	0.047792	12622091	12631022	IV	8932
WBGene00000190	28.2908	1.54115	0.34174	4.5097	6.49192e-06	6.16273e-05	7634786	7635712	IV	927
WBGene00000197	703.28	0.513422	0.104089	4.93254	8.11672e-07	9.15938e-06	3983183	3986581	I	3399
WBGene00000198	169.638	0.974466	0.152113	6.40618	1.49208e-10	2.86861e-09	6970745	6972235	II	1491
WBGene00000202	92.8734	-0.935764	0.223249	-4.19156	2.77039e-05	0.000229927	860198	862198	III	2001
WBGene00000208	229.93	0.543083	0.136976	3.96481	7.34547e-05	0.000557007	15039404	15048904	II	9501
WBGene00000210	207.803	0.691056	0.141135	4.89643	9.75955e-07	1.08313e-05	6841258	6842121	X	864
WBGene00000212	81.3581	1.37136	0.193375	7.09169	1.32485e-12	3.17852e-11	11321079	11324251	X	3173
WBGene00000214	2079.17	1.06884	0.144653	7.389	1.47934e-13	3.83957e-12	19049562	19050752	V	1191
WBGene00000215	167.512	2.15639	0.623481	3.45863	0.00054293	0.0033281	9203077	9204734	V	1658
WBGene00000216	2859.79	1.19863	0.150953	7.94042	2.01492e-15	6.20227e-14	6791064	6792709	X	1646
WBGene00000217	1166.84	0.782526	0.11946	6.55052	5.73372e-11	1.14274e-09	13218985	13221462	X	2478
WBGene00000218	2068.24	1.60886	0.211345	7.61249	2.6886e-14	7.48874e-13	8272385	8274044	V	1660
WBGene00000219	3817.22	0.931636	0.146723	6.34962	2.15845e-10	4.05419e-09	8267511	8268937	V	1427
WBGene00000220	26.7748	2.60877	0.387596	6.73064	1.68918e-11	3.58558e-10	8751986	8753940	II	1955
WBGene00000221	120.044	1.31325	0.171633	7.6515	1.98644e-14	5.58747e-13	14809156	14810810	X	1655
WBGene00000223	160.763	0.425513	0.167425	2.54151	0.0110376	0.0426709	4491627	4499045	III	7419
WBGene00000225	95.6545	1.65596	0.276223	5.995	2.03483e-09	3.44262e-08	14640098	14644083	II	3986
WBGene00000227	182.425	-0.731538	0.150724	-4.8535	1.213e-06	1.31928e-05	183364	208384	I	25021
WBGene00000228	239.944	1.10971	0.128496	8.63617	5.81314e-18	2.26573e-16	12478411	12484449	V	6039
WBGene00000233	151.639	-0.867136	0.189733	-4.57031	4.8701e-06	4.76577e-05	13498780	13511718	V	12939
WBGene00000240	243.895	0.637727	0.119955	5.3164	1.05842e-07	1.37981e-06	8762622	8766997	II	4376
WBGene00000245	42.1508	1.03417	0.292333	3.53764	0.000403721	0.00257569	6201875	6204746	X	2872
WBGene00000247	155.296	0.75638	0.149335	5.06501	4.08389e-07	4.85813e-06	5661141	5664425	IV	3285
WBGene00000248	62.8554	0.785413	0.224002	3.50628	0.000454423	0.00286081	3537642	3541639	III	3998
WBGene00000253	282.629	0.679602	0.109863	6.18589	6.17535e-10	1.1071e-08	145968	154855	I	8888
WBGene00000254	585.336	-0.248498	0.0886494	-2.80315	0.00506063	0.0223482	6342224	6356680	I	14457
WBGene00000266	98.2519	0.873428	0.195376	4.47051	7.80334e-06	7.25576e-05	8987266	8990444	IV	3179
WBGene00000268	174.15	0.876477	0.174311	5.02825	4.94982e-07	5.81553e-06	9469900	9485473	III	15574
WBGene00000273	3620.25	0.5184	0.089691	5.77985	7.47684e-09	1.17288e-07	12020552	12025321	III	4770
WBGene00000275	191.79	-0.802012	0.151597	-5.29043	1.22028e-07	1.56932e-06	7251941	7255223	I	3283
WBGene00000276	1017.57	-0.403939	0.0719668	-5.61286	1.99015e-08	2.91378e-07	6932001	6935862	III	3862
WBGene00000282	134.648	2.71242	0.164475	16.4913	4.23408e-61	1.30684e-58	13542574	13544599	X	2026
WBGene00000294	264.519	0.447991	0.136607	3.27941	0.00104025	0.00584915	16807455	16813656	X	6202
WBGene00000370	727.644	0.269854	0.0962946	2.80238	0.00507267	0.0223927	15270160	15275804	IV	5645
WBGene00000373	384.698	3.08288	0.139165	22.1527	9.83215e-109	1.87139e-105	5421018	5423282	V	2265
WBGene00000376	185.443	-0.390707	0.156061	-2.50355	0.0122955	0.0466186	12361542	12371852	IV	10311
WBGene00000379	1917.3	-0.305005	0.0896619	-3.40173	0.000669609	0.00400153	8283667	8285711	II	2045
WBGene00000381	776.481	-0.244741	0.0890008	-2.74987	0.0059618	0.025557	5853530	5855687	III	2158
WBGene00000390	272.174	0.41434	0.152857	2.71064	0.00671525	0.0282311	7616452	7618245	II	1794
WBGene00000395	48.4732	0.695898	0.265354	2.62253	0.00872794	0.0351581	7741229	7754448	III	13220
WBGene00000399	52.0425	4.17074	0.363802	11.4643	1.99384e-30	1.712e-28	14843229	14850905	II	7677
WBGene00000402	59.8017	2.61288	0.260405	10.0339	1.0816e-23	6.08466e-22	2436498	2463369	IV	26872
WBGene00000408	70.3987	-0.63309	0.232926	-2.71798	0.00656813	0.0277499	2281503	2291205	I	9703
WBGene00000411	72.3418	-0.640832	0.243992	-2.62645	0.00862806	0.0348294	10785452	10787272	II	1821
WBGene00000417	20.0532	-1.80071	0.537478	-3.35029	0.000807264	0.00469158	13198261	13204137	IV	5877
WBGene00000424	89.553	0.593201	0.193192	3.07052	0.00213684	0.0108264	3506328	3509527	IV	3200
WBGene00000425	32.0204	1.44889	0.314608	4.6054	4.11674e-06	4.08694e-05	9119556	9125162	III	5607
WBGene00000437	44.216	0.923786	0.257355	3.58954	0.000331266	0.00216051	7555660	7558041	III	2382
WBGene00000465	92.9052	-2.6681	0.423006	-6.30749	2.83605e-10	5.28347e-09	4489359	4491392	III	2034
WBGene00000472	288.432	0.335139	0.118827	2.8204	0.00479642	0.0213715	11039348	11041206	II	1859
WBGene00000473	84.5162	-1.60984	0.307069	-5.24261	1.5832e-07	1.9956e-06	5619569	5620669	I	1101
WBGene00000474	89.5469	-0.989378	0.238498	-4.14837	3.34856e-05	0.000272563	5571796	5572949	I	1154
WBGene00000479	68.5232	-0.836511	0.259429	-3.22444	0.00126221	0.00693336	7495320	7497832	III	2513
WBGene00000480	484.544	2.32321	0.141783	16.3857	2.41861e-60	7.26855e-58	118202	122789	V	4588
WBGene00000496	37.3903	-1.44406	0.405619	-3.56013	0.000370673	0.00238866	7554855	7559916	I	5062
WBGene00000498	95.1906	-0.67681	0.205977	-3.28585	0.00101677	0.00574257	3757153	3759469	V	2317
WBGene00000508	170.972	0.596465	0.139266	4.28291	1.84465e-05	0.000159954	8010772	8013769	III	2998
WBGene00000515	42.04	1.21675	0.2664	4.56739	4.93843e-06	4.8285e-05	3576606	3578830	X	2225
WBGene00000516	40.3174	0.983065	0.279069	3.52265	0.000427253	0.00271068	7811240	7812105	II	866
WBGene00000519	133.219	-0.507822	0.180509	-2.81327	0.00490399	0.021749	11154827	11168817	III	13991
WBGene00000523	11.9201	1.3208	0.528313	2.50003	0.0124184	0.0469508	7431465	7433535	X	2071
WBGene00000529	60.9856	-0.640385	0.25667	-2.49498	0.0125966	0.0475232	11351899	11370316	II	18418
WBGene00000530	141.841	-0.781714	0.21864	-3.57535	0.000349765	0.00226435	7217943	7225914	II	7972
WBGene00000534	411.128	0.470806	0.105189	4.4758	7.61271e-06	7.09112e-05	6044062	6045664	V	1603
WBGene00000541	11.2358	-1.71339	0.682629	-2.50999	0.0120734	0.0459284	8683052	8686160	V	3109
WBGene00000542	109.945	-0.617832	0.208192	-2.96761	0.00300129	0.0144315	7979959	7986380	III	6422
WBGene00000551	657.876	4.70812	0.513785	9.16361	5.01879e-20	2.23014e-18	7734648	7736324	IV	1677
WBGene00000557	17.7427	1.85656	0.431981	4.29779	1.7251e-05	0.000150617	1448004	1448792	V	789
WBGene00000558	34.7578	1.9432	0.379851	5.1157	3.12575e-07	3.76541e-06	1447195	1447707	V	513
WBGene00000562	16.9649	2.46333	0.486932	5.05886	4.21761e-07	5.00677e-06	15025731	15031473	V	5743
WBGene00000593	545.857	6.35143	0.893232	7.11061	1.15531e-12	2.78347e-11	10084439	10085451	IV	1013
WBGene00000597	9.76367	-3.38021	1.13698	-2.97296	0.0029494	0.0142419	7019583	7020600	III	1018
WBGene00000599	19.1245	2.06339	0.471094	4.37999	1.18683e-05	0.000105805	9164292	9165307	V	1016
WBGene00000603	91.0796	3.82481	0.334409	11.4375	2.71579e-30	2.29735e-28	7753408	7754656	IV	1249
WBGene00000609	11.1875	-4.54352	1.3613	-3.33763	0.000844954	0.0048696	4869670	4870791	II	1122
WBGene00000610	84.1806	3.12359	0.36731	8.50396	1.8323e-17	6.83821e-16	4263293	4265223	IV	1931
WBGene00000612	57.3911	2.67535	0.292315	9.15229	5.57389e-20	2.4672e-18	7385907	7386935	I	1029
WBGene00000613	291.087	7.23823	0.644039	11.2388	2.62911e-29	2.04248e-27	7167511	7168812	II	1302
WBGene00000614	629.649	6.44888	0.668596	9.6454	5.14082e-22	2.56367e-20	12166706	12167753	V	1048
WBGene00000617	488.908	4.73258	0.513309	9.21975	2.97788e-20	1.33887e-18	1104942	1106964	II	2023
WBGene00000620	271.01	7.95484	0.750225	10.6033	2.87747e-26	1.89946e-24	8049703	8050911	V	1209
WBGene00000621	261.998	2.1966	0.181992	12.0698	1.52505e-33	1.59781e-31	13591475	13592543	X	1069
WBGene00000622	49.7226	3.23246	0.35513	9.1022	8.85189e-20	3.85834e-18	115687	117498	I	1812
WBGene00000625	53.945	4.3033	0.380584	11.3071	1.21011e-29	9.59687e-28	3010684	3011665	I	982
WBGene00000628	209.581	4.26278	0.191727	22.2336	1.62533e-109	3.71225e-106	3653997	3655265	I	1269
WBGene00000648	46.4639	3.65699	0.40017	9.13859	6.32698e-20	2.78973e-18	3520703	3524197	II	3495
WBGene00000649	30.1917	3.55096	1.22707	2.89386	0.00380532	0.0176653	4872098	4873129	II	1032
WBGene00000659	163.847	8.20071	0.605628	13.5408	8.97578e-42	1.38518e-39	11868534	11869682	II	1149
WBGene00000660	395.929	3.5154	0.199438	17.6266	1.54017e-69	6.76492e-67	12493703	12495095	II	1393
WBGene00000664	50.8783	1.85888	0.278188	6.6821	2.35544e-11	4.93561e-10	4748127	4749164	III	1038
WBGene00000665	18.5921	3.40602	0.871309	3.90908	9.26481e-05	0.000684373	7948838	7950068	III	1231
WBGene00000670	45.1003	-2.72317	0.670534	-4.06119	4.88231e-05	0.000382342	11703994	11705091	III	1098
WBGene00000672	85.8194	4.33155	0.336977	12.8541	8.15482e-38	1.08288e-35	12992405	12993707	III	1303
WBGene00000673	103.051	2.40046	0.458249	5.23832	1.62041e-07	2.03801e-06	13019008	13020226	III	1219
WBGene00000676	75.2852	8.24768	0.854335	9.65393	4.73093e-22	2.36962e-20	604444	605931	IV	1488
WBGene00000677	102.57	1.5815	0.412333	3.8355	0.000125308	0.000898883	762413	763678	IV	1266
WBGene00000678	43.2978	4.11963	0.660323	6.2388	4.40934e-10	7.9928e-09	1353636	1355305	IV	1670
WBGene00000680	35.3439	-1.34239	0.513565	-2.61388	0.00895218	0.0359093	1459896	1460786	IV	891
WBGene00000682	129.84	1.32442	0.225023	5.88572	3.96333e-09	6.42003e-08	1768588	1769702	IV	1115
WBGene00000683	60.1107	3.91729	0.48321	8.10681	5.19675e-16	1.71523e-14	1817392	1820253	IV	2862
WBGene00000685	32.7584	3.07272	0.564647	5.44184	5.27338e-08	7.25566e-07	4655791	4657974	IV	2184
WBGene00000687	22.7398	2.32013	0.594761	3.90094	9.58213e-05	0.000706443	7150663	7152509	IV	1847
WBGene00000688	40.6028	3.796	0.343023	11.0663	1.82754e-28	1.38216e-26	7245460	7246653	IV	1194
WBGene00000693	22.2688	-5.55543	1.29781	-4.28062	1.86378e-05	0.000161489	8978926	8979795	IV	870
WBGene00000696	32.1694	-2.97407	0.733234	-4.05609	4.99001e-05	0.000390315	9563379	9564441	IV	1063
WBGene00000698	13.1558	-3.89791	1.35626	-2.87402	0.00405289	0.0186029	10216451	10217617	IV	1167
WBGene00000713	63.3595	-3.02193	0.541029	-5.58552	2.33001e-08	3.36819e-07	5835855	5836834	V	980
WBGene00000714	24.7401	3.11229	0.528248	5.89173	3.82184e-09	6.20844e-08	6829704	6830739	V	1036
WBGene00000717	78.6033	2.86965	0.303871	9.44366	3.59984e-21	1.71292e-19	9159586	9160642	V	1057
WBGene00000722	19.3221	2.22933	0.75084	2.96912	0.00298656	0.0143849	10291701	10292869	V	1169
WBGene00000723	31.0031	1.50817	0.373997	4.03257	5.51696e-05	0.000427433	10293563	10294649	V	1087
WBGene00000726	15.1334	-2.00668	0.643819	-3.11684	0.001828	0.00950624	10949811	10951821	V	2011
WBGene00000727	31.6613	1.19119	0.409693	2.90753	0.00364295	0.0170223	11385360	11386529	V	1170
WBGene00000731	262.963	6.5092	0.340137	19.137	1.24273e-81	1.01372e-78	11829582	11831219	V	1638
WBGene00000737	33.3892	3.01572	0.391921	7.69472	1.41804e-14	4.06886e-13	2093469	2094846	X	1378
WBGene00000739	108.436	1.94788	0.362452	5.37418	7.69306e-08	1.02276e-06	6280016	6280921	X	906
WBGene00000740	66.7999	1.9775	0.358436	5.51701	3.44815e-08	4.8856e-07	6323488	6324393	X	906
WBGene00000741	25.4682	2.6197	0.495688	5.28497	1.25723e-07	1.61322e-06	6326388	6327293	X	906
WBGene00000742	18.9973	2.06602	0.46797	4.41486	1.01074e-05	9.1464e-05	6329160	6330062	X	903
WBGene00000746	31.5777	4.38322	0.562589	7.79116	6.63982e-15	1.94427e-13	6875169	6877536	X	2368
WBGene00000749	215.852	1.10635	0.226355	4.88767	1.02039e-06	1.12915e-05	10077597	10078728	X	1132
WBGene00000751	26.5735	-6.83459	1.27293	-5.36916	7.91046e-08	1.05044e-06	11199455	11200467	X	1013
WBGene00000754	33.5643	-2.97834	0.762587	-3.90558	9.40002e-05	0.000693464	12104930	12106102	X	1173
WBGene00000756	504.191	0.724898	0.104733	6.92136	4.4733e-12	1.00906e-10	13466643	13467764	X	1122
WBGene00000757	150.289	1.50598	0.339036	4.44194	8.91501e-06	8.19062e-05	13469455	13470409	X	955
WBGene00000758	116.058	3.0409	0.215382	14.1186	2.91642e-45	5.45992e-43	13510035	13511097	X	1063
WBGene00000772	29.4576	-1.1369	0.418848	-2.71435	0.00664066	0.0279942	5788634	5791752	I	3119
WBGene00000775	25.2864	1.02328	0.36757	2.78391	0.00537084	0.0234103	9450675	9453409	IV	2735
WBGene00000776	1828.11	0.883558	0.0542497	16.2869	1.22305e-59	3.49181e-57	16592572	16595346	V	2775
WBGene00000779	150.378	1.43854	0.143731	10.0086	1.39772e-23	7.74855e-22	3987940	3988699	I	760
WBGene00000781	187.866	2.53003	0.313915	8.05961	7.65352e-16	2.49012e-14	11975551	11976756	V	1206
WBGene00000783	187.846	1.28206	0.162892	7.87061	3.52912e-15	1.06059e-13	15296834	15298700	V	1867
WBGene00000784	488.496	2.53797	0.461665	5.49743	3.85364e-08	5.4131e-07	6614674	6615851	V	1178
WBGene00000785	166.372	2.2323	0.323312	6.9045	5.03821e-12	1.12376e-10	1132598	1134036	V	1439
WBGene00000786	1368.71	-0.361487	0.100919	-3.58196	0.00034102	0.00221276	6607207	6609045	X	1839
WBGene00000787	508.667	-0.263886	0.095257	-2.77025	0.00560138	0.0242486	4446586	4448461	I	1876
WBGene00000794	54.0513	-0.713246	0.277662	-2.56876	0.0102064	0.0400402	3481997	3484500	I	2504
WBGene00000795	256.323	1.96204	0.139779	14.0367	9.29674e-45	1.7124e-42	5594615	5595842	V	1228
WBGene00000796	358.244	-0.27664	0.104375	-2.65043	0.00803888	0.0329401	10588042	10592652	II	4611
WBGene00000797	40.8917	2.24753	0.300556	7.47788	7.55291e-14	2.02951e-12	2255848	2258101	X	2254
WBGene00000802	4342.85	0.234474	0.0644118	3.64023	0.000272397	0.00181069	6098992	6100542	V	1551
WBGene00000822	853.008	-0.391678	0.0867589	-4.51456	6.34475e-06	6.05828e-05	14684877	14688322	X	3446
WBGene00000830	469.418	0.477246	0.0898519	5.31147	1.08743e-07	1.41279e-06	14303568	14306260	II	2693
WBGene00000831	386.139	0.635085	0.107707	5.8964	3.71528e-09	6.06122e-08	14299556	14302027	II	2472
WBGene00000840	155.753	-0.51765	0.160845	-3.21832	0.00128943	0.0070591	10179535	10183154	V	3620
WBGene00000841	85.6354	1.62773	0.190169	8.55937	1.13484e-17	4.33439e-16	12586485	12590451	IV	3967
WBGene00000845	30.6556	0.991811	0.326225	3.04027	0.00236369	0.0118185	7866489	7868737	III	2249
WBGene00000846	92.6829	1.14865	0.231718	4.95708	7.15606e-07	8.17222e-06	7584181	7591581	III	7401
WBGene00000851	71.1576	5.55937	0.480452	11.5711	5.77295e-31	5.11063e-29	11269122	11271660	II	2539
WBGene00000853	14.9626	2.30642	0.481159	4.79347	1.63918e-06	1.73972e-05	10911460	10916665	III	5206
WBGene00000857	52.4293	0.956767	0.251011	3.81166	0.000138036	0.000980943	130983	133598	II	2616
WBGene00000866	10.9552	-2.48491	0.821952	-3.02318	0.00250135	0.0123982	10985985	10987426	IV	1442
WBGene00000872	350.751	-0.52815	0.126074	-4.18922	2.79918e-05	0.00023181	7023642	7029205	III	5564
WBGene00000875	105.099	-0.992113	0.200677	-4.94383	7.66037e-07	8.67871e-06	13768648	13771224	III	2577
WBGene00000882	48.9132	1.00892	0.244366	4.12873	3.64768e-05	0.000294392	773414	774159	III	746
WBGene00000886	24.5634	-1.39006	0.43863	-3.16911	0.00152908	0.00818665	6912540	6913365	II	826
WBGene00000897	76.2703	0.613765	0.213258	2.87804	0.00400149	0.0184039	132416	138081	IV	5666
WBGene00000901	51.608	-0.718555	0.282547	-2.54313	0.0109864	0.0425447	14033216	14052304	II	19089
WBGene00000902	24.2331	2.57348	0.383758	6.706	2.00027e-11	4.20683e-10	14888488	14894326	X	5839
WBGene00000904	101.756	0.558691	0.18522	3.01636	0.00255827	0.0126037	8584424	8587507	I	3084
WBGene00000905	42.0152	1.11256	0.300515	3.7022	0.000213741	0.00145901	6196927	6200823	X	3897
WBGene00000908	276.664	-0.41083	0.139326	-2.94869	0.0031912	0.0152101	10635908	10666875	X	30968
WBGene00000912	127.422	-0.543798	0.191412	-2.84098	0.00449749	0.020309	10750498	10776703	I	26206
WBGene00000915	23734.1	-0.2938	0.0672287	-4.37015	1.24162e-05	0.000110345	14684918	14688545	V	3628
WBGene00000928	53.0817	3.13905	0.345848	9.07639	1.12237e-19	4.85509e-18	4562950	4563461	II	512
WBGene00000931	903.501	-0.296717	0.0765418	-3.87653	0.000105955	0.000772209	10187546	10190896	I	3351
WBGene00000939	317.865	-0.600105	0.126977	-4.72611	2.28863e-06	2.36741e-05	8071967	8080281	III	8315
WBGene00000942	99.0942	0.968011	0.182359	5.30827	1.10671e-07	1.43444e-06	7085215	7094266	IV	9052
WBGene00000958	121.129	-0.633769	0.178445	-3.55163	0.000382852	0.00245904	983903	991456	X	7554
WBGene00000967	239.608	0.580476	0.122927	4.72213	2.33385e-06	2.41199e-05	8212362	8218324	I	5963
WBGene00000968	18.0927	1.19038	0.426658	2.79001	0.00527062	0.0230527	9647603	9649238	I	1636
WBGene00000969	35.5087	2.16094	0.302925	7.13359	9.77876e-13	2.37603e-11	5453847	5455977	II	2131
WBGene00000970	125.853	0.59844	0.16939	3.53291	0.000411019	0.00261495	5617128	5619319	II	2192
WBGene00000973	146.875	1.07213	0.166693	6.43175	1.26142e-10	2.44159e-09	5364512	5368045	III	3534
WBGene00000977	108.933	0.74106	0.186413	3.97536	7.02717e-05	0.000535359	2763981	2765200	V	1220
WBGene00000985	247.341	0.481579	0.128292	3.75378	0.000174188	0.00120706	14420071	14421440	V	1370
WBGene00000990	21.2225	2.28932	0.381801	5.99613	2.0208e-09	3.42396e-08	3412876	3414710	X	1835
WBGene00000991	638.562	0.552307	0.0788408	7.00535	2.46375e-12	5.68403e-11	6818438	6820080	X	1643
WBGene00000993	66.8988	0.998417	0.215526	4.63248	3.61316e-06	3.62586e-05	17230725	17235838	X	5114
WBGene00000996	95.7089	0.892587	0.21626	4.12738	3.66922e-05	0.000295713	7551560	7553008	IV	1449
WBGene00000998	2839.57	0.732237	0.0683772	10.7088	9.25617e-27	6.40639e-25	6746308	6794764	III	48457
WBGene00001001	225.468	-0.403602	0.148528	-2.71734	0.00658093	0.0277835	10097202	10106523	IV	9322
WBGene00001008	375.613	0.576706	0.144097	4.0022	6.27549e-05	0.000481951	12565800	12572801	I	7002
WBGene00001016	127.599	-0.562636	0.176393	-3.18967	0.00142437	0.00766917	11778430	11782396	II	3967
WBGene00001019	129.325	0.500634	0.156313	3.20277	0.00136111	0.00741246	11299036	11304788	IV	5753
WBGene00001025	151.535	0.971186	0.187654	5.17541	2.27407e-07	2.79246e-06	7194564	7198291	X	3728
WBGene00001030	480.179	-0.528444	0.0995904	-5.30617	1.11951e-07	1.44789e-06	14756904	14758790	I	1887
WBGene00001031	251.589	1.1705	0.118041	9.91606	3.5446e-23	1.90044e-21	11545701	11547360	II	1660
WBGene00001034	156.526	0.446874	0.161133	2.77332	0.00554873	0.024048	4191141	4193429	III	2289
WBGene00001042	50.5784	0.832591	0.254636	3.26973	0.00107649	0.00602326	5415583	5424083	III	8501
WBGene00001045	59.6031	1.05994	0.239243	4.43041	9.4054e-06	8.58131e-05	11877803	11887278	I	9476
WBGene00001051	84.8865	-1.0402	0.226434	-4.59384	4.35154e-06	4.31003e-05	8513919	8514725	IV	807
WBGene00001059	204.998	-0.477817	0.144965	-3.29608	0.000980441	0.0055594	8038241	8041329	III	3089
WBGene00001061	75.1103	-0.675932	0.254784	-2.65296	0.00797891	0.0327296	9169910	9172565	II	2656
WBGene00001066	24.5069	2.6347	0.606608	4.34332	1.40343e-05	0.000123762	14985543	14986784	IV	1242
WBGene00001067	35.1536	3.57117	0.785253	4.5478	5.42095e-06	5.24638e-05	5432197	5433051	I	855
WBGene00001068	24.1733	2.72543	0.380292	7.16669	7.68334e-13	1.87888e-11	8450381	8455640	X	5260
WBGene00001073	125.073	0.649079	0.158207	4.10271	4.08341e-05	0.000326559	6511583	6515240	V	3658
WBGene00001074	20.1192	2.09864	0.796672	2.63426	0.00843207	0.0342197	4235614	4236710	IV	1097
WBGene00001077	65.5465	1.68273	0.238768	7.04755	1.82089e-12	4.27872e-11	11372886	11377980	III	5095
WBGene00001082	64.087	0.801557	0.229979	3.48535	0.000491492	0.00305812	4389359	4393803	X	4445
WBGene00001085	317.553	-0.400184	0.116489	-3.43537	0.000591756	0.00358888	12445801	12451335	IV	5535
WBGene00001094	640.517	0.438717	0.0870643	5.039	4.6796e-07	5.5322e-06	9489176	9491215	III	2040
WBGene00001110	63.7164	-0.635358	0.243951	-2.60445	0.00920222	0.0366932	11554630	11558127	V	3498
WBGene00001113	423.392	-0.933373	0.11596	-8.04911	8.3395e-16	2.69031e-14	9921938	9928230	IV	6293
WBGene00001115	32.7253	1.04532	0.307341	3.40117	0.000670975	0.00400551	1483083	1490498	I	7416
WBGene00001132	97.1369	0.530549	0.211543	2.508	0.0121417	0.0461569	8852494	8862246	IV	9753
WBGene00001147	18.6874	2.86294	0.978448	2.926	0.00343353	0.0162095	14391860	14400222	I	8363
WBGene00001149	345.961	1.23276	0.116634	10.5695	4.12758e-26	2.70902e-24	12877480	12880328	X	2849
WBGene00001155	110.63	0.443206	0.175527	2.525	0.0115697	0.0443526	9751552	9752883	III	1332
WBGene00001156	76.283	1.01959	0.208333	4.89404	9.87856e-07	1.09421e-05	14367616	14369773	I	2158
WBGene00001159	64.7983	0.75637	0.226419	3.34059	0.00083602	0.00482677	8346684	8350563	II	3880
WBGene00001160	433.142	0.296609	0.0994481	2.98255	0.00285859	0.013862	6164906	6168547	III	3642
WBGene00001166	453.706	-0.307879	0.0962398	-3.19908	0.00137868	0.00748313	6009560	6012840	III	3281
WBGene00001172	943.702	-0.30841	0.121882	-2.5304	0.0113932	0.043823	10169177	10173753	V	4577
WBGene00001178	88.5675	-0.613165	0.204161	-3.00335	0.00267028	0.0130878	10468517	10476915	V	8399
WBGene00001184	278.612	0.722612	0.120834	5.9802	2.22861e-09	3.73177e-08	11016400	11023421	X	7022
WBGene00001194	565.159	-0.287912	0.0902239	-3.19109	0.00141739	0.00764241	6835008	6847908	II	12901
WBGene00001209	1102.69	-0.274465	0.086734	-3.16445	0.00155377	0.0082916	7824377	7828626	III	4250
WBGene00001214	248.12	-0.480546	0.137391	-3.49765	0.000469377	0.00294683	7650341	7656338	I	5998
WBGene00001225	1320.97	-0.266175	0.0668399	-3.98227	6.82588e-05	0.000520718	14795404	14798235	II	2832
WBGene00001227	505.305	-0.260736	0.0918636	-2.8383	0.00453552	0.0204483	8969635	8971578	III	1944
WBGene00001228	300.415	-0.481512	0.124533	-3.86653	0.000110393	0.000802476	10640465	10642281	I	1817
WBGene00001240	111.541	1.32272	0.176228	7.50569	6.11075e-14	1.64976e-12	17466062	17467408	IV	1347
WBGene00001241	72.2392	0.656316	0.219236	2.99365	0.0027566	0.0134474	7237718	7240488	IV	2771
WBGene00001243	90.6237	1.82823	0.202341	9.03538	1.63431e-19	6.99019e-18	5374616	5377117	IV	2502
WBGene00001244	191.307	2.05733	0.166768	12.3365	5.76106e-35	6.85326e-33	5386629	5388559	IV	1931
WBGene00001247	30.0925	1.71059	0.328712	5.20392	1.95133e-07	2.42747e-06	14959526	14964108	II	4583
WBGene00001249	35.3324	0.934895	0.327377	2.85571	0.00429402	0.0195136	9614995	9620280	IV	5286
WBGene00001258	353.237	-0.337014	0.127498	-2.6433	0.00821034	0.033499	18860285	18894974	V	34690
WBGene00001262	239.639	0.607713	0.161012	3.77434	0.000160429	0.00111987	5196680	5199677	III	2998
WBGene00001328	435.265	0.736288	0.117652	6.25818	3.89485e-10	7.10118e-09	10666823	10679291	IV	12469
WBGene00001329	235.885	0.387887	0.149907	2.58751	0.00966712	0.0383062	14815798	14818514	X	2717
WBGene00001331	141.695	0.668006	0.160618	4.15897	3.19692e-05	0.000261337	10156858	10158829	X	1972
WBGene00001337	879.181	0.568426	0.121173	4.69103	2.71835e-06	2.77422e-05	10336395	10341178	I	4784
WBGene00001352	288.413	-0.451659	0.139782	-3.23116	0.00123288	0.00678204	4303096	4313128	III	10033
WBGene00001372	38.5927	-0.837451	0.316139	-2.649	0.00807309	0.0330457	11907525	11909280	I	1756
WBGene00001386	128.104	-1.51222	0.409729	-3.69078	0.00022357	0.00151974	9081828	9082511	III	684
WBGene00001387	873.81	4.05359	0.201004	20.1667	1.91897e-90	1.99224e-87	12996787	12997522	V	736
WBGene00001391	315.1	-0.8006	0.131657	-6.08094	1.19477e-09	2.08966e-08	319789	321110	II	1322
WBGene00001393	1197.85	1.0016	0.0805143	12.4401	1.58369e-35	1.94471e-33	13315644	13318811	IV	3168
WBGene00001394	1871.22	2.81689	0.364426	7.72966	1.07833e-14	3.10973e-13	13323873	13326395	IV	2523
WBGene00001395	255.924	2.47492	0.276524	8.95011	3.55114e-19	1.502e-17	9803023	9806119	IV	3097
WBGene00001396	563.087	1.63455	0.170445	9.5899	8.81663e-22	4.27543e-20	9799429	9802226	IV	2798
WBGene00001397	227.568	2.17466	0.17904	12.1462	6.00973e-34	6.66321e-32	17725004	17726818	V	1815
WBGene00001398	713.163	1.86066	0.134842	13.7988	2.59017e-43	4.41489e-41	11913692	11915687	IV	1996
WBGene00001401	44.8433	-0.864099	0.305868	-2.82507	0.00472702	0.0211199	6078263	6080843	II	2581
WBGene00001403	227.241	-0.370477	0.132487	-2.79631	0.0051689	0.0227034	9540806	9546252	IV	5447
WBGene00001404	111.678	0.670602	0.165891	4.04243	5.28992e-05	0.00041208	2581015	2586124	I	5110
WBGene00001412	102.843	-0.56934	0.197125	-2.88822	0.00387429	0.0179709	632019	634626	III	2608
WBGene00001423	91.5346	-0.508642	0.202976	-2.50592	0.0122132	0.0463678	15000651	15002223	V	1573
WBGene00001425	65.7339	0.66096	0.231966	2.84938	0.00438047	0.019859	8283275	8285219	X	1945
WBGene00001428	45.3496	2.14966	0.271407	7.92044	2.36678e-15	7.24629e-14	7225223	7226320	V	1098
WBGene00001432	26.5143	2.89429	0.435251	6.64971	2.93668e-11	6.08655e-10	10667808	10671357	I	3550
WBGene00001443	369.581	0.444322	0.108865	4.08138	4.47685e-05	0.000354056	8675297	8683736	III	8440
WBGene00001460	155.773	0.822568	0.150849	5.45293	4.95466e-08	6.85845e-07	17190204	17191891	IV	1688
WBGene00001461	240.408	-0.489681	0.132851	-3.68593	0.000227865	0.00154553	3012182	3018555	X	6374
WBGene00001475	155.89	0.633944	0.156341	4.05489	5.01578e-05	0.000391794	13019061	13033401	V	14341
WBGene00001478	58.7535	1.94925	0.242094	8.05161	8.17122e-16	2.64349e-14	10694681	10698864	III	4184
WBGene00001479	243.26	0.757576	0.128238	5.9076	3.47123e-09	5.69562e-08	13603276	13606701	V	3426
WBGene00001481	46.5942	-1.28692	0.326857	-3.93725	8.24205e-05	0.000615593	3211046	3217267	I	6222
WBGene00001483	25.154	-1.23437	0.420014	-2.93888	0.00329405	0.0156221	10016765	10018121	I	1357
WBGene00001492	191.604	0.52193	0.135761	3.84448	0.000120806	0.000869864	32463	48880	IV	16418
WBGene00001496	489.734	0.444568	0.091304	4.86909	1.12112e-06	1.22871e-05	13463207	13467131	V	3925
WBGene00001501	371.51	0.566198	0.104009	5.44375	5.21704e-08	7.18681e-07	3680180	3680927	I	748
WBGene00001522	20.2092	1.46884	0.389882	3.7674	0.000164955	0.00114935	10690452	10693803	II	3352
WBGene00001538	338.425	0.353981	0.10606	3.33757	0.000845159	0.0048696	5312046	5319617	II	7572
WBGene00001558	661.494	0.345741	0.0899461	3.84387	0.000121109	0.000871499	14790818	14792887	IV	2070
WBGene00001563	167.074	-0.507804	0.160641	-3.1611	0.00157174	0.00837574	7226376	7230848	V	4473
WBGene00001564	1381.57	1.0086	0.105007	9.60511	7.60779e-22	3.76108e-20	724332	728004	V	3673
WBGene00001577	185.214	1.45161	0.143753	10.098	5.6394e-24	3.2201e-22	11745640	11748689	IV	3050
WBGene00001578	62.151	2.02179	0.243508	8.30275	1.01726e-16	3.52035e-15	1427653	1432137	V	4485
WBGene00001581	475.42	0.950661	0.142689	6.66248	2.69246e-11	5.60072e-10	6392537	6399931	V	7395
WBGene00001584	126.439	-0.556227	0.1828	-3.04281	0.0023438	0.0117344	7646320	7654262	IV	7943
WBGene00001589	91.9785	-0.54031	0.203318	-2.65746	0.00787308	0.0323827	2347591	2362056	III	14466
WBGene00001591	139.651	-0.818504	0.180463	-4.53558	5.74455e-06	5.53143e-05	16219634	16221917	V	2284
WBGene00001597	114.866	-0.816167	0.25463	-3.2053	0.0013492	0.00735811	7132643	7137522	II	4880
WBGene00001598	292.248	-0.929364	0.125669	-7.39532	1.4107e-13	3.66975e-12	6854478	6857536	I	3059
WBGene00001599	76.5329	-1.15872	0.242203	-4.78409	1.71765e-06	1.81122e-05	6513928	6517507	I	3580
WBGene00001601	78.5846	-0.632493	0.241272	-2.6215	0.0087544	0.0352398	3727027	3731179	I	4153
WBGene00001602	92.6526	1.18913	0.213937	5.55832	2.72386e-08	3.90295e-07	6058255	6060242	X	1988
WBGene00001604	553.458	2.12692	0.130299	16.3234	6.72485e-60	1.96917e-57	16167781	16170678	IV	2898
WBGene00001607	79.0984	-0.839872	0.249546	-3.3656	0.000763776	0.0044684	9739261	9740901	IV	1641
WBGene00001609	196.872	-0.612757	0.153734	-3.98584	6.72427e-05	0.000513653	9092241	9099698	III	7458
WBGene00001623	26.1177	1.2048	0.371992	3.23877	0.00120047	0.00661647	9706481	9708885	II	2405
WBGene00001632	130.721	0.444861	0.161167	2.76024	0.00577581	0.0248999	1815851	1821323	V	5473
WBGene00001633	81.8504	2.14093	0.269203	7.95284	1.82288e-15	5.65687e-14	11625242	11628235	III	2994
WBGene00001653	158.502	-0.435588	0.163376	-2.66618	0.00767191	0.0316636	10197817	10202993	IV	5177
WBGene00001669	43.5348	0.849758	0.27011	3.14597	0.00165539	0.00873618	10404008	10408747	IV	4740
WBGene00001680	90.4603	0.591258	0.188399	3.13833	0.00169913	0.00892552	7318290	7321085	I	2796
WBGene00001681	14.413	1.86281	0.473977	3.93017	8.48847e-05	0.00063317	12881109	12884989	X	3881
WBGene00001684	972.832	0.753264	0.0708137	10.6373	1.99926e-26	1.34303e-24	3113443	3114689	X	1247
WBGene00001685	1804.25	0.525099	0.058145	9.03085	1.70341e-19	7.25856e-18	3112091	3113341	X	1251
WBGene00001692	467.764	-0.854735	0.129087	-6.62141	3.55797e-11	7.25571e-10	3439655	3440453	IV	799
WBGene00001693	32.5758	-1.19297	0.363693	-3.28016	0.0010375	0.00583656	8501222	8502288	X	1067
WBGene00001694	129.768	-0.478242	0.173003	-2.76435	0.00570356	0.0246256	8619032	8619870	V	839
WBGene00001699	59.1383	-1.16994	0.273135	-4.28338	1.84075e-05	0.000159737	3441055	3441841	IV	787
WBGene00001712	13.7705	2.78293	0.710271	3.91813	8.92374e-05	0.000662178	11411511	11412894	V	1384
WBGene00001719	13.9212	1.82171	0.469733	3.87818	0.000105242	0.000768687	7774545	7775759	V	1215
WBGene00001723	10.4649	1.5049	0.540449	2.78454	0.00536045	0.023374	20825559	20827743	V	2185
WBGene00001726	23.3699	1.01875	0.3705	2.74967	0.0059655	0.0255632	13561973	13563941	V	1969
WBGene00001729	68.5551	5.18988	0.36713	14.1364	2.26722e-45	4.31527e-43	2126136	2128861	IV	2726
WBGene00001730	25.0673	5.42724	0.578043	9.389	6.05752e-21	2.83512e-19	10737474	10738191	IV	718
WBGene00001734	44.5124	3.06299	0.366637	8.35427	6.58366e-17	2.34954e-15	8962293	8965707	III	3415
WBGene00001743	172.824	1.92905	0.164314	11.74	7.94615e-32	7.62563e-30	8085705	8088449	III	2745
WBGene00001744	310.122	0.509181	0.129742	3.92456	8.689e-05	0.000646439	5159729	5163627	III	3899
WBGene00001748	1422.44	-0.275106	0.0956583	-2.87592	0.00402848	0.0185132	7336587	7338765	III	2179
WBGene00001752	154.824	1.05988	0.160404	6.60759	3.90631e-11	7.93772e-10	10142225	10143099	IV	875
WBGene00001753	202.947	0.786217	0.139694	5.62812	1.82183e-08	2.69151e-07	10950352	10951603	II	1252
WBGene00001754	44.4575	0.798098	0.2736	2.91702	0.00353392	0.0165943	4879891	4881105	II	1215
WBGene00001755	219.51	0.851868	0.163173	5.22065	1.78298e-07	2.22775e-06	4882062	4883358	II	1297
WBGene00001758	49.8472	1.05056	0.355525	2.95496	0.00312709	0.0149545	2561690	2564645	V	2956
WBGene00001761	88.7579	1.03358	0.193184	5.35024	8.78363e-08	1.15431e-06	9231457	9232344	II	888
WBGene00001764	29.1863	0.950893	0.318738	2.98331	0.00285151	0.0138336	13622967	13624440	II	1474
WBGene00001767	70.5708	3.0324	0.315784	9.60275	7.78389e-22	3.83155e-20	13625545	13627145	II	1601
WBGene00001768	194.265	-0.863332	0.148544	-5.81196	6.17438e-09	9.77966e-08	13608154	13609824	II	1671
WBGene00001772	20.5393	1.34761	0.474975	2.83723	0.0045507	0.0205087	13610443	13611366	II	924
WBGene00001775	28.0427	3.15689	0.566904	5.56866	2.56707e-08	3.69218e-07	15164890	15165731	II	842
WBGene00001776	12.5923	1.74467	0.543635	3.20927	0.00133074	0.00726089	15166194	15167577	II	1384
WBGene00001782	12.1078	-1.89063	0.670517	-2.81966	0.00480749	0.0213925	15179906	15183239	II	3334
WBGene00001784	96.2096	0.89152	0.181661	4.90761	9.21911e-07	1.03016e-05	9861646	9862960	X	1315
WBGene00001790	48.8425	1.1457	0.317348	3.61022	0.000305941	0.00200796	11726264	11727936	X	1673
WBGene00001794	713.308	0.916095	0.134189	6.8269	8.67715e-12	1.89109e-10	10180660	10183865	IV	3206
WBGene00001795	395.62	-0.812945	0.109157	-7.44747	9.51439e-14	2.53865e-12	11248884	11259535	IV	10652
WBGene00001796	196.602	-1.22214	0.195153	-6.26248	3.78892e-10	6.92312e-09	11273451	11281992	IV	8542
WBGene00001812	457.901	2.82569	0.170317	16.5908	8.12334e-62	2.5769e-59	7353576	7356426	II	2851
WBGene00001814	126.19	0.488761	0.170567	2.86551	0.00416341	0.0190261	489969	496158	I	6190
WBGene00001817	403.868	2.96537	0.145124	20.4333	8.46123e-93	9.66273e-90	14773258	14777697	V	4440
WBGene00001819	63.41	1.85222	0.265098	6.98693	2.80974e-12	6.44323e-11	6081782	6086006	I	4225
WBGene00001827	224.338	-0.462018	0.138582	-3.3339	0.000856371	0.00491692	7770770	7774275	IV	3506
WBGene00001829	169.253	-1.05351	0.162349	-6.48916	8.63163e-11	1.6879e-09	6594194	6599208	V	5015
WBGene00001830	174.84	-0.945758	0.158089	-5.98243	2.19838e-09	3.69524e-08	9645859	9650211	V	4353
WBGene00001831	52.1446	-0.731433	0.267295	-2.73642	0.00621113	0.0264372	9615306	9616470	III	1165
WBGene00001832	196.384	-0.503072	0.160754	-3.12944	0.00175137	0.00917461	3862833	3865938	I	3106
WBGene00001833	154.088	-0.753968	0.175774	-4.28942	1.79137e-05	0.000155994	5165148	5171313	I	6166
WBGene00001840	487.122	-0.268233	0.0961392	-2.79005	0.00526998	0.0230527	8326852	8328870	II	2019
WBGene00001843	158.42	1.70601	0.16201	10.5303	6.26258e-26	4.06356e-24	9049460	9055457	I	5998
WBGene00001851	683.142	0.345887	0.0911595	3.7943	0.000148059	0.00104372	20780407	20785260	V	4854
WBGene00001852	440.794	-0.382508	0.117482	-3.25589	0.00113036	0.00629691	14949777	14952799	V	3023
WBGene00001855	51.2242	-1.00995	0.329049	-3.06929	0.00214567	0.0108663	4754313	4755453	V	1141
WBGene00001856	69.9773	-0.754927	0.248801	-3.03426	0.00241125	0.0120037	5774585	5775610	I	1026
WBGene00001862	25.7611	-1.10106	0.4228	-2.60422	0.0092083	0.0367046	6977508	6978765	IV	1258
WBGene00001863	990.4	0.284924	0.0753914	3.77926	0.000157294	0.0011	9717565	9753764	X	36200
WBGene00001864	26.3972	-1.18876	0.440901	-2.6962	0.00701364	0.0293226	14090426	14092454	V	2029
WBGene00001879	83.0336	-0.950773	0.231253	-4.1114	3.93269e-05	0.00031561	8535214	8535525	V	312
WBGene00001898	69.4584	0.795871	0.221258	3.59703	0.000321869	0.00210403	14490094	14491119	X	1026
WBGene00001900	41.0793	0.795565	0.288504	2.75756	0.00582353	0.0250772	13825532	13825843	II	312
WBGene00001908	11.0336	-1.98484	0.736506	-2.69494	0.00704015	0.0293961	8335972	8336340	IV	369
WBGene00001918	164.346	-0.738315	0.17825	-4.14201	3.4427e-05	0.00027923	13826730	13827098	II	369
WBGene00001919	430.06	-0.563622	0.136183	-4.1387	3.49277e-05	0.00028289	11326588	11326998	IV	411
WBGene00001920	597.793	-1.35021	0.0993546	-13.5898	4.60497e-42	7.304e-40	11326018	11326329	IV	312
WBGene00001921	217.669	-1.14179	0.157797	-7.2358	4.62794e-13	1.14894e-11	11324056	11324439	IV	384
WBGene00001922	108.412	-1.21036	0.230512	-5.25077	1.51469e-07	1.92197e-06	11324745	11325116	IV	372
WBGene00001931	213.949	-1.10677	0.179503	-6.16575	7.0149e-10	1.25172e-08	11340390	11341703	IV	1314
WBGene00001932	308.366	-0.953707	0.153275	-6.22221	4.90194e-10	8.82967e-09	11339735	11340106	IV	372
WBGene00001933	334.096	-0.814896	0.125127	-6.51253	7.38933e-11	1.45493e-09	7488249	7488659	IV	411
WBGene00001934	43.6398	-1.76677	0.410347	-4.30555	1.66573e-05	0.000145879	7487681	7487992	IV	312
WBGene00001936	191.084	-0.893358	0.171973	-5.19476	2.04981e-07	2.53069e-06	7486545	7486916	IV	372
WBGene00001937	138.698	-1.3896	0.206511	-6.72892	1.70927e-11	3.61479e-10	11406451	11406861	IV	411
WBGene00001938	302.029	-0.989348	0.140658	-7.0337	2.01134e-12	4.66859e-11	11407116	11407427	IV	312
WBGene00001945	290.397	0.46554	0.110697	4.20553	2.60471e-05	0.000217758	7981382	7982070	X	689
WBGene00001946	299.297	0.519013	0.130962	3.96307	7.39907e-05	0.000560073	12367475	12369050	III	1576
WBGene00001955	117.166	0.465161	0.164233	2.83232	0.00462122	0.0207528	9619711	9626529	III	6819
WBGene00001973	161.112	-0.810465	0.166783	-4.85939	1.1775e-06	1.28434e-05	5815609	5818132	I	2524
WBGene00001976	78.4887	0.642036	0.220156	2.91627	0.0035424	0.0166273	4673085	4673746	II	662
WBGene00001977	179.155	-0.572403	0.162259	-3.52772	0.000419153	0.00266521	11916513	11917643	II	1131
WBGene00001980	445.44	0.55149	0.117371	4.69867	2.6186e-06	2.68201e-05	11075755	11134667	I	58913
WBGene00001983	277.942	0.510126	0.119187	4.28003	1.86866e-05	0.00016179	4739490	4744267	IV	4778
WBGene00001984	12.3179	1.43943	0.506771	2.84039	0.00450585	0.0203386	5851953	5854263	X	2311
WBGene00001993	323.734	1.01172	0.122534	8.25662	1.49861e-16	5.1087e-15	10535526	10537680	III	2155
WBGene00001997	29.2222	-1.12901	0.383641	-2.94287	0.00325184	0.0154605	10621551	10626398	III	4848
WBGene00002005	3396.79	0.388906	0.0817478	4.75739	1.96117e-06	2.04535e-05	17278959	17281330	IV	2372
WBGene00002007	1813.22	0.494097	0.0785131	6.29318	3.11035e-10	5.73833e-09	6089028	6092124	X	3097
WBGene00002008	258.187	1.28258	0.126318	10.1536	3.19293e-24	1.85093e-22	7350112	7352645	II	2534
WBGene00002012	64.2443	1.936	0.274791	7.04536	1.84982e-12	4.33777e-11	9444791	9445507	IV	717
WBGene00002013	1212.27	-0.382414	0.13316	-2.87183	0.00408098	0.0187018	9446229	9447228	IV	1000
WBGene00002016	234.095	-0.581833	0.174114	-3.34167	0.00083275	0.00481231	1804334	1804957	V	624
WBGene00002017	443.552	1.91509	0.159099	12.0371	2.26677e-33	2.35332e-31	9090077	9090604	V	528
WBGene00002018	169.016	-0.785627	0.16215	-4.84505	1.2658e-06	1.37148e-05	1805178	1805875	V	698
WBGene00002019	314.733	1.43105	0.118506	12.0758	1.41808e-33	1.49949e-31	9088131	9088617	V	487
WBGene00002021	293.689	0.455368	0.121263	3.75521	0.000173198	0.00120165	8384799	8385929	V	1131
WBGene00002023	111.398	0.544689	0.180786	3.0129	0.00258768	0.0127321	6034463	6039644	X	5182
WBGene00002024	219.422	1.02418	0.135135	7.57893	3.48412e-14	9.61079e-13	6233151	6235543	X	2393
WBGene00002025	333.923	0.322244	0.119342	2.70017	0.00693044	0.0290763	1619742	1625803	III	6062
WBGene00002027	382.491	-0.349393	0.104689	-3.33743	0.000845571	0.0048696	9626241	9630848	I	4608
WBGene00002034	115.045	-0.591053	0.187099	-3.15904	0.00158289	0.00841945	4827072	4829791	I	2720
WBGene00002035	327.163	0.269697	0.108333	2.48952	0.0127918	0.0481641	8845809	8851116	I	5308
WBGene00002036	685	0.23307	0.0886229	2.62991	0.00854079	0.0345749	9386175	9400063	V	13889
WBGene00002037	273.517	0.353985	0.14278	2.47923	0.0131667	0.0492512	11420465	11433588	X	13124
WBGene00002047	88.04	-0.799104	0.218376	-3.65931	0.000252897	0.0016929	2304513	2306790	I	2278
WBGene00002053	292.728	0.95907	0.111134	8.62986	6.14255e-18	2.3779e-16	5765618	5772084	II	6467
WBGene00002054	478.372	-0.353064	0.11515	-3.06612	0.00216857	0.0109409	5750188	5754140	II	3953
WBGene00002061	134.927	-0.504122	0.191602	-2.63108	0.00851133	0.0344724	6584	7828	V	1245
WBGene00002064	392.234	-0.382829	0.102955	-3.7184	0.000200491	0.00137267	9745862	9747193	III	1332
WBGene00002065	1879.5	-0.290943	0.080958	-3.59376	0.000325941	0.002127	8559375	8561367	II	1993
WBGene00002068	48.9463	-0.83104	0.279475	-2.97357	0.00294355	0.0142269	5054135	5055179	II	1045
WBGene00002069	114.334	0.560587	0.175532	3.19364	0.0014049	0.00758997	9685398	9688653	I	3256
WBGene00002073	149.266	-0.674563	0.197268	-3.41953	0.000627295	0.00377634	6315233	6317262	I	2030
WBGene00002077	2265.5	-0.483094	0.0610232	-7.91657	2.44155e-15	7.42707e-14	310981	314989	I	4009
WBGene00002079	159.433	-0.655774	0.163036	-4.02226	5.76431e-05	0.000445087	318549	323352	I	4804
WBGene00002081	171.845	0.851402	0.146137	5.82606	5.67519e-09	9.02656e-08	9168073	9172802	III	4730
WBGene00002093	17.0055	3.17133	0.46661	6.79653	1.07166e-11	2.31787e-10	14033949	14034396	V	448
WBGene00002103	31.531	-2.21206	0.45034	-4.91197	9.01651e-07	1.01148e-05	6010844	6011321	II	478
WBGene00002110	48.1195	2.47827	0.322908	7.67486	1.65601e-14	4.70439e-13	14027236	14027588	I	353
WBGene00002113	49.5625	1.25437	0.27915	4.49352	7.0054e-06	6.6008e-05	14034954	14036057	I	1104
WBGene00002134	142.398	0.984554	0.151023	6.51923	7.06714e-11	1.3939e-09	3755488	3759039	I	3552
WBGene00002135	60.4994	0.66522	0.243619	2.73058	0.0063223	0.0268382	3748523	3753958	I	5436
WBGene00002136	50.392	-1.02042	0.294681	-3.4628	0.000534594	0.00328583	7350309	7352235	I	1927
WBGene00002143	52.515	-0.980548	0.281398	-3.48455	0.000492958	0.00306288	3611942	3618317	I	6376
WBGene00002152	1046.18	0.211742	0.0753334	2.81074	0.00494285	0.0219128	10368601	10373136	IV	4536
WBGene00002163	319.833	-0.370842	0.109501	-3.38664	0.00070754	0.00418368	7126648	7139666	X	13019
WBGene00002173	1042.44	-0.181728	0.071859	-2.52895	0.0114403	0.04393	7675174	7696930	IV	21757
WBGene00002191	1326.62	-0.340077	0.092705	-3.66838	0.000244093	0.00163973	10734022	10736615	I	2594
WBGene00002199	30.3541	3.95958	0.489813	8.08385	6.27522e-16	2.06522e-14	9431383	9433709	II	2327
WBGene00002200	61.326	-0.956302	0.260916	-3.66518	0.000247166	0.00165745	9434021	9436109	II	2089
WBGene00002207	179.722	0.48694	0.139481	3.4911	0.000481044	0.00299865	17186380	17193292	X	6913
WBGene00002215	267.191	0.60296	0.155034	3.8892	0.000100573	0.00073814	5576472	5581412	V	4941
WBGene00002216	44.4419	1.014	0.27483	3.68954	0.000224661	0.00152625	7842353	7845653	II	3301
WBGene00002223	550.22	-0.275596	0.0886252	-3.10968	0.00187288	0.00969992	11341325	11359869	IV	18545
WBGene00002226	88.4257	-0.584775	0.213807	-2.73506	0.00623696	0.0265274	9512452	9514637	I	2186
WBGene00002228	129.12	-0.920391	0.232571	-3.95746	7.57507e-05	0.000571005	7040211	7043694	IV	3484
WBGene00002231	128.998	-0.558308	0.175227	-3.1862	0.00144154	0.00775064	8250632	8253943	III	3312
WBGene00002233	28.044	0.941308	0.37595	2.50381	0.0122864	0.0465993	6619012	6627995	X	8984
WBGene00002241	86.6606	-0.565286	0.221489	-2.55221	0.0107043	0.0416503	12032258	12040873	V	8616
WBGene00002250	210.365	0.365952	0.139753	2.61855	0.00883032	0.0355329	13043712	13046154	V	2443
WBGene00002255	26.9426	0.882238	0.339875	2.59577	0.00943789	0.0375151	3257372	3258155	X	784
WBGene00002258	220.947	1.023	0.144763	7.06671	1.58645e-12	3.77444e-11	6728296	6729376	I	1081
WBGene00002262	106.355	1.71761	0.172973	9.92994	3.08428e-23	1.67726e-21	11724204	11726533	II	2330
WBGene00002263	3387.15	1.10536	0.107754	10.2582	1.08766e-24	6.5374e-23	10011923	10028168	V	16246
WBGene00002267	150.678	0.525956	0.15841	3.32023	0.000899449	0.00514683	3771425	3773326	III	1902
WBGene00002268	577.251	1.21654	0.116147	10.4741	1.13631e-25	7.29025e-24	5839639	5841103	II	1465
WBGene00002269	208.155	1.22227	0.161669	7.56031	4.02119e-14	1.10125e-12	599510	600366	III	857
WBGene00002271	152.776	1.01497	0.225343	4.50414	6.66437e-06	6.30547e-05	9850571	9851336	X	766
WBGene00002272	106.412	0.590774	0.18662	3.16564	0.00154741	0.00826927	17600487	17601503	X	1017
WBGene00002273	55.5759	0.877398	0.340586	2.57614	0.00999091	0.03933	6488203	6489120	V	918
WBGene00002282	18.1236	4.11895	0.528454	7.79434	6.47476e-15	1.91064e-13	14577935	14580923	X	2989
WBGene00002348	1696.56	-0.465649	0.0642882	-7.24314	4.38405e-13	1.09076e-11	7258946	7267057	I	8112
WBGene00002368	49.238	-1.24034	0.321548	-3.8574	0.000114597	0.000829343	12567842	12570622	IV	2781
WBGene00002637	745.842	-0.211301	0.0823314	-2.56646	0.0102742	0.0402369	5826833	5832831	V	5999
WBGene00002804	85.2331	-0.67414	0.222011	-3.03652	0.00239326	0.0119348	5162602	5164884	I	2283
WBGene00002855	265.202	0.754994	0.117852	6.40631	1.49087e-10	2.86861e-09	6444693	6446907	III	2215
WBGene00002889	895.53	0.19444	0.0730049	2.66338	0.00773599	0.0318935	6592525	6601173	III	8649
WBGene00002915	848.545	0.532937	0.0928722	5.73839	9.55787e-09	1.47302e-07	2658083	2681112	III	23030
WBGene00002980	987.265	0.805667	0.0840139	9.58969	8.8354e-22	4.27543e-20	6346960	6347719	II	760
WBGene00002985	177.525	-0.475539	0.144715	-3.28605	0.00101604	0.00574133	10814106	10816718	V	2613
WBGene00003002	898.789	-0.232574	0.0891428	-2.60901	0.0090805	0.0362839	7700338	7709491	III	9154
WBGene00003010	145.53	0.773207	0.172963	4.47037	7.80852e-06	7.25576e-05	12129504	12135096	IV	5593
WBGene00003012	246.613	0.581694	0.137204	4.23962	2.23899e-05	0.000190247	7682198	7684764	II	2567
WBGene00003019	50.8749	1.21853	0.246956	4.93417	8.04906e-07	9.09201e-06	5930645	5933326	IV	2682
WBGene00003020	121.405	-0.520764	0.186712	-2.78913	0.00528504	0.023098	5807709	5815637	I	7929
WBGene00003026	366.113	-0.273674	0.10595	-2.58305	0.00979308	0.0387247	9334800	9342496	I	7697
WBGene00003036	226.815	-0.425948	0.147877	-2.88042	0.0039715	0.0183177	9618196	9619760	I	1565
WBGene00003040	385.276	0.444659	0.103689	4.28838	1.79982e-05	0.000156542	3713449	3721157	I	7709
WBGene00003053	438.368	0.674224	0.0993369	6.78725	1.14294e-11	2.46271e-10	6376459	6377684	X	1226
WBGene00003055	67.9285	2.46261	0.268719	9.16425	4.98912e-20	2.22561e-18	5474476	5478005	III	3530
WBGene00003062	142.436	-0.434546	0.173536	-2.50407	0.0122772	0.0465917	3144411	3147793	I	3383
WBGene00003063	2923.95	-0.399579	0.0670384	-5.96046	2.51536e-09	4.18738e-08	7573350	7575263	III	1914
WBGene00003071	5637.67	1.08387	0.0504426	21.4871	2.05417e-102	3.35124e-99	7614176	7634143	I	19968
WBGene00003087	85.8565	0.712484	0.196362	3.62842	0.000285163	0.00188401	2089704	2093256	X	3553
WBGene00003089	90.5603	0.700644	0.183431	3.81967	0.000133632	0.000953797	8088427	8092754	II	4328
WBGene00003090	405.363	1.47473	0.308305	4.78334	1.72408e-06	1.81632e-05	10277904	10279056	V	1153
WBGene00003091	145.243	2.24604	0.391576	5.73589	9.69997e-09	1.49291e-07	10280307	10281474	V	1168
WBGene00003092	193.578	-0.354562	0.142695	-2.48477	0.0129637	0.0486671	10282100	10283544	V	1445
WBGene00003093	51.6993	3.12315	0.539883	5.78487	7.25696e-09	1.14152e-07	11621429	11623174	IV	1746
WBGene00003096	1509.15	3.19616	0.555322	5.75551	8.63786e-09	1.34393e-07	3481432	3482600	V	1169
WBGene00003097	295.017	1.87878	0.218207	8.61009	7.30053e-18	2.81662e-16	5586178	5587651	II	1474
WBGene00003104	18.7441	1.62698	0.411941	3.94955	7.82972e-05	0.000587872	892228	898048	X	5821
WBGene00003119	103.502	-0.807212	0.206039	-3.91777	8.93708e-05	0.000662737	13311413	13320911	II	9499
WBGene00003132	332.873	-0.44847	0.114297	-3.92374	8.71844e-05	0.000647785	5123915	5127201	I	3287
WBGene00003133	277.002	-0.507841	0.133933	-3.79175	0.00014959	0.00105321	11112719	11120805	II	8087
WBGene00003136	57.2959	-0.634842	0.252309	-2.51613	0.0118653	0.0452727	8125801	8130039	I	4239
WBGene00003143	106.201	0.596546	0.173247	3.44332	0.000574621	0.00349609	13098903	13120220	V	21318
WBGene00003148	161.697	0.626583	0.152623	4.10542	4.03584e-05	0.000323014	11479354	11480369	IV	1016
WBGene00003150	257.038	-0.620095	0.140719	-4.40662	1.04997e-05	9.46919e-05	13009158	13035961	IV	26804
WBGene00003154	55.4111	-1.22795	0.306104	-4.01156	6.03191e-05	0.000463868	12001509	12006625	II	5117
WBGene00003156	196.625	-0.656041	0.144845	-4.52925	5.91935e-06	5.68059e-05	2318291	2321817	I	3527
WBGene00003157	148.268	-0.559166	0.171084	-3.26836	0.00108172	0.0060496	4288264	4291266	III	3003
WBGene00003158	240.086	-0.527386	0.143507	-3.67498	0.000237867	0.00160168	9794367	9798644	III	4278
WBGene00003159	85.7088	-0.591687	0.213612	-2.76991	0.00560712	0.0242551	4347166	4349768	V	2603
WBGene00003168	16.6774	2.11659	0.466111	4.54096	5.59995e-06	5.4013e-05	16803321	16807115	X	3795
WBGene00003171	30.9561	1.12311	0.339613	3.30703	0.00094291	0.00537059	7774856	7776689	X	1834
WBGene00003175	50.0905	0.653131	0.254441	2.56693	0.0102603	0.0401965	3131574	3139234	III	7661
WBGene00003178	36.1456	0.748826	0.301429	2.48425	0.0129824	0.0487212	7983802	7987183	IV	3382
WBGene00003179	21.0573	1.23947	0.40479	3.06201	0.00219853	0.0110653	4271165	4274216	X	3052
WBGene00003185	218.243	1.93534	0.130748	14.802	1.42166e-49	3.12219e-47	7479248	7481005	X	1758
WBGene00003210	464.953	-0.420488	0.0963085	-4.36605	1.26511e-05	0.000112219	4786080	4792391	III	6312
WBGene00003214	334.872	-0.336114	0.117945	-2.84977	0.00437515	0.0198428	6440145	6443000	III	2856
WBGene00003220	124.866	-0.691435	0.179692	-3.8479	0.000119136	0.000858922	14383973	14388454	II	4482
WBGene00003222	109.169	-0.662259	0.206983	-3.19958	0.00137629	0.00747372	13433050	13437545	V	4496
WBGene00003231	16.9112	-1.59766	0.56091	-2.84833	0.00439493	0.0199088	9524174	9526359	II	2186
WBGene00003233	219.356	-0.752039	0.155859	-4.82511	1.39924e-06	1.50464e-05	10383144	10391388	I	8245
WBGene00003239	88.0879	1.13507	0.226557	5.01007	5.4411e-07	6.37307e-06	11548608	11550692	X	2085
WBGene00003242	453.011	0.73782	0.111341	6.62669	3.4329e-11	7.01372e-10	7827217	7842390	V	15174
WBGene00003369	211.987	0.393402	0.14591	2.69619	0.00701377	0.0293226	17459210	17460778	X	1569
WBGene00003370	1212.22	0.521759	0.0909117	5.73918	9.51337e-09	1.46814e-07	17455792	17456586	X	795
WBGene00003373	87.5677	-0.728421	0.219279	-3.32189	0.000894088	0.0051206	13509301	13514570	III	5270
WBGene00003384	37.1994	0.854146	0.289527	2.95014	0.00317632	0.0151519	10136129	10138620	X	2492
WBGene00003395	19.3308	-1.45042	0.515446	-2.81392	0.00489417	0.021717	8355988	8358185	V	2198
WBGene00003405	108.808	-0.724967	0.192825	-3.75972	0.000170105	0.00118307	10733925	10736868	V	2944
WBGene00003407	516.469	0.315167	0.118523	2.65912	0.00783461	0.0322419	576312	587898	X	11587
WBGene00003408	399.455	2.46473	0.131696	18.7153	3.71429e-78	2.65107e-75	563711	572701	X	8991
WBGene00003409	188.661	-0.484246	0.165539	-2.92527	0.00344154	0.0162275	15929955	15939324	X	9370
WBGene00003410	85.1217	0.701327	0.208251	3.3677	0.000757975	0.00443878	9884274	9889712	X	5439
WBGene00003413	183.912	-0.530947	0.163165	-3.25405	0.00113772	0.00632867	19674843	19693049	V	18207
WBGene00003418	107.823	-0.607612	0.191327	-3.17577	0.00149438	0.00801587	3694296	3697551	I	3256
WBGene00003422	172.577	-0.89905	0.154173	-5.83145	5.49469e-09	8.77614e-08	3449326	3462174	I	12849
WBGene00003473	1828.95	0.988844	0.0591002	16.7317	7.70596e-63	2.5878e-60	6691371	6691863	V	493
WBGene00003482	292.338	2.67341	0.151979	17.5907	2.90149e-69	1.22722e-66	10160697	10183529	III	22833
WBGene00003485	201.764	1.50266	0.144958	10.3661	3.53584e-25	2.21864e-23	16262289	16265686	X	3398
WBGene00003495	94.9011	1.4522	0.285438	5.08762	3.6259e-07	4.3359e-06	6408471	6410227	X	1757
WBGene00003497	404.239	1.17281	0.137948	8.5018	1.86675e-17	6.94408e-16	7479680	7489105	III	9426
WBGene00003504	147.971	-0.488306	0.175297	-2.7856	0.00534294	0.0233243	9539031	9542380	III	3350
WBGene00003511	174.406	0.92908	0.167125	5.55919	2.71029e-08	3.88838e-07	13349639	13350804	X	1166
WBGene00003514	1521.08	-0.342238	0.0718447	-4.76358	1.90187e-06	1.98532e-05	12468061	12475348	X	7288
WBGene00003517	78.1073	1.1932	0.202637	5.88835	3.90062e-09	6.32743e-08	14895145	14898449	X	3305
WBGene00003528	48.6332	0.952565	0.317252	3.00255	0.00267729	0.0131109	4836027	4840013	V	3987
WBGene00003529	189.297	-1.25379	0.182475	-6.87102	6.37429e-12	1.39989e-10	10960914	10963503	X	2590
WBGene00003530	495.746	1.20199	0.166536	7.21761	5.29086e-13	1.30783e-11	6713577	6716357	X	2781
WBGene00003546	10.9707	1.35853	0.546909	2.48401	0.0129911	0.0487378	6180962	6183218	III	2257
WBGene00003548	21.0516	2.85023	0.42264	6.74388	1.54207e-11	3.27941e-10	938483	947710	I	9228
WBGene00003549	46.8442	0.722943	0.251164	2.87837	0.0039974	0.0184	10918857	10921847	V	2991
WBGene00003554	29.8411	3.10262	0.398159	7.7924	6.57459e-15	1.93012e-13	558157	563708	X	5552
WBGene00003561	334.011	0.642945	0.108227	5.94071	2.83797e-09	4.70387e-08	4472244	4488857	X	16614
WBGene00003566	173.493	-0.702703	0.161547	-4.34983	1.36245e-05	0.000120427	20105633	20120673	V	15041
WBGene00003567	848.989	-0.526316	0.119713	-4.39649	1.10017e-05	9.86951e-05	5303689	5311270	V	7582
WBGene00003576	93.3524	-0.539724	0.201453	-2.67916	0.00738072	0.0306724	10086137	10088437	IV	2301
WBGene00003588	535.374	1.72013	0.118898	14.4672	1.95152e-47	3.97971e-45	5225621	5226804	III	1184
WBGene00003589	437.037	1.26353	0.119741	10.5522	4.96301e-26	3.23872e-24	10325626	10330422	III	4797
WBGene00003590	52.7239	0.912337	0.273008	3.34179	0.000832387	0.00481231	4442081	4444237	III	2157
WBGene00003596	2620.38	-0.384221	0.0671852	-5.71883	1.07258e-08	1.63975e-07	8394726	8398626	I	3901
WBGene00003597	165.932	0.807247	0.151515	5.32783	9.9395e-08	1.29725e-06	9147395	9153909	III	6515
WBGene00003602	136.587	1.52763	0.168579	9.06183	1.28282e-19	5.50743e-18	14558504	14561432	X	2929
WBGene00003605	20.5456	1.53968	0.43835	3.51244	0.00044401	0.00280608	3573581	3578771	III	5191
WBGene00003609	95.505	0.564052	0.191777	2.94118	0.00326966	0.0155293	7112295	7115438	III	3144
WBGene00003610	78.1843	1.88387	0.22629	8.32502	8.43114e-17	2.96257e-15	9070003	9073622	IV	3620
WBGene00003611	31.6456	1.05475	0.303443	3.47593	0.000509085	0.00314938	10082133	10084049	V	1917
WBGene00003613	41.1014	1.22144	0.330586	3.69479	0.00022007	0.00149863	8473722	8476178	X	2457
WBGene00003623	27.6175	1.19526	0.346227	3.45224	0.000555959	0.00339703	13008493	13013964	X	5472
WBGene00003627	77.3144	0.784869	0.212491	3.69365	0.000221056	0.00150445	9664360	9675672	IV	11313
WBGene00003635	121.869	0.586136	0.164251	3.56854	0.000358983	0.00232008	4656433	4660318	X	3886
WBGene00003636	91.0835	0.675947	0.194082	3.48279	0.000496226	0.00307906	5747363	5757862	IV	10500
WBGene00003638	137.148	-1.05623	0.178561	-5.91527	3.31334e-09	5.45221e-08	15708213	15716875	X	8663
WBGene00003648	20.0414	1.81938	0.413776	4.39703	1.09743e-05	9.85272e-05	532259	534070	V	1812
WBGene00003651	93.6916	1.42368	0.204063	6.97665	3.02291e-12	6.90433e-11	14816136	14818543	II	2408
WBGene00003657	17.5307	1.27648	0.412993	3.09081	0.00199613	0.0102303	11169748	11174791	IV	5044
WBGene00003658	10.9678	1.68165	0.539629	3.11632	0.00183126	0.00951455	11573440	11575709	V	2270
WBGene00003670	42.3796	0.712467	0.26987	2.64004	0.00828968	0.0337257	11985	14869	III	2885
WBGene00003674	48.6265	1.09699	0.277918	3.94716	7.90841e-05	0.000592612	15876732	15879608	V	2877
WBGene00003678	1201.71	-0.426066	0.104227	-4.08785	4.35394e-05	0.000345532	2976639	2987023	II	10385
WBGene00003687	554.423	0.441858	0.0825637	5.35172	8.71206e-08	1.14622e-06	9757641	9764499	IV	6859
WBGene00003733	124.819	0.409485	0.161904	2.52919	0.0114325	0.043915	10576953	10581044	X	4092
WBGene00003738	74.2139	0.857039	0.311137	2.75454	0.00587746	0.0252713	12910107	12917221	V	7115
WBGene00003753	149.719	-0.59415	0.165607	-3.58771	0.00033359	0.00217319	12988231	12995475	I	7245
WBGene00003762	14.3737	1.5415	0.51761	2.97812	0.00290021	0.01404	11616376	11616828	V	453
WBGene00003765	175.375	-0.558306	0.171944	-3.24703	0.00116617	0.00646802	3989378	3989770	V	393
WBGene00003767	41.0304	1.43649	0.287027	5.0047	5.59481e-07	6.51302e-06	3984425	3984847	V	423
WBGene00003769	40.0248	1.7479	0.284569	6.14227	8.13526e-10	1.44038e-08	3980055	3980622	V	568
WBGene00003771	16.6116	1.40329	0.449676	3.12066	0.00180444	0.00940946	11147346	11147737	V	392
WBGene00003776	1257.53	0.405721	0.0972923	4.17012	3.04433e-05	0.000249578	2909527	2918044	X	8518
WBGene00003778	350.51	0.426158	0.123018	3.46419	0.000531823	0.00327056	6122311	6127554	X	5244
WBGene00003785	193.304	-0.416471	0.141984	-2.93322	0.00335466	0.01587	9746316	9750462	II	4147
WBGene00003786	2717.08	0.28986	0.101126	2.86633	0.00415265	0.0189845	7075787	7081580	V	5794
WBGene00003788	159.523	-0.473691	0.175761	-2.69509	0.00703705	0.029394	8291299	8293640	I	2342
WBGene00003789	387.428	-0.337884	0.108708	-3.10819	0.00188236	0.00974458	11865431	11874788	II	9358
WBGene00003791	110.936	-0.467465	0.184805	-2.52951	0.0114223	0.0439054	11596767	11599809	II	3043
WBGene00003792	414.428	-0.34882	0.125403	-2.7816	0.00540924	0.0235507	5176829	5182801	I	5973
WBGene00003793	312.412	-0.395544	0.126844	-3.11835	0.00181864	0.00946623	5692264	5697500	I	5237
WBGene00003794	267.369	-0.70019	0.175706	-3.985	6.74792e-05	0.000515115	1567921	1595824	IV	27904
WBGene00003796	621.128	-0.35144	0.125813	-2.79335	0.00521647	0.0228684	6013447	6019562	III	6116
WBGene00003798	361.879	-0.425104	0.10543	-4.0321	5.52807e-05	0.000428004	6447304	6453954	I	6651
WBGene00003799	126.176	-0.72004	0.239947	-3.00084	0.0026924	0.0131567	2097346	2123443	I	26098
WBGene00003801	204.072	-0.428772	0.136924	-3.13146	0.0017394	0.00911606	7929043	7933055	III	4013
WBGene00003803	129.46	-0.528017	0.180839	-2.91981	0.00350243	0.0164736	10026188	10030059	I	3872
WBGene00003805	56.4783	-0.718073	0.27223	-2.63775	0.00834588	0.0339181	10796653	10798479	II	1827
WBGene00003815	351.035	0.557008	0.145973	3.81582	0.000135731	0.000966969	7088030	7090062	I	2033
WBGene00003816	14.6433	1.7803	0.450995	3.94749	7.89733e-05	0.00059217	8546174	8548880	V	2707
WBGene00003821	1531.76	-0.404559	0.10221	-3.95813	7.55386e-05	0.000569782	8281162	8283208	II	2047
WBGene00003822	386.923	-0.283197	0.105222	-2.69141	0.00711497	0.0296476	5022757	5029999	II	7243
WBGene00003828	87.3785	1.5531	0.193578	8.02314	1.03073e-15	3.29583e-14	9539905	9542329	X	2425
WBGene00003837	19.9711	1.29672	0.392661	3.30239	0.000958647	0.00545207	8464752	8472593	IV	7842
WBGene00003843	120.932	-0.942175	0.194422	-4.84604	1.25949e-06	1.36594e-05	11346455	11350247	X	3793
WBGene00003844	404.457	1.18501	0.104543	11.3351	8.78961e-30	7.06883e-28	6898540	6900223	V	1684
WBGene00003847	27.254	1.00313	0.327372	3.06418	0.00218269	0.0110002	10409302	10414773	I	5472
WBGene00003858	677.525	0.361466	0.093985	3.84599	0.000120064	0.00086507	7145842	7153797	III	7956
WBGene00003877	117.807	-1.39378	0.218861	-6.36833	1.91097e-10	3.62512e-09	6456872	6461767	X	4896
WBGene00003878	53.7808	0.962045	0.235192	4.09047	4.30493e-05	0.000342344	6133245	6137977	I	4733
WBGene00003893	287.571	1.61695	0.146716	11.021	3.02667e-28	2.22997e-26	1107396	1110872	IV	3477
WBGene00003902	6435.44	-0.301665	0.050951	-5.92069	3.20587e-09	5.29827e-08	10432856	10435876	I	3021
WBGene00003903	1751.44	-0.406582	0.0951486	-4.27312	1.92754e-05	0.000166509	13522262	13527415	X	5154
WBGene00003907	174.641	1.3436	0.140054	9.59341	8.52223e-22	4.15914e-20	4291458	4297741	X	6284
WBGene00003914	608.083	0.463574	0.0904484	5.12529	2.97084e-07	3.58636e-06	7543976	7550812	IV	6837
WBGene00003915	174.472	2.15489	0.169954	12.6793	7.70542e-37	9.77733e-35	4562738	4566283	III	3546
WBGene00003919	95.5532	-0.52898	0.203036	-2.60534	0.00917822	0.0366103	18098687	18106405	V	7719
WBGene00003920	1093.03	-0.221671	0.0776379	-2.85519	0.00430112	0.0195381	11820506	11821924	IV	1419
WBGene00003929	141.996	1.66087	0.185973	8.93071	4.23294e-19	1.7707e-17	8818899	8825266	III	6368
WBGene00003930	201.998	0.571252	0.13157	4.34179	1.41325e-05	0.000124436	3908931	3914149	III	5219
WBGene00003934	403.971	0.39701	0.127015	3.1257	0.00177384	0.00927953	5018783	5020358	I	1576
WBGene00003957	34.6335	2.26686	0.475371	4.76862	1.85488e-06	1.94287e-05	9160588	9165127	IV	4540
WBGene00003958	406.697	-0.811482	0.113993	-7.11871	1.08942e-12	2.63026e-11	9155148	9159019	IV	3872
WBGene00003963	1615.01	0.932498	0.104262	8.94379	3.76034e-19	1.58462e-17	4524155	4526536	X	2382
WBGene00003964	2204.42	0.510563	0.0722922	7.06249	1.63541e-12	3.87851e-11	7015908	7020797	I	4890
WBGene00003965	122.836	0.816739	0.165109	4.94667	7.54941e-07	8.59564e-06	1321344	1327986	X	6643
WBGene00003970	310.141	0.391018	0.114221	3.42335	0.000618547	0.00373351	11410176	11414887	X	4712
WBGene00003982	543.122	1.35345	0.139246	9.71988	2.48079e-22	1.27043e-20	14595314	14597034	V	1721
WBGene00003986	228.774	-0.629955	0.15001	-4.19941	2.67613e-05	0.000223076	4921336	4929757	X	8422
WBGene00003989	90.6677	0.907528	0.222972	4.07013	4.6986e-05	0.0003698	12922004	12923548	I	1545
WBGene00003990	129.68	0.961519	0.214963	4.47294	7.71499e-06	7.18054e-05	5353103	5354072	X	970
WBGene00003991	30.5842	1.65361	0.31515	5.24706	1.54542e-07	1.95661e-06	1079430	1080649	X	1220
WBGene00003992	195.84	-0.819463	0.151755	-5.39993	6.6668e-08	8.99939e-07	6974441	6977318	IV	2878
WBGene00003994	37.2054	-1.52868	0.443812	-3.44443	0.00057227	0.00348551	4755979	4758587	V	2609
WBGene00003995	112.506	2.44271	0.177036	13.7978	2.62891e-43	4.41502e-41	12591704	12599169	IV	7466
WBGene00003996	208.187	0.439962	0.130107	3.38154	0.000720805	0.00424528	5886613	5895973	I	9361
WBGene00003997	128.089	0.839116	0.196834	4.26306	2.0165e-05	0.000173016	11352156	11357094	X	4939
WBGene00003998	145.647	2.02769	0.170097	11.9207	9.22831e-33	9.40958e-31	11357816	11364050	X	6235
WBGene00003999	421.666	1.88021	0.142912	13.1565	1.56217e-39	2.14939e-37	10854216	10859297	X	5082
WBGene00004000	474.439	2.87479	0.171065	16.8052	2.23455e-63	7.73289e-61	10871201	10877425	X	6225
WBGene00004001	186.501	1.41987	0.154784	9.17323	4.59074e-20	2.05593e-18	10865347	10870237	X	4891
WBGene00004003	81.9053	0.86068	0.21702	3.9659	7.31187e-05	0.000555196	17755892	17764751	V	8860
WBGene00004004	537.994	-0.327835	0.0938709	-3.4924	0.000478696	0.00298996	7159036	7166021	X	6986
WBGene00004006	35.3555	0.825843	0.294805	2.80132	0.00508942	0.0224406	12731807	12737441	X	5635
WBGene00004008	38.5113	1.93355	0.381862	5.06348	4.11668e-07	4.89204e-06	12744723	12749580	X	4858
WBGene00004013	120.003	0.476536	0.180778	2.63603	0.00838828	0.0340783	20753052	20760317	V	7266
WBGene00004017	30.6787	1.13753	0.390328	2.91429	0.00356502	0.0167128	10137658	10139216	II	1559
WBGene00004025	63.8928	1.54469	0.231328	6.6775	2.43056e-11	5.0837e-10	12211097	12215987	IV	4891
WBGene00004036	813.235	-0.215131	0.0813373	-2.64493	0.00817082	0.0333849	10794857	10838650	X	43794
WBGene00004042	126.389	-0.843646	0.207593	-4.06395	4.82496e-05	0.000378702	8101348	8104069	III	2722
WBGene00004043	119.074	-0.564704	0.190805	-2.95958	0.00308056	0.0147629	2755540	2758204	I	2665
WBGene00004044	59.006	-1.06559	0.322996	-3.29907	0.00097006	0.00550628	7470860	7473209	IV	2350
WBGene00004046	619.045	0.247118	0.0821599	3.00777	0.00263176	0.0129268	7633360	7634653	IV	1294
WBGene00004048	69.5982	0.586206	0.227431	2.57751	0.00995144	0.0392478	14417855	14424891	II	7037
WBGene00004051	223.206	-0.688378	0.133609	-5.15218	2.57478e-07	3.14145e-06	8746252	8752676	IV	6425
WBGene00004052	13.402	3.05543	0.613841	4.97755	6.43938e-07	7.4163e-06	8712408	8715132	IV	2725
WBGene00004053	842.579	0.527779	0.0893031	5.90997	3.42175e-09	5.6225e-08	1276415	1285707	V	9293
WBGene00004057	163.16	0.499562	0.141095	3.54061	0.000399202	0.00255257	8139219	8143154	IV	3936
WBGene00004058	149.745	0.5854	0.156444	3.74191	0.000182624	0.00125636	6880704	6883754	II	3051
WBGene00004062	29.1783	1.9323	0.339338	5.69433	1.23857e-08	1.87842e-07	6662191	6665813	V	3623
WBGene00004068	183.815	0.981368	0.133472	7.35262	1.94365e-13	4.9992e-12	6295067	6297636	I	2570
WBGene00004076	1687.31	1.01912	0.108415	9.40018	5.44703e-21	2.55988e-19	1136785	1152705	II	15921
WBGene00004089	269.782	0.40991	0.118841	3.44923	0.00056218	0.00343316	12968910	12975645	X	6736
WBGene00004091	114.717	0.63217	0.178524	3.54109	0.000398481	0.00254938	10162006	10164390	IV	2385
WBGene00004092	72.8657	-0.599135	0.234124	-2.55905	0.0104958	0.0409643	6624701	6626344	V	1644
WBGene00004094	429.061	-0.714428	0.104829	-6.81515	9.41673e-12	2.04836e-10	5158511	5162232	I	3722
WBGene00004096	197.165	1.17272	0.139495	8.40691	4.2097e-17	1.52618e-15	11150391	11152595	II	2205
WBGene00004108	221.23	1.14216	0.180265	6.33603	2.35762e-10	4.41377e-09	12907832	12920260	X	12429
WBGene00004112	20.3323	1.23568	0.479779	2.57552	0.010009	0.0393876	6019672	6033639	IV	13968
WBGene00004116	61.5572	-0.754174	0.273264	-2.75987	0.00578246	0.0249191	13448835	13460642	II	11808
WBGene00004117	383.531	-0.332666	0.103534	-3.2131	0.00131311	0.00717842	8416816	8425051	I	8236
WBGene00004124	29.2044	0.986325	0.330505	2.9843	0.0028423	0.0138006	3247042	3250531	X	3490
WBGene00004130	1966.71	0.693934	0.0707504	9.8082	1.038e-22	5.41279e-21	2781939	2807860	V	25922
WBGene00004131	650.779	1.00597	0.113553	8.859	8.07359e-19	3.29287e-17	5372851	5384508	I	11658
WBGene00004132	419.71	-0.35258	0.10291	-3.42608	0.000612351	0.00370198	4471411	4475150	III	3740
WBGene00004134	31.2604	1.80106	0.320962	5.61144	2.00644e-08	2.93388e-07	10496987	10502541	II	5555
WBGene00004135	201.136	-0.37503	0.151245	-2.47962	0.0131524	0.0492136	4038884	4043070	II	4187
WBGene00004136	259.827	-0.370014	0.123838	-2.98788	0.00280918	0.013663	5049607	5052214	V	2608
WBGene00004143	3713.48	-0.572758	0.103328	-5.54311	2.97148e-08	4.2471e-07	379071	381902	I	2832
WBGene00004144	54.3521	0.929377	0.302631	3.071	0.00213346	0.0108152	504028	504632	V	605
WBGene00004145	125.89	0.535719	0.170384	3.14419	0.00166546	0.0087769	5196110	5204274	X	8165
WBGene00004161	171.006	-0.614803	0.157971	-3.89186	9.94792e-05	0.000730581	12626568	12651761	III	25194
WBGene00004164	270.228	0.573539	0.117881	4.86543	1.1421e-06	1.24931e-05	13087475	13099461	III	11987
WBGene00004166	412.124	-0.672894	0.219339	-3.06782	0.00215627	0.0109103	240705	263663	II	22959
WBGene00004167	1006.01	-0.223497	0.0792545	-2.81999	0.00480248	0.0213818	12209095	12225086	II	15992
WBGene00004181	55.0619	-0.994054	0.299189	-3.3225	0.000892146	0.00511205	12528304	12532135	I	3832
WBGene00004184	89.5	0.6356	0.208501	3.04843	0.0023004	0.0115374	3940130	3943313	X	3184
WBGene00004188	115.448	-0.560305	0.193877	-2.89	0.00385242	0.0178767	484866	490403	II	5538
WBGene00004189	559.734	0.682769	0.103736	6.58176	4.64904e-11	9.38021e-10	7239027	7241277	III	2251
WBGene00004196	24.4509	1.12359	0.34517	3.25517	0.00113326	0.00631002	12971615	12972259	I	645
WBGene00004199	57.5018	1.02562	0.281471	3.64378	0.000268659	0.00178689	11183132	11184310	IV	1179
WBGene00004204	506	-0.344401	0.0963686	-3.57379	0.00035185	0.00227527	11126024	11131162	IV	5139
WBGene00004208	1422.47	0.633449	0.0621425	10.1935	2.12009e-24	1.25448e-22	7893222	7900515	II	7294
WBGene00004210	415.407	1.20687	0.097401	12.3907	2.93452e-35	3.56512e-33	2845412	2852593	II	7182
WBGene00004216	24.7794	3.45616	0.4418	7.82291	5.16167e-15	1.5271e-13	9177949	9181719	V	3771
WBGene00004219	98.0077	4.18977	0.343749	12.1885	3.58168e-34	4.1316e-32	6060758	6065986	X	5229
WBGene00004221	14.7326	1.18685	0.470367	2.52325	0.0116276	0.0445295	5242442	5246837	II	4396
WBGene00004222	102.655	2.45728	0.185626	13.2378	5.30954e-40	7.4858e-38	10889279	10893277	II	3999
WBGene00004224	23.0699	3.4376	0.505039	6.80661	9.99288e-12	2.16544e-10	5662143	5667160	I	5018
WBGene00004226	103.572	0.563334	0.190295	2.96033	0.00307314	0.0147335	2587527	2595294	I	7768
WBGene00004228	92.1805	2.43893	0.20811	11.7194	1.01383e-31	9.64831e-30	10615427	10620964	IV	5538
WBGene00004236	355.453	2.2483	0.124969	17.9909	2.29683e-72	1.19226e-69	18919221	18931379	V	12159
WBGene00004241	25.1636	-1.57189	0.522457	-3.00865	0.00262414	0.0129004	8575541	8577787	II	2247
WBGene00004244	153.85	-0.633497	0.165945	-3.81751	0.000134803	0.000960958	7296110	7298247	II	2138
WBGene00004248	140.986	-0.560349	0.164746	-3.40129	0.000670691	0.00400551	16792759	16794952	V	2194
WBGene00004256	121.109	0.782619	0.174083	4.49566	6.93536e-06	6.5402e-05	8494889	8502442	V	7554
WBGene00004257	32.8476	1.20612	0.340702	3.54009	0.000399988	0.00255473	10972164	10979286	X	7123
WBGene00004259	1538.12	-0.470508	0.0869367	-5.41208	6.22986e-08	8.44952e-07	8651109	8658726	II	7618
WBGene00004264	29.2239	1.60621	0.336388	4.77487	1.7982e-06	1.88918e-05	8198803	8204004	II	5202
WBGene00004273	99.3701	0.79158	0.175933	4.49933	6.81674e-06	6.43897e-05	6457282	6458479	I	1198
WBGene00004275	379.278	-1.7053	0.154391	-11.0454	2.30864e-28	1.72318e-26	11632983	11638491	I	5509
WBGene00004276	140.843	0.758031	0.166877	4.54244	5.56064e-06	5.37246e-05	15604635	15606635	X	2001
WBGene00004300	152.569	-0.518558	0.180086	-2.8795	0.00398307	0.0183562	11015589	11016881	II	1293
WBGene00004313	1209.49	0.480585	0.0647552	7.42157	1.15744e-13	3.04016e-12	14611374	14624863	X	13490
WBGene00004315	241.422	-0.68215	0.138915	-4.91054	9.08257e-07	1.01789e-05	12724986	12730095	IV	5110
WBGene00004333	151.747	-1.04208	0.18021	-5.7826	7.35545e-09	1.15542e-07	13349122	13353193	IV	4072
WBGene00004337	156.137	-0.938651	0.175698	-5.34241	9.17202e-08	1.20258e-06	14642667	14645979	V	3313
WBGene00004339	65.9158	-1.03384	0.263335	-3.92595	8.63879e-05	0.000643122	13095762	13096997	IV	1236
WBGene00004355	240.527	-0.473542	0.12884	-3.67543	0.000237451	0.00159981	8878496	8883659	II	5164
WBGene00004358	388.486	1.9752	0.110498	17.8754	1.83254e-71	8.71982e-69	5428160	5430431	V	2272
WBGene00004372	9.69887	1.42441	0.568337	2.50627	0.0122012	0.0463406	9565389	9574377	I	8989
WBGene00004373	293.745	1.43046	0.144251	9.91646	3.53066e-23	1.90044e-21	6208885	6217664	V	8780
WBGene00004374	41.8758	-1.75529	0.45822	-3.83066	0.000127799	0.000915026	5470026	5473174	IV	3149
WBGene00004378	643.17	-0.237629	0.0902172	-2.63396	0.00843956	0.0342258	8083576	8095610	I	12035
WBGene00004387	210.997	-0.387863	0.145055	-2.6739	0.00749752	0.0310448	4406286	4407323	III	1038
WBGene00004398	200.103	6.3677	0.366958	17.3527	1.88342e-67	7.41678e-65	7544108	7545335	II	1228
WBGene00004405	2956.92	2.89799	0.129546	22.3703	7.65935e-111	2.18674e-107	10252838	10255055	V	2218
WBGene00004408	7781.59	-0.313631	0.0634318	-4.94439	7.63844e-07	8.67107e-06	10567894	10569017	I	1124
WBGene00004409	4081.53	-0.411675	0.0665005	-6.19056	5.99525e-10	1.0765e-08	2069086	2069575	I	490
WBGene00004410	761.711	-0.508531	0.0992456	-5.12396	2.99181e-07	3.60786e-06	13369425	13370285	IV	861
WBGene00004412	3007.12	-0.315941	0.0666138	-4.74287	2.10712e-06	2.18956e-05	2875398	2876308	I	911
WBGene00004413	3598.13	-0.222887	0.0534871	-4.16712	3.08472e-05	0.000252527	20479689	20480834	V	1146
WBGene00004414	7019.79	-0.345336	0.0543494	-6.354	2.09789e-10	3.95344e-09	3867854	3869587	III	1734
WBGene00004415	4166.42	-0.243423	0.0507932	-4.79243	1.64776e-06	1.74397e-05	4645662	4646963	I	1302
WBGene00004416	3702.18	-0.679259	0.0817618	-8.30779	9.75019e-17	3.39473e-15	8569927	8571100	II	1174
WBGene00004417	4459.02	-0.214507	0.0478902	-4.47915	7.49408e-06	7.00347e-05	7208447	7209789	III	1343
WBGene00004418	6715.23	-0.203502	0.0467742	-4.35073	1.35688e-05	0.000120027	111038	112417	I	1380
WBGene00004419	2750.43	-0.334941	0.061324	-5.46183	4.71256e-08	6.57111e-07	4389143	4390590	IV	1448
WBGene00004420	2234.91	-0.424805	0.0827514	-5.13351	2.84395e-07	3.44046e-06	7572105	7572831	III	727
WBGene00004421	6062.89	-0.15263	0.0584336	-2.61202	0.00900082	0.0360415	8143881	8144671	II	791
WBGene00004422	1456.27	-0.475759	0.0692351	-6.87165	6.34656e-12	1.39649e-10	3585312	3586064	V	753
WBGene00004423	3691.19	-0.233717	0.0803486	-2.90878	0.00362839	0.0169638	2241738	2242618	X	881
WBGene00004425	4187.01	-0.295162	0.061481	-4.80087	1.5798e-06	1.6861e-05	3788036	3788896	I	861
WBGene00004426	2074.13	-0.585815	0.0993695	-5.89532	3.73966e-09	6.09119e-08	9689197	9690081	I	885
WBGene00004427	4231.06	-0.268047	0.0676252	-3.96372	7.37918e-05	0.000559192	653480	654576	IV	1097
WBGene00004428	4032.22	-0.300694	0.059	-5.09651	3.45968e-07	4.15017e-06	3502841	3503604	III	764
WBGene00004429	3312.91	-0.259768	0.057074	-4.55143	5.32831e-06	5.16986e-05	1156579	1157487	I	909
WBGene00004430	2548.65	-0.481414	0.0601189	-8.0077	1.16877e-15	3.7076e-14	13777865	13778809	IV	945
WBGene00004432	2006.94	-0.321163	0.0590995	-5.43427	5.50217e-08	7.52513e-07	4749123	4749778	IV	656
WBGene00004433	2797.17	-0.261114	0.0590437	-4.4224	9.76128e-06	8.84713e-05	8129551	8130227	III	677
WBGene00004434	1293.31	-0.249255	0.0850342	-2.93123	0.00337619	0.0159653	5055616	5056214	II	599
WBGene00004435	2481.62	-0.300218	0.0724769	-4.14225	3.43908e-05	0.000279135	5705525	5706127	III	603
WBGene00004436	3147.35	-0.238654	0.0785259	-3.03918	0.00237227	0.0118441	4585115	4586176	I	1062
WBGene00004437	516.768	-0.254837	0.102712	-2.48109	0.0130983	0.0490595	9669415	9670098	I	684
WBGene00004438	1146.01	-0.262872	0.0715108	-3.67598	0.000236936	0.00159729	4715178	4715796	X	619
WBGene00004439	1324.86	-0.235003	0.082228	-2.85794	0.004264	0.0194081	8329062	8329647	I	586
WBGene00004440	2362.55	-0.220954	0.0782799	-2.82261	0.00476343	0.0212577	8602785	8603581	II	797
WBGene00004441	3088.72	-0.333948	0.0747489	-4.4676	7.91029e-06	7.32054e-05	1834883	1835438	I	556
WBGene00004442	1029.64	-0.623793	0.10339	-6.03339	1.60558e-09	2.75725e-08	12727593	12728112	V	520
WBGene00004444	1014.14	-0.302654	0.0798258	-3.79144	0.000149778	0.00105389	10436254	10436888	I	635
WBGene00004445	1601.96	-0.327626	0.100604	-3.25661	0.00112753	0.00628424	13652949	13653704	I	756
WBGene00004446	1977.86	-0.232113	0.0743727	-3.12094	0.00180275	0.00940921	9056497	9057085	II	589
WBGene00004447	1337.2	-0.405199	0.0779192	-5.20025	1.99017e-07	2.47041e-06	7105563	7106316	II	754
WBGene00004448	1473.12	-0.241498	0.0677459	-3.56476	0.000364185	0.00235104	12268995	12269490	IV	496
WBGene00004449	2329.71	-0.31739	0.0896614	-3.53987	0.000400326	0.00255546	7855134	7855646	III	513
WBGene00004450	2014.27	-0.239801	0.0845833	-2.83509	0.00458133	0.0206142	7180251	7180647	III	397
WBGene00004453	1331.83	-0.282056	0.105537	-2.67259	0.00752691	0.0311327	7775742	7776079	V	338
WBGene00004454	1844.08	-0.276343	0.0795139	-3.47541	0.00051008	0.00315212	11096542	11097204	II	663
WBGene00004456	1145.7	-0.258058	0.0898145	-2.87323	0.00406294	0.0186415	14155294	14155569	II	276
WBGene00004459	722.906	-0.275096	0.0923268	-2.97959	0.00288637	0.0139789	6199184	6202594	III	3411
WBGene00004462	328.728	-0.313918	0.112907	-2.78031	0.00543065	0.0236349	6959110	6962001	III	2892
WBGene00004466	246.867	-0.375478	0.124614	-3.01313	0.00258572	0.012728	10730712	10732424	I	1713
WBGene00004469	5532.02	-0.330945	0.0592441	-5.58613	2.32189e-08	3.36071e-07	4753007	4754051	III	1045
WBGene00004470	4370.35	-0.277249	0.0576476	-4.80938	1.51403e-06	1.62197e-05	4475918	4476876	III	959
WBGene00004471	2821.05	-0.551577	0.0767781	-7.18404	6.76806e-13	1.65861e-11	7925298	7926391	IV	1094
WBGene00004472	4488.42	-0.346194	0.0511001	-6.77482	1.2456e-11	2.66881e-10	6206803	6207965	III	1163
WBGene00004473	3927.29	-0.311373	0.0588639	-5.28971	1.22508e-07	1.57372e-06	7083696	7084682	IV	987
WBGene00004474	3622.87	-0.34703	0.0761686	-4.55608	5.21175e-06	5.06969e-05	11110157	11111045	IV	889
WBGene00004475	2908.93	-0.338779	0.0768396	-4.40891	1.03891e-05	9.37891e-05	13952161	13953203	I	1043
WBGene00004476	4128	-0.298339	0.0594506	-5.01826	5.21413e-07	6.11348e-06	10330879	10331808	I	930
WBGene00004477	4413.36	-0.251422	0.0693989	-3.62286	0.000291367	0.00192114	7312958	7313860	IV	903
WBGene00004478	4008.22	-0.30136	0.0587523	-5.12932	2.90786e-07	3.51405e-06	11125371	11126362	II	992
WBGene00004479	3010.42	-0.177923	0.0589167	-3.01991	0.00252849	0.0125056	4583913	4584505	I	593
WBGene00004480	3174.03	-0.223041	0.0712751	-3.1293	0.00175222	0.00917486	11602641	11603280	IV	640
WBGene00004481	2444.07	-0.357405	0.0887887	-4.02535	5.68918e-05	0.000439881	5679298	5680187	III	890
WBGene00004482	2288.68	-0.460554	0.0804555	-5.72434	1.0384e-08	1.59388e-07	6374097	6374997	III	901
WBGene00004483	2546.72	-0.259777	0.0729143	-3.56277	0.000366965	0.00236765	7178991	7179588	III	598
WBGene00004484	2480.13	-0.323777	0.0837767	-3.86477	0.000111194	0.000806759	8815572	8816193	I	622
WBGene00004485	3051.17	-0.485234	0.0925214	-5.24456	1.56657e-07	1.979e-06	15000018	15000541	V	524
WBGene00004486	2102.33	-0.363315	0.0819515	-4.4333	9.28021e-06	8.49517e-05	6220093	6220764	I	672
WBGene00004487	2382.91	-0.199146	0.0650723	-3.06038	0.00221053	0.0111159	14825679	14826477	IV	799
WBGene00004488	2531.44	-0.270806	0.0854475	-3.16927	0.00152823	0.00818595	9625049	9625796	I	748
WBGene00004489	2750.12	-0.261116	0.0576181	-4.53184	5.84734e-06	5.6162e-05	14468332	14469103	I	772
WBGene00004491	1628.49	-0.417911	0.080651	-5.18172	2.19847e-07	2.70837e-06	1950535	1951425	III	891
WBGene00004492	3343.85	-0.268308	0.0818266	-3.27898	0.00104182	0.00585411	12390298	12391053	IV	756
WBGene00004493	2187.85	-0.393785	0.0696156	-5.65656	1.54437e-08	2.29944e-07	385887	386606	IV	720
WBGene00004494	2439.01	-0.419941	0.085625	-4.90442	9.37055e-07	1.04402e-05	5947093	5947605	IV	513
WBGene00004495	1928.56	-0.241784	0.0714937	-3.38189	0.000719888	0.00424207	14759930	14760626	I	697
WBGene00004497	807.222	-0.278627	0.108044	-2.57884	0.00991338	0.039149	1659691	1659997	IV	307
WBGene00004498	1175.49	-0.444731	0.132476	-3.35708	0.000787715	0.00459668	794300	795031	III	732
WBGene00004503	166.42	-1.21871	0.185702	-6.5627	5.28418e-11	1.06242e-09	6489793	6491282	III	1490
WBGene00004721	41.1741	-1.60343	0.345177	-4.64525	3.39668e-06	3.42668e-05	6407526	6409212	I	1687
WBGene00004723	95.9932	-0.519369	0.193306	-2.68677	0.0072146	0.0300148	8034335	8035767	II	1433
WBGene00004728	507.908	-0.370531	0.108283	-3.42188	0.000621902	0.0037498	5109701	5130676	III	20976
WBGene00004736	3530.39	-0.329987	0.0789466	-4.17987	2.9167e-05	0.00024067	10811906	10816850	III	4945
WBGene00004738	254.152	-0.394329	0.123228	-3.2	0.00137426	0.00746623	12763945	12767933	V	3989
WBGene00004743	140.133	0.585174	0.187285	3.12452	0.00178097	0.00931256	1862607	1872306	I	9700
WBGene00004758	386.952	0.373529	0.105276	3.54809	0.000388038	0.00248815	7816734	7821036	X	4303
WBGene00004764	98.9932	-0.896701	0.226023	-3.9673	7.26909e-05	0.000552315	14332738	14340481	X	7744
WBGene00004774	82.4014	0.590758	0.22723	2.59982	0.00932715	0.0371265	7959453	7961723	X	2271
WBGene00004775	103.766	-0.856215	0.22056	-3.882	0.000103601	0.000757926	3433158	3438543	I	5386
WBGene00004778	124.211	-0.430125	0.170361	-2.52479	0.0115767	0.0443644	6820517	6823093	I	2577
WBGene00004783	231.817	0.394067	0.120023	3.28326	0.00102614	0.00578405	6329639	6333565	IV	3927
WBGene00004808	107.847	-0.525836	0.183861	-2.85996	0.00423694	0.019308	9469654	9470637	I	984
WBGene00004809	287.252	1.2722	0.150422	8.45752	2.73124e-17	1.01269e-15	16121084	16122649	V	1566
WBGene00004824	73.8443	-0.609246	0.231859	-2.62766	0.00859751	0.0347553	786234	794275	IV	8042
WBGene00004855	5181.25	0.19016	0.0562077	3.38316	0.000716557	0.00423089	11899449	11916623	V	17175
WBGene00004862	1450	-0.217596	0.0813398	-2.67515	0.00746951	0.0309401	10769282	10782973	X	13692
WBGene00004874	337.097	-0.514022	0.109629	-4.68874	2.74895e-06	2.80045e-05	4587501	4593124	III	5624
WBGene00004877	271.179	-2.00791	0.19393	-10.3538	4.02274e-25	2.51037e-23	6716195	6718695	X	2501
WBGene00004879	751.753	-0.362325	0.0896585	-4.04117	5.3186e-05	0.000414032	6900949	6913579	I	12631
WBGene00004880	310.713	-0.35623	0.125169	-2.84599	0.0044274	0.020032	1176473	1190829	I	14357
WBGene00004881	237.913	-0.488338	0.130305	-3.74765	0.000178496	0.0012327	6362395	6373093	IV	10699
WBGene00004896	68.3246	-0.819771	0.256772	-3.1926	0.00140997	0.00761319	3482408	3490151	II	7744
WBGene00004897	151.857	0.635675	0.157336	4.04025	5.33937e-05	0.000415082	6655562	6656501	V	940
WBGene00004898	112.227	0.577452	0.166681	3.46441	0.000531391	0.00326966	12344188	12345908	V	1721
WBGene00004910	29.056	0.854881	0.319263	2.67767	0.00741366	0.0307757	11305070	11308446	V	3377
WBGene00004927	201.547	0.39803	0.144986	2.7453	0.00604558	0.0258192	1128986	1132711	X	3726
WBGene00004930	500.1	1.63742	0.0926615	17.6709	7.02104e-70	3.20721e-67	6972706	6973887	II	1182
WBGene00004932	186.624	0.468026	0.138012	3.39119	0.000695895	0.00413052	17092753	17094306	X	1554
WBGene00004933	90.9539	0.780824	0.188415	4.14418	3.41032e-05	0.000277392	9496884	9500375	III	3492
WBGene00004951	2698.1	0.46203	0.0629445	7.34027	2.13164e-13	5.4704e-12	3117439	3127079	X	9641
WBGene00004952	86.4814	-0.690142	0.218666	-3.15615	0.00159868	0.00848371	1030633	1033436	I	2804
WBGene00004953	140.342	-0.510977	0.164965	-3.09748	0.00195173	0.0100581	8966985	8970081	I	3097
WBGene00004955	287.965	-0.602882	0.134967	-4.46689	7.93641e-06	7.33877e-05	5171275	5176654	I	5380
WBGene00004984	72.7393	-0.925558	0.277768	-3.33213	0.00086185	0.00494589	6783187	6784903	V	1717
WBGene00004988	70.3436	1.62023	0.402387	4.02654	5.66037e-05	0.00043795	7314969	7315353	X	385
WBGene00004993	132.386	-0.523524	0.183683	-2.85014	0.00436997	0.0198272	8481664	8483621	IV	1958
WBGene00004995	402.076	0.620848	0.152197	4.07923	4.51851e-05	0.000356856	8477180	8480656	IV	3477
WBGene00004996	28.7606	-2.6362	0.505273	-5.21738	1.81469e-07	2.26489e-06	6405388	6407379	II	1992
WBGene00005000	63.0506	1.03885	0.242767	4.2792	1.87565e-05	0.000162272	6249556	6250197	I	642
WBGene00005010	114.417	-0.55047	0.180503	-3.04964	0.00229117	0.0114961	13438058	13450218	I	12161
WBGene00005023	182.553	-0.92585	0.153236	-6.042	1.52212e-09	2.61786e-08	9947804	9953391	I	5588
WBGene00005078	17.0648	1.71493	0.413112	4.15126	3.30657e-05	0.000269529	14322237	14328965	I	6729
WBGene00005602	12.4631	1.48657	0.49247	3.01861	0.00253939	0.0125365	7369708	7372131	V	2424
WBGene00005644	13.485	2.114	0.555466	3.80582	0.000141336	0.0010019	1908842	1910692	V	1851
WBGene00005655	148.835	0.694787	0.170953	4.06421	4.81955e-05	0.000378537	5019224	5022363	V	3140
WBGene00005657	22.0264	1.33302	0.390364	3.41482	0.000638246	0.00383015	5012803	5015219	V	2417
WBGene00005663	1353.14	0.609821	0.0614706	9.92054	3.38906e-23	1.83427e-21	10003726	10005578	IV	1853
WBGene00005703	48.1163	-1.65509	0.464906	-3.56005	0.000370787	0.00238866	9832646	9834000	V	1355
WBGene00005829	6.04798	-3.62158	1.26777	-2.85665	0.00428143	0.0194719	18431750	18434284	V	2535
WBGene00006056	4.12416	-4.15438	1.40079	-2.96575	0.00301945	0.0145066	9892739	9893749	IV	1011
WBGene00006163	51.5774	3.06806	0.284359	10.7894	3.86313e-27	2.70656e-25	7136327	7138420	V	2094
WBGene00006220	137.337	-0.497007	0.16637	-2.98736	0.00281401	0.0136807	8460999	8463816	IV	2818
WBGene00006307	161.506	-0.479249	0.164028	-2.92175	0.00348073	0.0163917	8603846	8606744	II	2899
WBGene00006365	61.6041	0.601676	0.229094	2.62633	0.00863117	0.0348297	2509313	2515324	X	6012
WBGene00006366	33.4659	3.05739	0.403997	7.56787	3.79407e-14	1.04155e-12	14581622	14584378	X	2757
WBGene00006372	192.252	0.70299	0.13263	5.3004	1.15551e-07	1.49106e-06	13960149	13962830	X	2682
WBGene00006375	77.3661	-0.797689	0.224623	-3.55123	0.000383435	0.0024614	16404274	16407701	V	3428
WBGene00006382	199.943	-0.338782	0.134442	-2.5199	0.0117387	0.0448496	13861468	13887640	I	26173
WBGene00006383	65.2449	-0.712612	0.254603	-2.79891	0.00512752	0.0225737	3584400	3593613	IV	9214
WBGene00006385	69.5698	-0.734608	0.243056	-3.02238	0.00250799	0.0124191	382826	388564	I	5739
WBGene00006386	107.504	-0.504334	0.187168	-2.69456	0.00704819	0.029419	7848864	7853640	I	4777
WBGene00006404	71.0985	1.77273	0.257242	6.89129	5.52893e-12	1.22841e-10	13632584	13636998	II	4415
WBGene00006410	137.963	0.384493	0.153736	2.50099	0.0123845	0.0468627	4148648	4153443	X	4796
WBGene00006418	25.4531	2.30686	0.429247	5.37422	7.69152e-08	1.02276e-06	9144619	9146899	V	2281
WBGene00006419	749.412	-1.0686	0.22753	-4.69655	2.64594e-06	2.70758e-05	246608	251752	V	5145
WBGene00006434	708.478	0.861754	0.117536	7.33183	2.27024e-13	5.78709e-12	5378195	5379631	II	1437
WBGene00006436	2223.3	0.332123	0.0671611	4.94517	7.60761e-07	8.65328e-06	6120909	6202632	V	81724
WBGene00006437	319.008	-0.312265	0.122692	-2.54512	0.010924	0.0423362	6257390	6267287	V	9898
WBGene00006442	78.8135	-0.6394	0.22673	-2.82009	0.00480104	0.0213818	13676022	13678587	V	2566
WBGene00006444	284.5	0.43808	0.122487	3.57654	0.000348171	0.00225531	11384466	11390965	II	6500
WBGene00006454	34.6211	0.839231	0.297258	2.82325	0.00475401	0.0212239	3729281	3731961	X	2681
WBGene00006460	272.48	0.432126	0.140974	3.0653	0.00217453	0.0109639	10532890	10536388	V	3499
WBGene00006463	90.0648	-0.592332	0.205469	-2.88283	0.00394126	0.0182297	6465222	6467206	III	1985
WBGene00006465	93.6627	-0.584479	0.207636	-2.81492	0.00487891	0.0216629	14447651	14449593	V	1943
WBGene00006467	277.958	0.314224	0.114138	2.75301	0.00590498	0.025361	8792760	8801028	V	8269
WBGene00006470	149.285	0.869953	0.175146	4.96701	6.79919e-07	7.80369e-06	9707771	9709814	V	2044
WBGene00006472	270.072	0.440989	0.128795	3.42396	0.000617158	0.0037271	8418650	8422055	X	3406
WBGene00006483	280.886	-0.460188	0.121122	-3.79938	0.000145058	0.00102637	8631333	8644019	IV	12687
WBGene00006493	741.016	0.38393	0.114379	3.35664	0.000788953	0.00460156	12624655	12634354	X	9700
WBGene00006494	222.611	0.402581	0.140506	2.86523	0.00416708	0.0190352	15506037	15507880	X	1844
WBGene00006495	750.326	-0.742334	0.0934354	-7.94489	1.94362e-15	5.99896e-14	4186664	4208500	II	21837
WBGene00006497	1680.96	-0.427148	0.0705602	-6.05367	1.41585e-09	2.44985e-08	4710277	4713690	II	3414
WBGene00006499	119.107	-0.566582	0.207586	-2.72938	0.0063453	0.026918	9323085	9327213	V	4129
WBGene00006505	11.3531	1.81425	0.514648	3.52523	0.00042311	0.00268738	13724577	13732046	I	7470
WBGene00006512	324.243	0.522246	0.105049	4.97144	6.64559e-07	7.64277e-06	12761044	12763375	V	2332
WBGene00006517	202.865	0.478604	0.1498	3.19496	0.0013985	0.00757631	14284752	14296659	X	11908
WBGene00006519	611.142	-0.24822	0.0984475	-2.52135	0.0116906	0.0447259	5081724	5082995	III	1272
WBGene00006523	508.461	-0.257392	0.0954854	-2.69562	0.00702588	0.029358	4958603	4963102	V	4500
WBGene00006534	23.283	3.76799	0.55852	6.74638	1.51583e-11	3.22962e-10	9455485	9458348	X	2864
WBGene00006537	1818.03	-0.221838	0.0595268	-3.72669	0.00019401	0.00132946	4015910	4017627	III	1718
WBGene00006539	752.186	1.83961	0.106868	17.2138	2.0908e-66	7.95897e-64	12261531	12263368	V	1838
WBGene00006571	194.034	-0.517199	0.153204	-3.37588	0.000735807	0.00432027	12240367	12250164	III	9798
WBGene00006574	46.7766	-0.863291	0.295541	-2.92105	0.0034885	0.0164148	8759206	8759788	I	583
WBGene00006575	273.371	1.07583	0.128559	8.36839	5.84096e-17	2.09103e-15	3869590	3901642	III	32053
WBGene00006578	75.9895	0.916494	0.197779	4.63392	3.58801e-06	3.60378e-05	10536115	10538088	I	1974
WBGene00006579	333.05	-0.369965	0.119357	-3.09964	0.00193754	0.0099985	9699876	9710268	III	10393
WBGene00006584	20.4244	1.08657	0.413606	2.62705	0.00861275	0.0347922	11375887	11377470	X	1584
WBGene00006587	62.8156	1.62262	0.332243	4.88383	1.04045e-06	1.1469e-05	8721546	8723550	X	2005
WBGene00006588	2435.75	-0.582051	0.0660049	-8.8183	1.16211e-18	4.65658e-17	7937633	7945099	X	7467
WBGene00006592	324.315	0.588769	0.128519	4.58119	4.62329e-06	4.53591e-05	7202206	7207664	III	5459
WBGene00006594	485.315	-0.571006	0.0946905	-6.03023	1.63724e-09	2.80741e-08	5546118	5561689	I	15572
WBGene00006596	59.7074	-0.822453	0.253925	-3.23896	0.00119968	0.00661647	11949918	11960180	III	10263
WBGene00006601	265.911	0.830123	0.127891	6.49084	8.53616e-11	1.67209e-09	12036835	12039139	II	2305
WBGene00006602	844.569	-0.317773	0.0755115	-4.20827	2.57334e-05	0.000215293	17467121	17474534	X	7414
WBGene00006603	927.959	0.355641	0.0855064	4.15924	3.19313e-05	0.000261215	14600902	14610554	II	9653
WBGene00006608	214.16	0.387361	0.141798	2.73179	0.00629914	0.026752	6876731	6883442	IV	6712
WBGene00006609	132.042	1.30981	0.310271	4.22151	2.42673e-05	0.000204074	11709769	11715903	V	6135
WBGene00006611	12.9013	1.88355	0.564043	3.33938	0.000839654	0.0048453	52997	55304	II	2308
WBGene00006641	40.0078	1.13034	0.314456	3.59458	0.000324911	0.00212149	8928750	8931089	I	2340
WBGene00006649	312.512	0.744652	0.118187	6.30061	2.9648e-10	5.48753e-09	8422480	8423733	X	1254
WBGene00006656	76.9394	-0.841986	0.229259	-3.67265	0.000240051	0.00161448	7269119	7273008	I	3890
WBGene00006660	151.817	-0.478029	0.177107	-2.6991	0.00695276	0.0291426	11483215	11485300	II	2086
WBGene00006663	181.034	0.522741	0.187808	2.78338	0.00537953	0.0234392	9082355	9087579	IV	5225
WBGene00006668	61.4134	0.666681	0.249742	2.66948	0.00759698	0.0313884	12320170	12337994	V	17825
WBGene00006675	63.1714	-0.879727	0.28973	-3.03637	0.00239448	0.0119348	16306464	16314998	X	8535
WBGene00006679	15.7448	-1.88389	0.60023	-3.13862	0.00169747	0.0089209	3050369	3054824	X	4456
WBGene00006680	11.9189	1.62007	0.519715	3.11723	0.0018256	0.00949811	4274719	4279344	X	4626
WBGene00006686	83.3776	1.02806	0.208458	4.93174	8.14986e-07	9.1877e-06	15704960	15709592	V	4633
WBGene00006699	736.531	0.424362	0.0790597	5.36761	7.97863e-08	1.05703e-06	9989671	9994945	IV	5275
WBGene00006702	177.659	0.65442	0.179354	3.64877	0.0002635	0.00175872	1698349	1701128	I	2780
WBGene00006712	66.8369	-0.643824	0.245895	-2.61829	0.00883708	0.035535	7050590	7055699	X	5110
WBGene00006725	1987.66	-0.29229	0.0566961	-5.15539	2.53107e-07	3.09142e-06	3068310	3069210	III	901
WBGene00006727	3353.29	0.521945	0.0691838	7.54432	4.54644e-14	1.2362e-12	5940254	5943841	III	3588
WBGene00006728	1991.74	-0.249709	0.0739391	-3.37723	0.000732195	0.00430127	12977963	12978523	III	561
WBGene00006754	435.103	0.713597	0.146453	4.87252	1.10182e-06	1.20988e-05	7376604	7383197	I	6594
WBGene00006759	1639.43	0.838433	0.0980583	8.55035	1.22716e-17	4.64047e-16	11972697	12011007	IV	38311
WBGene00006760	191.257	1.35698	0.130761	10.3775	3.13837e-25	1.98012e-23	8936359	8939684	V	3326
WBGene00006764	120.409	0.752519	0.192492	3.90935	9.25429e-05	0.000684039	8789456	8790621	X	1166
WBGene00006769	170.385	0.533668	0.166154	3.21189	0.00131867	0.00720535	3516886	3526602	IV	9717
WBGene00006771	461.539	0.734143	0.173086	4.24148	2.22047e-05	0.000188955	1721590	1740692	I	19103
WBGene00006789	2109.46	1.24382	0.161418	7.70562	1.30209e-14	3.74556e-13	14855901	14863482	I	7582
WBGene00006801	826.099	0.285361	0.0982173	2.90541	0.00366773	0.0170961	6901681	6929038	V	27358
WBGene00006803	909.696	0.401362	0.0767473	5.22965	1.69829e-07	2.12658e-06	6881338	6891839	V	10502
WBGene00006810	111.902	0.476996	0.190547	2.50329	0.0123044	0.0466366	3408674	3411615	X	2942
WBGene00006814	577.229	0.286135	0.107104	2.67156	0.00754994	0.0312166	7424498	7444664	IV	20167
WBGene00006816	46.5907	0.895788	0.262106	3.41766	0.000631617	0.00379635	13584775	13589821	X	5047
WBGene00006820	1598.27	0.708089	0.0622082	11.3826	5.10777e-30	4.19646e-28	4035702	4090885	I	55184
WBGene00006826	61.5758	1.52971	0.300178	5.09602	3.46861e-07	4.15651e-06	5593133	5594965	X	1833
WBGene00006833	309.89	0.635776	0.126451	5.02786	4.95972e-07	5.82118e-06	3822883	3826514	I	3632
WBGene00006836	114.004	1.23861	0.167329	7.40221	1.33938e-13	3.50016e-12	14691855	14696654	V	4800
WBGene00006863	82.5164	0.872067	0.193064	4.51699	6.27252e-06	5.99432e-05	3537635	3540943	X	3309
WBGene00006865	34.8613	0.807627	0.30951	2.60938	0.00907076	0.036283	3393862	3397657	X	3796
WBGene00006874	253.582	-0.521212	0.13754	-3.78954	0.000150927	0.00106067	12213327	12225934	V	12608
WBGene00006876	3527.91	0.374351	0.0725126	5.16256	2.43601e-07	2.98169e-06	11747424	11804991	I	57568
WBGene00006888	452.37	-0.469815	0.113948	-4.12305	3.73882e-05	0.000300685	3158492	3162391	I	3900
WBGene00006890	133.062	0.659549	0.16213	4.06802	4.74142e-05	0.000372914	8087553	8088574	X	1022
WBGene00006910	156.84	0.408714	0.153089	2.66978	0.00759019	0.0313717	9781254	9781763	III	510
WBGene00006911	417.103	0.324201	0.101637	3.18979	0.00142374	0.00766917	9782164	9783224	III	1061
WBGene00006912	105.037	0.505266	0.198467	2.54585	0.0109012	0.0422722	2315460	2315945	IV	486
WBGene00006914	571.679	0.583395	0.0936308	6.2308	4.64046e-10	8.3719e-09	8303968	8307371	IV	3404
WBGene00006915	539.971	-0.424209	0.0886146	-4.78712	1.69193e-06	1.7874e-05	11435210	11438452	II	3243
WBGene00006917	333.851	0.597443	0.134909	4.42849	9.48947e-06	8.64193e-05	6791074	6792455	IV	1382
WBGene00006918	242.461	0.475868	0.140564	3.38541	0.000710718	0.00419886	10303050	10303713	II	664
WBGene00006919	102.099	0.577557	0.224735	2.56995	0.0101714	0.0399303	5609341	5610270	I	930
WBGene00006921	284.861	0.777166	0.115072	6.75372	1.44101e-11	3.07595e-10	4191094	4193144	X	2051
WBGene00006923	343.363	0.740768	0.152785	4.84843	1.24444e-06	1.3509e-05	5323276	5340829	II	17554
WBGene00006924	808.646	-0.571526	0.134362	-4.25362	2.10346e-05	0.000180071	1321037	1323073	II	2037
WBGene00006925	11.944	-3.7145	1.25583	-2.95779	0.00309851	0.0148365	7727889	7733168	X	5280
WBGene00006926	368.849	-9.66258	1.46677	-6.58766	4.46799e-11	9.03087e-10	5101042	5106169	X	5128
WBGene00006927	40.048	-6.45149	1.31505	-4.90589	9.30067e-07	1.03724e-05	3567355	3572549	X	5195
WBGene00006928	28.54	-6.93754	1.30879	-5.30074	1.15333e-07	1.48994e-06	3558769	3563965	X	5197
WBGene00006929	422.866	-10.8228	1.48987	-7.26422	3.75201e-13	9.39649e-12	3403471	3408603	X	5133
WBGene00006930	239.882	-10.0049	1.56418	-6.39628	1.59213e-10	3.04049e-09	8261157	8266459	IV	5303
WBGene00006936	496.813	0.539799	0.0928958	5.81079	6.21777e-09	9.83476e-08	13548074	13559361	I	11288
WBGene00006937	170.031	-0.528118	0.152027	-3.47384	0.000513066	0.00316714	11990167	11999590	III	9424
WBGene00006940	122.638	-0.746608	0.182342	-4.09454	4.23011e-05	0.000336875	9713737	9716467	II	2731
WBGene00006959	993.532	0.748619	0.0861445	8.69027	3.61574e-18	1.42385e-16	4193809	4195358	III	1550
WBGene00006965	18.6397	2.5939	0.433597	5.98228	2.20032e-09	3.69524e-08	11852794	11853729	X	936
WBGene00006971	71.423	0.84372	0.224545	3.75746	0.000171646	0.00119306	6853101	6856809	III	3709
WBGene00006974	115.276	-0.938404	0.223893	-4.1913	2.77358e-05	0.000230024	6118215	6121777	IV	3563
WBGene00006975	179.092	-0.574563	0.183956	-3.12338	0.00178785	0.00934001	8791535	8806305	III	14771
WBGene00006980	21.3569	2.67161	0.440066	6.07092	1.27178e-09	2.21398e-08	7930750	7931808	X	1059
WBGene00006982	187.884	-0.702496	0.153189	-4.58581	4.52232e-06	4.44831e-05	10951119	10953508	III	2390
WBGene00006983	19.5205	1.22989	0.402137	3.05838	0.00222535	0.0111757	5186916	5189077	X	2162
WBGene00006987	29.4636	1.42248	0.369041	3.85452	0.000115957	0.000837779	5926895	5932953	III	6059
WBGene00007010	628.42	0.437334	0.0884491	4.94447	7.63504e-07	8.67107e-06	9957351	9963131	III	5781
WBGene00007019	58.7405	-0.684516	0.270549	-2.5301	0.0114029	0.0438457	2598053	2603212	III	5160
WBGene00007021	16.3611	1.1088	0.447873	2.47571	0.0132973	0.0496544	11774950	11776671	III	1722
WBGene00007024	356.624	1.87019	0.133578	14.0007	1.54425e-44	2.75552e-42	7057192	7059351	I	2160
WBGene00007027	916.222	-0.345246	0.073237	-4.71409	2.42792e-06	2.50242e-05	12714566	12744721	III	30156
WBGene00007036	69.7952	1.27931	0.224423	5.70042	1.19511e-08	1.82219e-07	4417633	4419130	II	1498
WBGene00007044	106.535	0.582944	0.181004	3.22061	0.00127917	0.00701301	7711905	7718591	II	6687
WBGene00007047	75.0515	0.58332	0.207714	2.80828	0.00498072	0.0220465	10291870	10297927	I	6058
WBGene00007048	777.248	1.76324	0.103834	16.9813	1.12903e-64	4.02922e-62	6375379	6379173	III	3795
WBGene00007049	35.8148	-1.86776	0.416714	-4.48211	7.39094e-06	6.9184e-05	14534405	14536374	V	1970
WBGene00007050	655.792	-0.46842	0.100937	-4.64073	3.47178e-06	3.49627e-05	6536374	6554923	II	18550
WBGene00007055	1045.27	0.381799	0.114009	3.34884	0.000811511	0.00470907	8594914	8597469	V	2556
WBGene00007058	31.2386	0.97844	0.333279	2.9358	0.00332688	0.0157582	14616603	14623963	IV	7361
WBGene00007068	55.4344	0.841351	0.241253	3.48742	0.000487706	0.00303852	17714961	17718726	X	3766
WBGene00007070	125.832	-0.715043	0.178775	-3.99968	6.34286e-05	0.00048647	10372321	10374261	V	1941
WBGene00007071	784.99	0.684846	0.074971	9.13481	6.55217e-20	2.87792e-18	10388527	10393505	V	4979
WBGene00007073	55.0199	2.41217	0.293591	8.21609	2.10241e-16	7.10339e-15	10398801	10401307	V	2507
WBGene00007087	96.0599	-0.549862	0.199102	-2.76171	0.00575	0.0248023	12146481	12150977	IV	4497
WBGene00007094	108.761	-0.49449	0.182267	-2.713	0.00666769	0.0280771	12773659	12782257	I	8599
WBGene00007097	218.168	0.958223	0.201623	4.75254	2.00877e-06	2.09117e-05	10297399	10298985	V	1587
WBGene00007103	592.61	0.265674	0.101744	2.6112	0.00902248	0.0361026	10322283	10332112	V	9830
WBGene00007109	129.849	-0.429127	0.169909	-2.52562	0.0115493	0.0442892	11320800	11323636	IV	2837
WBGene00007129	125.355	0.478457	0.158789	3.01316	0.0025854	0.012728	9431432	9432745	X	1314
WBGene00007132	55.1613	-0.778495	0.290924	-2.67594	0.00745197	0.0308898	4381643	4384166	III	2524
WBGene00007139	56.023	0.659666	0.257924	2.55759	0.0105399	0.0411226	4356594	4364979	III	8386
WBGene00007142	277.169	0.689749	0.148503	4.64467	3.40628e-06	3.43334e-05	11485510	11486748	II	1239
WBGene00007143	856.804	-0.209087	0.0809645	-2.58246	0.00980998	0.0387781	11489607	11492963	II	3357
WBGene00007153	370.466	1.45683	0.214912	6.77871	1.21255e-11	2.60777e-10	13134903	13138101	V	3199
WBGene00007168	65.4212	-0.796122	0.245655	-3.24082	0.00119187	0.00659139	4757260	4759728	III	2469
WBGene00007175	152.599	0.868621	0.16532	5.25418	1.48689e-07	1.88955e-06	16035036	16040257	X	5222
WBGene00007178	61.7991	0.907321	0.248965	3.64437	0.000268051	0.00178388	8924572	8926551	II	1980
WBGene00007180	128.824	1.18626	0.160197	7.40504	1.31116e-13	3.43427e-12	8922423	8924368	II	1946
WBGene00007193	65.996	0.576534	0.229888	2.50789	0.0121455	0.0461569	11345943	11348343	II	2401
WBGene00007195	174.523	-0.628733	0.183362	-3.42891	0.000606008	0.00366558	13882734	13884177	IV	1444
WBGene00007216	121.551	0.860725	0.172557	4.98806	6.09877e-07	7.04938e-06	13392118	13394001	I	1884
WBGene00007220	22.7613	-1.21665	0.435373	-2.7945	0.005198	0.0228137	13771575	13779024	II	7450
WBGene00007228	92.3577	1.19731	0.202287	5.91886	3.2418e-09	5.3499e-08	9292017	9294033	II	2017
WBGene00007242	42.2668	0.854834	0.279143	3.06235	0.0021961	0.011058	14573615	14576561	II	2947
WBGene00007261	99.9135	0.579329	0.181961	3.1838	0.00145354	0.00781151	15546644	15557949	X	11306
WBGene00007270	118.342	-0.714358	0.186466	-3.83104	0.000127604	0.000914201	4096896	4098190	III	1295
WBGene00007277	29.8724	-1.00922	0.379827	-2.65706	0.00788261	0.0324044	9658274	9660080	I	1807
WBGene00007297	409.722	-0.643288	0.113139	-5.68582	1.30187e-08	1.96919e-07	9673664	9678557	I	4894
WBGene00007301	3.87298	-4.06083	1.37514	-2.95304	0.00314665	0.0150355	9695707	9696762	I	1056
WBGene00007308	3.86062	-4.05898	1.39036	-2.91938	0.00350724	0.0164894	10112870	10114287	IV	1418
WBGene00007312	9.38394	-2.68502	0.923087	-2.90873	0.00362895	0.0169638	14534300	14535962	II	1663
WBGene00007324	63.4003	1.09626	0.248321	4.41469	1.01155e-05	9.1464e-05	10005459	10006784	III	1326
WBGene00007329	244.108	-0.505764	0.133715	-3.78239	0.000155327	0.00108824	9922219	9930846	II	8628
WBGene00007331	76.7441	1.19605	0.466834	2.56205	0.0104057	0.0406685	9931849	9934431	II	2583
WBGene00007333	296.937	-0.310165	0.116586	-2.66041	0.00780453	0.0321529	9940753	9944107	II	3355
WBGene00007343	30.9038	0.968355	0.343095	2.82241	0.00476644	0.0212628	12941442	12943266	X	1825
WBGene00007344	21.9242	3.88285	0.504824	7.69148	1.45437e-14	4.15223e-13	12938695	12940958	X	2264
WBGene00007362	29.9413	1.43463	0.316389	4.53439	5.77697e-06	5.55796e-05	13896663	13898487	V	1825
WBGene00007365	347.617	1.60009	0.200037	7.99899	1.25445e-15	3.96836e-14	13908130	13908967	V	838
WBGene00007366	70.3716	4.45898	0.323259	13.7938	2.77597e-43	4.59444e-41	13909686	13911585	V	1900
WBGene00007372	216.856	0.78424	0.134727	5.82095	5.85147e-09	9.28108e-08	15498734	15511421	V	12688
WBGene00007384	199.772	-0.492738	0.160825	-3.06381	0.00218537	0.0110088	10778985	10780683	IV	1699
WBGene00007385	525.546	0.284827	0.087569	3.25261	0.00114352	0.00635474	11122901	11123867	V	967
WBGene00007393	42.5987	0.77745	0.265268	2.93081	0.0033808	0.0159804	17899803	17901906	V	2104
WBGene00007395	151.601	0.971527	0.184273	5.27221	1.34789e-07	1.71796e-06	17910319	17917239	V	6921
WBGene00007403	58.7641	-0.877574	0.262941	-3.33754	0.000845247	0.0048696	9691028	9694574	III	3547
WBGene00007421	52.4297	-0.847961	0.274166	-3.09287	0.0019823	0.0101809	9091109	9093684	II	2576
WBGene00007422	26.0362	1.33449	0.353381	3.77636	0.000159139	0.00111222	10102592	10104964	V	2373
WBGene00007433	294.901	-0.346828	0.12215	-2.83936	0.00452034	0.020396	8022632	8027763	II	5132
WBGene00007439	29.2023	4.33775	0.449266	9.6552	4.67265e-22	2.35074e-20	18350129	18350559	V	431
WBGene00007440	321.532	0.997366	0.117933	8.45705	2.74238e-17	1.01353e-15	18371846	18373532	V	1687
WBGene00007455	37.364	1.22815	0.37229	3.29892	0.00097059	0.00550628	13639260	13644567	IV	5308
WBGene00007458	29.6137	-6.99087	1.28829	-5.42646	5.74828e-08	7.83358e-07	13646396	13647658	IV	1263
WBGene00007462	25.4784	-1.21511	0.438011	-2.77416	0.00553442	0.0240042	9875179	9877887	II	2709
WBGene00007463	1592.08	-0.350879	0.063877	-5.49304	3.95077e-08	5.54273e-07	9886544	9891081	II	4538
WBGene00007466	25.0197	-2.4463	0.534041	-4.58074	4.63336e-06	4.54189e-05	9873264	9874608	II	1345
WBGene00007472	15.7649	-2.34035	0.692684	-3.37867	0.000728375	0.00428324	9869456	9871172	II	1717
WBGene00007474	19.2093	2.46463	0.4674	5.27307	1.34162e-07	1.71188e-06	9881193	9882531	II	1339
WBGene00007479	82.8351	3.38493	0.450713	7.51016	5.90568e-14	1.59817e-12	14705515	14713240	II	7726
WBGene00007482	10.7592	1.68355	0.562367	2.99368	0.00275636	0.0134474	11053915	11056979	X	3065
WBGene00007488	76.6852	-0.785416	0.226161	-3.47282	0.000515028	0.00317754	10702510	10714297	II	11788
WBGene00007492	228.658	0.601693	0.131805	4.56501	4.99472e-06	4.87936e-05	8862131	8865485	IV	3355
WBGene00007506	143.054	1.20478	0.155453	7.75012	9.18092e-15	2.66107e-13	9371508	9373206	IV	1699
WBGene00007514	484.709	0.61207	0.0884347	6.92115	4.47982e-12	1.00906e-10	11473363	11479251	IV	5889
WBGene00007516	806.99	0.54533	0.115632	4.71607	2.40441e-06	2.48267e-05	9584668	9586344	X	1677
WBGene00007533	34.4913	2.89429	0.538309	5.37663	7.58929e-08	1.01523e-06	9327857	9330928	I	3072
WBGene00007535	31.526	-1.27143	0.411192	-3.09205	0.00198778	0.0102024	10226828	10227433	V	606
WBGene00007536	20.1174	1.64599	0.389633	4.22446	2.39515e-05	0.000201715	10223513	10225710	V	2198
WBGene00007547	61.331	0.820304	0.241732	3.39345	0.000690177	0.00410084	12101293	12103396	V	2104
WBGene00007549	49.0391	0.90893	0.250042	3.63511	0.000277859	0.00184165	12114993	12117443	V	2451
WBGene00007553	16.7416	2.05037	0.465385	4.40574	1.05423e-05	9.49468e-05	11011589	11012465	V	877
WBGene00007555	636.871	-0.434719	0.0867991	-5.00833	5.4903e-07	6.42013e-06	10579955	10581045	II	1091
WBGene00007574	99.4374	0.697498	0.196286	3.55349	0.00038016	0.00244312	3703564	3705058	III	1495
WBGene00007576	133.127	-0.484097	0.17784	-2.72209	0.00648701	0.027458	3706886	3709225	III	2340
WBGene00007577	130.544	-0.448463	0.169599	-2.64425	0.00818714	0.0334396	3713463	3718750	III	5288
WBGene00007580	22.0139	-1.58331	0.467448	-3.38714	0.000706255	0.00418114	3725075	3726500	III	1426
WBGene00007586	1640.66	-0.440419	0.0762378	-5.77691	7.60853e-09	1.1919e-07	12596387	12599157	V	2771
WBGene00007591	115.946	0.867907	0.19109	4.54188	5.57536e-06	5.38213e-05	10233739	10236944	X	3206
WBGene00007592	96.6804	1.45803	0.207071	7.04122	1.90564e-12	4.45039e-11	10242325	10252881	X	10557
WBGene00007593	173.011	0.498362	0.14616	3.40971	0.000650327	0.0038965	10220641	10228137	X	7497
WBGene00007605	101.578	1.8178	0.204118	8.90567	5.30639e-19	2.21164e-17	12742041	12744171	V	2131
WBGene00007614	19.5617	1.30023	0.412851	3.14939	0.00163611	0.00865776	14409074	14412003	V	2930
WBGene00007617	474.182	-0.282334	0.102892	-2.74399	0.00606974	0.0259127	14423784	14425008	V	1225
WBGene00007624	211.557	-0.570534	0.157261	-3.62794	0.000285695	0.00188592	4172337	4176159	III	3823
WBGene00007628	248.874	-0.359076	0.138535	-2.59196	0.00954319	0.037894	4161970	4164171	III	2202
WBGene00007633	70.1839	0.910072	0.312704	2.91033	0.00361045	0.0168958	9131663	9134546	II	2884
WBGene00007640	74.5434	-0.806635	0.241395	-3.34156	0.000833095	0.00481231	11604027	11611314	I	7288
WBGene00007647	119.03	0.490115	0.184267	2.65981	0.00781855	0.032199	9435465	9441029	I	5565
WBGene00007650	264.629	-0.82378	0.139494	-5.90549	3.5159e-09	5.75237e-08	9922862	9925173	X	2312
WBGene00007653	124.931	0.696502	0.171242	4.06736	4.7549e-05	0.000373716	9952579	9954533	X	1955
WBGene00007666	239.365	0.313697	0.123015	2.55007	0.0107701	0.0418362	15036710	15040602	X	3893
WBGene00007672	56.6844	-0.701569	0.262023	-2.67751	0.00741721	0.0307793	17521035	17527479	V	6445
WBGene00007679	90.6319	1.29362	0.240603	5.37657	7.59198e-08	1.01523e-06	11816573	11819806	III	3234
WBGene00007682	277.728	1.37412	0.12106	11.3508	7.35183e-30	5.99699e-28	11810556	11811045	III	490
WBGene00007686	149.404	-0.414504	0.163289	-2.53847	0.0111339	0.0429559	8971965	8973566	II	1602
WBGene00007687	18.5759	1.8921	0.43053	4.39481	1.10871e-05	9.93837e-05	8978475	8982783	II	4309
WBGene00007689	120.901	0.918619	0.163738	5.6103	2.01971e-08	2.94678e-07	8988359	8989544	II	1186
WBGene00007691	87.0107	-0.675988	0.208386	-3.24393	0.00117894	0.00652935	12219660	12222745	X	3086
WBGene00007692	19.1878	1.79928	0.411224	4.37542	1.21197e-05	0.000107962	12226182	12230019	X	3838
WBGene00007695	90.7873	-0.882975	0.230629	-3.82855	0.000128903	0.000921625	12222117	12226081	X	3965
WBGene00007709	61.3513	-1.51318	0.403773	-3.7476	0.000178537	0.0012327	10184462	10185520	I	1059
WBGene00007717	20.2728	1.42333	0.419857	3.39004	0.000698822	0.00414359	15052650	15056291	V	3642
WBGene00007723	89.1831	3.26553	0.283292	11.5271	9.63549e-31	8.39979e-29	19421471	19426774	V	5304
WBGene00007733	5.27169	-4.50745	1.33778	-3.36936	0.000753431	0.00441693	12455050	12456299	IV	1250
WBGene00007736	622.96	0.586283	0.123923	4.73102	2.23392e-06	2.31501e-05	12468659	12475177	IV	6519
WBGene00007749	11.3716	1.4008	0.500622	2.79812	0.00514016	0.0226207	13301833	13304785	V	2953
WBGene00007753	33.6853	-0.965751	0.33993	-2.84103	0.00449678	0.020309	12131457	12137395	V	5939
WBGene00007756	197.735	2.08957	0.179099	11.6672	1.87601e-31	1.75607e-29	12154867	12162320	V	7454
WBGene00007762	74.1804	-0.963438	0.245399	-3.92601	8.63676e-05	0.000643122	8901646	8903177	IV	1532
WBGene00007765	154.053	2.01688	0.159093	12.6774	7.89486e-37	9.90762e-35	8915472	8916110	IV	639
WBGene00007766	33.0719	-1.80097	0.39157	-4.59936	4.23781e-06	4.20103e-05	11439289	11440709	I	1421
WBGene00007772	71.8714	1.15239	0.25551	4.51014	6.4785e-06	6.15512e-05	14845937	14849217	X	3281
WBGene00007784	156.249	-0.680306	0.187613	-3.62611	0.000287719	0.00189818	9978791	9980802	V	2012
WBGene00007785	89.9439	-0.706674	0.207966	-3.39803	0.00067873	0.00404335	9981147	9982766	V	1620
WBGene00007786	350.835	0.459959	0.116063	3.96302	7.40062e-05	0.000560073	9983919	9986277	V	2359
WBGene00007807	142.708	2.38146	0.201832	11.7992	3.93952e-32	3.91212e-30	15354901	15357571	V	2671
WBGene00007810	42.2384	-1.25827	0.335349	-3.75213	0.000175338	0.00121429	13409936	13414617	X	4682
WBGene00007812	41.1384	1.51763	0.29343	5.17204	2.31556e-07	2.84035e-06	13418840	13419934	X	1095
WBGene00007817	17.8845	1.15014	0.46243	2.48717	0.0128762	0.0484184	16082347	16085799	X	3453
WBGene00007833	17.4008	1.82251	0.474852	3.83805	0.000124014	0.000890717	16302717	16306159	V	3443
WBGene00007836	140.037	0.708201	0.156127	4.53605	5.73189e-06	5.5239e-05	13636869	13638480	II	1612
WBGene00007848	277.696	0.49127	0.135973	3.61298	0.000302697	0.00199125	14001924	14003080	X	1157
WBGene00007857	108.253	0.748614	0.176482	4.24188	2.21653e-05	0.00018876	9043321	9046575	I	3255
WBGene00007875	52.5494	1.70603	0.509601	3.34778	0.000814606	0.00472463	12940106	12941354	IV	1249
WBGene00007882	147.994	1.73354	0.168323	10.2989	7.12756e-25	4.35276e-23	9510748	9513002	IV	2255
WBGene00007886	57.7722	0.833593	0.284572	2.92929	0.0033974	0.0160523	9506936	9508761	IV	1826
WBGene00007890	179.991	2.46941	0.1614	15.3	7.64729e-53	1.85813e-50	9516999	9518434	IV	1436
WBGene00007903	53.0505	5.11023	1.10336	4.63152	3.62994e-06	3.6395e-05	14064313	14067984	X	3672
WBGene00007904	49.8436	-0.931226	0.299075	-3.11368	0.00184767	0.00958675	14071162	14076298	X	5137
WBGene00007913	86.9452	3.02568	0.222448	13.6017	3.91255e-42	6.29314e-40	8341682	8346023	I	4342
WBGene00007925	17.2168	1.5272	0.409807	3.72662	0.000194064	0.00132946	3482591	3484835	III	2245
WBGene00007932	59.6447	1.02765	0.259716	3.95682	7.59557e-05	0.000572173	13264545	13269827	V	5283
WBGene00007934	112.273	0.92426	0.165414	5.58754	2.3031e-08	3.33773e-07	12932205	12934978	X	2774
WBGene00007944	322.412	0.311416	0.121576	2.56149	0.0104224	0.0407198	11229212	11240635	X	11424
WBGene00007947	205.589	3.10997	0.199149	15.6163	5.63934e-55	1.43114e-52	10499355	10501395	V	2041
WBGene00007955	199.591	0.656709	0.137662	4.77046	1.83806e-06	1.92751e-05	11545047	11546495	X	1449
WBGene00007957	58.7547	-0.727368	0.283315	-2.56735	0.010248	0.0401635	11533593	11536574	X	2982
WBGene00007964	35.3792	1.37575	0.304911	4.51198	6.42255e-06	6.10704e-05	3835221	3837211	III	1991
WBGene00007966	19.2315	-1.18197	0.475559	-2.48542	0.0129398	0.0486094	3844893	3848556	III	3664
WBGene00007969	802.201	0.685929	0.139097	4.93128	8.16908e-07	9.20028e-06	3864489	3867098	III	2610
WBGene00007980	1755.44	0.353556	0.0628829	5.62245	1.88273e-08	2.77072e-07	3999286	4004114	III	4829
WBGene00007982	42.9633	0.892663	0.284631	3.13621	0.00171148	0.00898212	4006142	4009960	III	3819
WBGene00007983	36.9483	0.902512	0.30635	2.94602	0.00321894	0.0153295	4012336	4015779	III	3444
WBGene00007985	10.1117	-1.88108	0.746255	-2.52069	0.0117126	0.04478	9544733	9558099	I	13367
WBGene00007989	96.1844	4.89408	0.265466	18.4358	6.78516e-76	4.55803e-73	14155429	14156336	I	908
WBGene00007990	68.5502	4.25725	0.417785	10.19	2.1967e-24	1.29311e-22	14153228	14154195	I	968
WBGene00007992	205.623	4.60018	0.255355	18.0148	1.49009e-72	8.10328e-70	14157611	14158078	I	468
WBGene00007994	10.7227	1.38285	0.523216	2.64298	0.00821794	0.033499	14176040	14178608	X	2569
WBGene00007999	34.9611	3.13103	0.590982	5.29801	1.17069e-07	1.50895e-06	14627630	14630121	II	2492
WBGene00008003	24.8497	-1.16941	0.42442	-2.75532	0.00586348	0.0252302	4783194	4785235	III	2042
WBGene00008019	348.763	0.718736	0.117469	6.1185	9.4462e-10	1.65962e-08	10381773	10385335	III	3563
WBGene00008027	36.5569	1.87916	0.368838	5.09482	3.49081e-07	4.17872e-06	13064014	13065159	IV	1146
WBGene00008031	27.6591	2.13299	0.333117	6.40313	1.52222e-10	2.92164e-09	13072661	13076720	IV	4060
WBGene00008032	266.273	3.12029	0.313085	9.96627	2.1411e-23	1.17554e-21	13079446	13082781	IV	3336
WBGene00008040	42.0216	1.45552	0.328691	4.42824	9.50054e-06	8.64511e-05	9330316	9330928	III	613
WBGene00008059	2546.01	-1.38014	0.169368	-8.14877	3.67636e-16	1.22047e-14	15208422	15209332	V	911
WBGene00008065	30.6403	-1.53829	0.399683	-3.84878	0.000118705	0.000856357	9690745	9696723	X	5979
WBGene00008081	77.61	-0.776465	0.225918	-3.43693	0.000588353	0.00357203	10881766	10893696	III	11931
WBGene00008091	128.171	-0.645088	0.177791	-3.62835	0.000285241	0.00188401	3760378	3765560	III	5183
WBGene00008100	150.852	1.42887	0.161929	8.82402	1.10422e-18	4.44019e-17	12846091	12849864	V	3774
WBGene00008101	45.4465	0.726335	0.284828	2.55008	0.0107699	0.0418362	12842489	12845347	V	2859
WBGene00008105	13.8704	1.78351	0.514622	3.46567	0.000528908	0.00325789	11042710	11043980	V	1271
WBGene00008107	128.083	-0.706825	0.185128	-3.81804	0.000134518	0.000959524	9221818	9226390	I	4573
WBGene00008117	254.325	0.518097	0.133726	3.87433	0.00010692	0.000777725	3650907	3652958	III	2052
WBGene00008118	15.922	-1.89457	0.598298	-3.1666	0.00154235	0.00824918	3648792	3650832	III	2041
WBGene00008139	38.9402	-0.856824	0.335593	-2.55316	0.010675	0.0415726	11683479	11685277	II	1799
WBGene00008149	640.419	1.12469	0.125927	8.9313	4.21028e-19	1.7677e-17	9995385	9998925	IV	3541
WBGene00008167	74.4665	1.79855	0.338387	5.31506	1.06621e-07	1.38839e-06	9586618	9592192	III	5575
WBGene00008191	56.0464	0.679066	0.261141	2.60038	0.00931211	0.0370796	14241898	14244452	I	2555
WBGene00008200	72.9268	-1.44722	0.262491	-5.51342	3.51937e-08	4.9697e-07	17336798	17338970	IV	2173
WBGene00008205	313.146	0.417872	0.137956	3.02902	0.00245347	0.0121873	11965962	11969893	X	3932
WBGene00008211	160.195	0.505604	0.15436	3.27549	0.00105479	0.00591343	11994784	11995839	X	1056
WBGene00008214	62.2067	0.5581	0.218501	2.55423	0.0106424	0.0414806	13371542	13376992	X	5451
WBGene00008216	11.8492	1.95986	0.502628	3.89922	9.65048e-05	0.000711023	12564356	12565895	I	1540
WBGene00008218	132.297	-0.937651	0.226686	-4.13635	3.52875e-05	0.000285197	13310186	13312260	V	2075
WBGene00008219	80.8015	-0.596112	0.211419	-2.81958	0.00480863	0.0213925	13313573	13315821	V	2249
WBGene00008224	162.451	-0.687619	0.177308	-3.8781	0.000105274	0.000768687	13565863	13566932	V	1070
WBGene00008225	91.8305	-0.587911	0.212472	-2.76701	0.00565738	0.0244447	13566931	13568630	V	1700
WBGene00008228	48.581	1.23112	0.300984	4.09032	4.30777e-05	0.000342344	13578972	13580800	V	1829
WBGene00008233	56.4433	1.89504	0.249252	7.60291	2.89553e-14	8.04548e-13	9517519	9518859	V	1341
WBGene00008238	113.603	-0.599676	0.203914	-2.94083	0.00327335	0.0155369	9539845	9541606	V	1762
WBGene00008249	10.6724	-1.96687	0.755702	-2.60271	0.00924906	0.0368542	10152578	10154832	V	2255
WBGene00008260	35.796	2.11726	0.302592	6.9971	2.61319e-12	6.01665e-11	12843311	12845387	X	2077
WBGene00008266	175.678	-0.564691	0.170085	-3.32005	0.000900019	0.00514683	14542905	14545866	V	2962
WBGene00008294	8.29017	-4.11518	1.25333	-3.28339	0.00102565	0.00578405	12458017	12460903	I	2887
WBGene00008296	119.058	0.651401	0.170148	3.82843	0.000128963	0.000921625	12414656	12415709	V	1054
WBGene00008298	156.419	1.07918	0.208385	5.17877	2.23358e-07	2.74594e-06	12418592	12419428	V	837
WBGene00008311	498.715	-0.336407	0.12028	-2.79687	0.00516007	0.0226733	8014406	8019581	I	5176
WBGene00008352	30.7325	-0.979128	0.374741	-2.61281	0.00898	0.035983	1219	3097	III	1879
WBGene00008355	11.6513	2.08447	0.557668	3.73783	0.000185612	0.00127462	14511248	14512917	X	1670
WBGene00008356	13.7209	2.53794	0.656469	3.86605	0.00011061	0.000803544	14529788	14530207	X	420
WBGene00008366	131.131	0.672564	0.179966	3.73717	0.000186107	0.00127725	8956489	8965534	IV	9046
WBGene00008372	57.1952	0.751873	0.244822	3.0711	0.00213271	0.0108152	10772774	10776578	V	3805
WBGene00008377	49.2151	-7.72257	1.2615	-6.12174	9.25565e-10	1.62865e-08	10791975	10792875	V	901
WBGene00008378	66.8504	-8.16369	1.26675	-6.44459	1.15917e-10	2.25131e-09	10793798	10794924	V	1127
WBGene00008385	120.704	-0.971778	0.191355	-5.07839	3.80638e-07	4.53746e-06	8487618	8490938	I	3321
WBGene00008386	399.78	-0.255152	0.10232	-2.49366	0.0126432	0.047652	8491291	8495833	I	4543
WBGene00008392	63.4558	-0.812317	0.270944	-2.9981	0.00271667	0.0132696	14088891	14090359	V	1469
WBGene00008393	6.18288	-4.73539	1.29444	-3.65825	0.00025394	0.00169789	14079801	14081766	V	1966
WBGene00008396	5621.47	-0.444029	0.149633	-2.96745	0.00300282	0.0144327	14104270	14106330	V	2061
WBGene00008398	115.478	-0.508974	0.197848	-2.57256	0.0100951	0.0396853	7813762	7815042	I	1281
WBGene00008399	86.9695	-0.809393	0.216237	-3.74309	0.00018177	0.00125125	7814949	7819413	I	4465
WBGene00008400	161.999	-0.436471	0.170173	-2.56487	0.0103214	0.0403941	7820831	7826378	I	5548
WBGene00008412	700.579	0.258076	0.0838603	3.07746	0.00208775	0.0106201	7574240	7578599	I	4360
WBGene00008415	65.403	0.638605	0.219774	2.90573	0.003664	0.0170857	7582106	7583333	I	1228
WBGene00008417	7.79054	-3.08941	1.20335	-2.56733	0.0102484	0.0401635	7588580	7590565	I	1986
WBGene00008419	250.992	0.417262	0.159458	2.61675	0.00887717	0.0356335	7595776	7602221	I	6446
WBGene00008422	530.74	-0.251036	0.0925633	-2.71204	0.00668698	0.0281479	10452753	10460551	III	7799
WBGene00008430	539.15	0.277309	0.0923872	3.0016	0.00268568	0.0131397	8669133	8684924	II	15792
WBGene00008435	103.837	-0.734907	0.21428	-3.42966	0.000604333	0.00365738	8008634	8011633	II	3000
WBGene00008439	209.897	0.605174	0.131899	4.58815	4.47193e-06	4.41143e-05	8779731	8785415	I	5685
WBGene00008444	303.674	0.427856	0.130009	3.29096	0.000998445	0.00565307	13436923	13447593	II	10671
WBGene00008446	286.23	0.62718	0.140367	4.46813	7.89048e-06	7.30813e-05	13461082	13469602	II	8521
WBGene00008447	87.8689	-0.576213	0.204609	-2.81616	0.0048601	0.0215962	13472401	13473995	II	1595
WBGene00008449	84.0865	5.54067	0.899716	6.15824	7.35587e-10	1.30847e-08	12260881	12266559	X	5679
WBGene00008455	242.353	-0.467253	0.136595	-3.42072	0.000624549	0.00376377	9589865	9591164	II	1300
WBGene00008476	173.887	2.51929	0.171575	14.6833	8.24534e-49	1.74374e-46	12424412	12426850	I	2439
WBGene00008477	34.2963	5.26137	0.543891	9.67357	3.9053e-22	1.97339e-20	12430028	12431500	I	1473
WBGene00008480	495.149	-0.297635	0.1047	-2.84275	0.00447265	0.0202128	10416800	10419237	II	2438
WBGene00008484	16.6364	1.75148	0.431197	4.0619	4.86752e-05	0.000381517	10411289	10412670	II	1382
WBGene00008486	91.0431	2.58368	0.293363	8.8071	1.28429e-18	5.12818e-17	10469741	10471899	IV	2159
WBGene00008492	56.587	1.50489	0.311179	4.8361	1.32408e-06	1.42786e-05	13996958	13997581	II	624
WBGene00008495	36.5574	1.05129	0.320095	3.2843	0.00102236	0.00576847	14001686	14002300	II	615
WBGene00008515	198.737	1.28904	0.17369	7.4215	1.15803e-13	3.04016e-12	13402083	13406412	X	4330
WBGene00008533	56.4458	-0.802958	0.262331	-3.06085	0.00220706	0.0111034	8427087	8429832	I	2746
WBGene00008538	115.895	0.435871	0.174685	2.49518	0.0125894	0.047512	14219871	14224440	IV	4570
WBGene00008555	165.21	0.662528	0.15525	4.2675	1.97673e-05	0.000169987	12805924	12830115	IV	24192
WBGene00008558	65.1324	-1.05089	0.284131	-3.6986	0.00021679	0.00147717	8792903	8794172	II	1270
WBGene00008564	115.194	1.08339	0.196371	5.51708	3.44672e-08	4.8856e-07	12938555	12942227	I	3673
WBGene00008565	22.7794	2.36135	0.477621	4.94398	7.65426e-07	8.67871e-06	12942280	12946588	I	4309
WBGene00008567	21.6064	1.72107	0.399903	4.30373	1.67946e-05	0.000146969	12951134	12954003	I	2870
WBGene00008572	453.921	1.12361	0.159175	7.05895	1.67763e-12	3.95837e-11	11407054	11407732	X	679
WBGene00008575	165.172	4.29573	0.28831	14.8996	3.31313e-50	7.56718e-48	17486334	17487241	V	908
WBGene00008583	22.5227	2.00297	0.389818	5.1382	2.77378e-07	3.36627e-06	12420683	12432636	IV	11954
WBGene00008584	80.5708	5.2744	0.526282	10.022	1.22005e-23	6.79657e-22	12435833	12438236	IV	2404
WBGene00008592	25.5595	2.09447	0.51302	4.08263	4.45294e-05	0.000352897	14463520	14464428	V	909
WBGene00008594	20.9949	2.46371	0.474203	5.19547	2.04203e-07	2.52599e-06	14469231	14472448	V	3218
WBGene00008602	153.575	2.35366	0.285908	8.23225	1.83734e-16	6.22625e-15	10139372	10142013	X	2642
WBGene00008603	330.926	0.312315	0.108247	2.88522	0.00391143	0.0181138	10160627	10161810	X	1184
WBGene00008605	13.8549	2.74734	0.523876	5.24425	1.56919e-07	1.98012e-06	15101786	15107797	X	6012
WBGene00008607	398.468	0.634723	0.116568	5.44507	5.17837e-08	7.14215e-07	15095343	15097954	X	2612
WBGene00008622	107.738	0.699875	0.200374	3.49285	0.000477894	0.0029888	16140507	16147022	X	6516
WBGene00008628	95.6951	1.42165	0.178697	7.95567	1.78163e-15	5.54392e-14	13853834	13854405	V	572
WBGene00008640	190.756	-0.805193	0.171826	-4.6861	2.78461e-06	2.83172e-05	8147184	8150030	II	2847
WBGene00008645	209.861	-0.56351	0.141157	-3.99209	6.54948e-05	0.000500972	12041556	12045347	V	3792
WBGene00008652	64.5056	1.25134	0.304237	4.11305	3.90471e-05	0.000313585	8445347	8451001	I	5655
WBGene00008666	206.443	0.367707	0.138259	2.65956	0.00782429	0.032211	10050685	10062026	I	11342
WBGene00008669	216.558	0.788821	0.164632	4.79143	1.65596e-06	1.75102e-05	9508132	9510377	V	2246
WBGene00008680	33.0113	-1.60605	0.389582	-4.12251	3.74772e-05	0.000301189	16217675	16218622	V	948
WBGene00008681	58.6685	0.849596	0.230552	3.68505	0.000228657	0.00154788	11680899	11682441	I	1543
WBGene00008706	36.7333	1.65696	0.313605	5.28359	1.26677e-07	1.62362e-06	17473334	17479397	IV	6064
WBGene00008707	35.5958	2.51746	0.623175	4.03973	5.35119e-05	0.000415718	17470514	17471920	IV	1407
WBGene00008709	21.4667	-1.51224	0.489285	-3.09071	0.00199678	0.0102303	17464448	17465986	IV	1539
WBGene00008710	110.979	-0.538467	0.190131	-2.83209	0.00462454	0.0207595	17457831	17461272	IV	3442
WBGene00008714	33.2058	0.999221	0.305882	3.26669	0.00108812	0.00607645	13395562	13400604	III	5043
WBGene00008726	30.093	2.56285	0.337407	7.59574	3.06048e-14	8.48318e-13	16394015	16395304	V	1290
WBGene00008735	689.624	-0.703691	0.0922176	-7.63076	2.33365e-14	6.53195e-13	11163956	11189615	X	25660
WBGene00008739	56.078	0.985826	0.248865	3.96129	7.45451e-05	0.000563032	11720402	11722335	II	1934
WBGene00008741	104.022	1.81396	0.419046	4.32879	1.49932e-05	0.000131608	11739358	11742876	II	3519
WBGene00008743	68.228	0.607364	0.238881	2.54254	0.011005	0.0425881	11707451	11709564	II	2114
WBGene00008745	319.692	1.21914	0.123753	9.85138	6.76072e-23	3.55794e-21	10675712	10677109	X	1398
WBGene00008777	126.918	0.747486	0.157839	4.73576	2.18238e-06	2.26365e-05	11009296	11010078	IV	783
WBGene00008780	90.7382	0.95608	0.22238	4.29931	1.7133e-05	0.000149816	9271479	9278689	I	7211
WBGene00008797	14.7397	1.2996	0.477318	2.7227	0.00647502	0.0274174	14308464	14308877	V	414
WBGene00008803	64.0669	3.54786	0.256914	13.8095	2.233e-43	3.86377e-41	8439168	8442151	II	2984
WBGene00008841	176.678	2.47302	0.218771	11.3042	1.25148e-29	9.8565e-28	12471805	12473090	II	1286
WBGene00008850	78.5455	1.5554	0.238932	6.50981	7.52474e-11	1.47905e-09	13014144	13016641	V	2498
WBGene00008852	267.665	0.352091	0.129367	2.72165	0.00649571	0.0274846	7021972	7029076	I	7105
WBGene00008853	9.26589	1.92098	0.60789	3.16009	0.00157722	0.00839324	11560620	11564387	I	3768
WBGene00008857	717.371	-0.488829	0.101895	-4.79738	1.60753e-06	1.7125e-05	11578641	11579612	I	972
WBGene00008886	54.9021	-1.24241	0.304054	-4.08616	4.38574e-05	0.000347813	10150280	10155105	I	4826
WBGene00008887	170.583	-0.453689	0.157779	-2.87548	0.00403416	0.0185318	8363954	8369562	I	5609
WBGene00008900	123.335	0.819896	0.177767	4.6122	3.98432e-06	3.96005e-05	18222692	18224453	V	1762
WBGene00008905	34.4643	1.51546	0.289365	5.23719	1.63039e-07	2.0483e-06	13184852	13188192	I	3341
WBGene00008920	5451.07	-0.361359	0.0511668	-7.06236	1.63699e-12	3.87851e-11	10965719	10967922	V	2204
WBGene00008921	94.7411	-1.02643	0.212082	-4.83978	1.29984e-06	1.40437e-05	10961834	10965539	V	3706
WBGene00008922	289.687	3.30798	0.197728	16.7299	7.93109e-63	2.5878e-60	10937634	10938817	V	1184
WBGene00008923	56.0394	1.38779	0.254467	5.45374	4.93209e-08	6.8438e-07	10934224	10936920	V	2697
WBGene00008925	88.7844	0.553198	0.19855	2.7862	0.00533307	0.0232901	13105241	13108543	X	3303
WBGene00008936	26.9124	1.20909	0.337334	3.58424	0.000338062	0.00219709	12757565	12759760	V	2196
WBGene00008940	138.77	1.26531	0.157561	8.03056	9.70319e-16	3.12142e-14	13529088	13531941	X	2854
WBGene00008944	414.789	2.20404	0.121188	18.187	6.54197e-74	3.73546e-71	20162615	20164165	V	1551
WBGene00008948	335.816	-0.517164	0.124972	-4.13825	3.49958e-05	0.00028304	12330976	12336075	IV	5100
WBGene00008951	93.6409	0.520112	0.1916	2.71457	0.00663628	0.0279861	10000935	10005361	X	4427
WBGene00008963	23.8828	2.45731	0.418234	5.87545	4.21697e-09	6.80195e-08	14604139	14605869	II	1731
WBGene00008968	42.6958	-1.26172	0.371285	-3.39825	0.000678189	0.00404223	8752699	8754827	IV	2129
WBGene00008975	227.117	0.769764	0.128269	6.00116	1.95907e-09	3.32431e-08	14976117	14978716	X	2600
WBGene00008979	50.6175	0.637118	0.253844	2.50988	0.0120773	0.0459284	15002034	15003941	X	1908
WBGene00008986	37.8448	1.852	0.325089	5.69691	1.21995e-08	1.8551e-07	13755011	13756409	V	1399
WBGene00008995	46.3386	-0.777613	0.300568	-2.58715	0.00967742	0.0383337	15538244	15547086	V	8843
WBGene00009001	212.967	-1.48533	0.158669	-9.36117	7.88553e-21	3.67562e-19	7274282	7278573	I	4292
WBGene00009008	186.298	1.00132	0.301915	3.31655	0.00091135	0.00520641	8730815	8735689	IV	4875
WBGene00009033	26.2527	1.17772	0.371721	3.16829	0.00153337	0.00820575	16230165	16231043	V	879
WBGene00009035	15.859	-1.83701	0.684346	-2.68433	0.00726752	0.030213	11410228	11413002	IV	2775
WBGene00009048	58.15	1.10401	0.253956	4.34726	1.37847e-05	0.000121749	16100680	16102750	V	2071
WBGene00009050	976.338	0.470289	0.0709112	6.63208	3.30982e-11	6.81048e-10	7079562	7082040	I	2479
WBGene00009065	202.192	-0.486604	0.144005	-3.37909	0.000727271	0.00427895	13162492	13182726	I	20235
WBGene00009084	286.499	-0.588608	0.131082	-4.4904	7.10904e-06	6.69293e-05	14449697	14452976	V	3280
WBGene00009094	20.9228	1.9383	0.394882	4.90855	9.1752e-07	1.02626e-05	12358647	12363681	V	5035
WBGene00009096	12.2098	2.06891	0.533827	3.87561	0.000106356	0.000774606	12361301	12361744	V	444
WBGene00009099	20.606	-2.57993	0.614987	-4.1951	2.72755e-05	0.000226713	9577291	9580046	V	2756
WBGene00009118	26.1546	-1.19431	0.443335	-2.69392	0.00706171	0.0294646	10551972	10553047	I	1076
WBGene00009119	1180.36	-0.324728	0.077844	-4.17152	3.02576e-05	0.000248591	10553116	10553913	I	798
WBGene00009122	2875.89	-0.335798	0.0593805	-5.65502	1.55825e-08	2.31708e-07	10569112	10569983	I	872
WBGene00009124	65.6872	-0.700702	0.242132	-2.89388	0.00380512	0.0176653	10571954	10577147	I	5194
WBGene00009126	808.836	0.338864	0.0800931	4.23087	2.32788e-05	0.000197067	9168432	9177488	I	9057
WBGene00009140	289.038	-0.520309	0.13462	-3.86503	0.000111075	0.000806403	7640348	7641767	I	1420
WBGene00009158	17.2295	1.1504	0.454324	2.53212	0.0113375	0.0436526	9762364	9767846	I	5483
WBGene00009174	170.677	-0.622648	0.177462	-3.50863	0.000450416	0.00284028	9289719	9303928	I	14210
WBGene00009186	82.5804	-1.07644	0.262699	-4.09764	4.17391e-05	0.000332631	9587096	9588834	IV	1739
WBGene00009189	208.434	0.339564	0.129339	2.62538	0.00865531	0.0349024	7725019	7727112	I	2094
WBGene00009218	44.6876	2.27433	0.310245	7.33075	2.28874e-13	5.82125e-12	12392121	12398706	IV	6586
WBGene00009241	56.0387	1.01666	0.230283	4.41484	1.01083e-05	9.1464e-05	10758958	10760663	V	1706
WBGene00009257	30.8086	0.898623	0.349363	2.57218	0.0101062	0.0397124	11502267	11509432	X	7166
WBGene00009259	1752.83	-0.388348	0.0867153	-4.47842	7.51977e-06	7.01686e-05	11511555	11519066	X	7512
WBGene00009266	491.004	-0.520784	0.118186	-4.4065	1.05057e-05	9.46919e-05	9504403	9505768	I	1366
WBGene00009277	41.823	-0.909313	0.341591	-2.662	0.00776787	0.0320134	7840439	7847333	I	6895
WBGene00009285	474.183	-0.306311	0.0954106	-3.21046	0.00132524	0.00723434	15041433	15050700	I	9268
WBGene00009289	114.189	-0.468562	0.182482	-2.56771	0.0102372	0.0401473	20838865	20841582	V	2718
WBGene00009304	40.7492	0.864104	0.281734	3.06709	0.00216151	0.0109271	14829732	14834841	I	5110
WBGene00009334	51.2128	1.75623	0.373766	4.69873	2.61782e-06	2.68201e-05	10888187	10891027	V	2841
WBGene00009339	36.5539	-1.13102	0.37932	-2.98171	0.00286642	0.0138882	10554443	10555339	V	897
WBGene00009340	213.32	0.345289	0.127143	2.71575	0.00661253	0.0278962	10557976	10560788	V	2813
WBGene00009342	1568.66	0.953645	0.0825086	11.5581	6.71641e-31	5.9001e-29	8975366	8986540	I	11175
WBGene00009364	66.0884	-0.707731	0.248427	-2.84885	0.00438772	0.019884	10172923	10174346	II	1424
WBGene00009365	237.407	-0.537619	0.137428	-3.91202	9.1529e-05	0.000677421	10174648	10180040	II	5393
WBGene00009368	309.486	-0.748299	0.127352	-5.87582	4.20752e-09	6.79631e-08	15005603	15013904	I	8302
WBGene00009372	54.2064	-0.792545	0.26753	-2.96245	0.003052	0.0146383	3729640	3735039	III	5400
WBGene00009380	128.274	1.17331	0.186219	6.30067	2.96357e-10	5.48753e-09	9633284	9635025	X	1742
WBGene00009385	48.6013	-0.682915	0.271933	-2.51133	0.0120276	0.0457852	11610737	11612596	V	1860
WBGene00009393	285.425	1.32722	0.131402	10.1005	5.4973e-24	3.15473e-22	12893062	12895128	II	2067
WBGene00009394	3798.58	0.668456	0.14658	4.56035	5.10675e-06	4.97857e-05	12895638	12897446	II	1809
WBGene00009395	8.21633	2.00263	0.764825	2.61842	0.0088338	0.0355343	12898242	12900439	II	2198
WBGene00009396	550.961	1.45374	0.200207	7.26116	3.83782e-13	9.59036e-12	12901325	12903336	II	2012
WBGene00009397	29.5629	1.33799	0.365729	3.65843	0.000253765	0.00169771	12904398	12906644	II	2247
WBGene00009417	47.5608	1.01152	0.277247	3.64845	0.00026383	0.00175989	15904192	15905630	V	1439
WBGene00009418	13.6447	1.76887	0.506505	3.49231	0.000478864	0.00298996	15905661	15907026	V	1366
WBGene00009429	134.611	4.79037	0.334843	14.3063	1.99851e-46	4.00403e-44	13737010	13738474	V	1465
WBGene00009430	277.332	0.846743	0.162747	5.20283	1.96278e-07	2.43905e-06	13734309	13736247	V	1939
WBGene00009431	59.1022	2.55723	0.326495	7.83239	4.78685e-15	1.41989e-13	13727761	13730784	V	3024
WBGene00009433	128.337	1.05316	0.188385	5.59046	2.26472e-08	3.29046e-07	13741321	13745127	V	3807
WBGene00009434	56.4552	0.91758	0.262613	3.49404	0.000475773	0.00298207	13745695	13748758	V	3064
WBGene00009439	152.061	0.505342	0.169352	2.98397	0.0028453	0.0138093	4566275	4568130	III	1856
WBGene00009445	158.039	-0.417536	0.165079	-2.52931	0.0114286	0.0439149	4581795	4583893	III	2099
WBGene00009450	302.845	1.32214	0.114125	11.585	4.90766e-31	4.44805e-29	9584384	9586784	II	2401
WBGene00009452	367.414	-0.442676	0.116601	-3.79649	0.000146756	0.00103518	8801612	8804697	I	3086
WBGene00009453	148.326	0.545165	0.153341	3.55525	0.000377621	0.00242817	8797456	8801704	I	4249
WBGene00009460	1145.41	-0.248998	0.0712124	-3.49655	0.000471312	0.00295735	8828010	8838719	I	10710
WBGene00009476	619.313	-0.916623	0.0984523	-9.31033	1.27441e-20	5.84487e-19	9016755	9017994	I	1240
WBGene00009477	378.925	-0.296697	0.106817	-2.77763	0.00547577	0.0238074	9009012	9013885	I	4874
WBGene00009482	295.742	0.512598	0.150875	3.3975	0.000680034	0.00404689	9780365	9789210	X	8846
WBGene00009486	24.173	-2.22733	0.527207	-4.22478	2.39177e-05	0.00020158	15968418	15969753	V	1336
WBGene00009498	420.923	0.617196	0.103906	5.93992	2.85161e-09	4.71962e-08	9234170	9245926	I	11757
WBGene00009499	85.7753	1.11006	0.198901	5.58097	2.39186e-08	3.45323e-07	9246028	9249358	I	3331
WBGene00009507	180.05	-0.524249	0.164103	-3.19463	0.00140008	0.00758031	10479305	10484969	I	5665
WBGene00009512	58.5627	3.13688	0.270941	11.5777	5.34537e-31	4.80663e-29	11181654	11183147	II	1494
WBGene00009521	192.993	-0.432345	0.14905	-2.90067	0.00372364	0.0173214	1232825	1239852	IV	7028
WBGene00009554	62.9581	0.780243	0.245136	3.1829	0.00145807	0.00783215	14788125	14789517	I	1393
WBGene00009563	40.6615	0.728349	0.286215	2.54476	0.0109351	0.0423607	8664976	8666497	I	1522
WBGene00009587	653.306	0.248402	0.0830865	2.98967	0.00279276	0.0136005	11594244	11601703	IV	7460
WBGene00009599	19.2794	-1.4568	0.509368	-2.86001	0.00423625	0.019308	14267752	14268716	V	965
WBGene00009600	189.564	1.17502	0.140743	8.34869	6.9027e-17	2.45573e-15	14269191	14270829	V	1639
WBGene00009617	51.7003	2.02858	0.288362	7.03484	1.99492e-12	4.63991e-11	10279599	10282842	X	3244
WBGene00009618	91.0142	1.32118	0.187587	7.04302	1.88114e-12	4.40219e-11	10273692	10278371	X	4680
WBGene00009624	28.5125	2.49122	0.405258	6.14724	7.88449e-10	1.39815e-08	10306595	10306951	X	357
WBGene00009626	211.361	-2.53504	0.236198	-10.7327	7.14944e-27	4.97845e-25	9341397	9346590	II	5194
WBGene00009635	75.5081	0.819515	0.211304	3.87838	0.000105156	0.000768687	12350578	12351788	X	1211
WBGene00009661	214.569	0.470173	0.135845	3.46111	0.000537953	0.00330126	11774668	11777943	II	3276
WBGene00009674	85.9075	0.729418	0.214964	3.39321	0.000690787	0.00410234	10197706	10200375	X	2670
WBGene00009676	28.9296	0.935821	0.338863	2.76165	0.00575102	0.0248023	10214443	10215495	X	1053
WBGene00009677	28.4749	1.55025	0.37922	4.088	4.35103e-05	0.000345532	10217309	10218929	X	1621
WBGene00009681	6.67132	-4.84594	1.32279	-3.66343	0.000248859	0.00166684	10026413	10027666	IV	1254
WBGene00009691	945.047	3.07078	0.168396	18.2354	2.70121e-74	1.62357e-71	11757107	11759311	II	2205
WBGene00009692	312.145	2.52311	0.325158	7.75964	8.51693e-15	2.48121e-13	11759662	11761861	II	2200
WBGene00009702	13.0448	1.46467	0.512182	2.85967	0.00424079	0.0193179	10884705	10885918	II	1214
WBGene00009706	42.8144	4.04518	0.562436	7.19224	6.37352e-13	1.56528e-11	16103894	16105952	V	2059
WBGene00009711	483.657	-0.400492	0.0991087	-4.04094	5.32373e-05	0.000414148	8994636	8996269	II	1634
WBGene00009722	142.045	1.05064	0.154193	6.81379	9.50623e-12	2.0639e-10	12541039	12542977	V	1939
WBGene00009723	128.487	-0.684783	0.186229	-3.6771	0.000235904	0.00159201	12549211	12550385	V	1175
WBGene00009724	327.994	-0.57047	0.113982	-5.00491	5.58877e-07	6.51302e-06	12552213	12553191	V	979
WBGene00009729	26.2881	2.46322	0.445736	5.5262	3.27246e-08	4.65398e-07	11052166	11055323	II	3158
WBGene00009741	36.4254	0.841384	0.283185	2.97115	0.0029669	0.0143143	13495046	13495900	II	855
WBGene00009797	138.691	0.516509	0.159028	3.2479	0.00116259	0.00645128	13322963	13327824	X	4862
WBGene00009801	389.412	0.760936	0.0960667	7.92092	2.35766e-15	7.23775e-14	9833352	9838039	X	4688
WBGene00009803	461.204	1.27891	0.113594	11.2586	2.10065e-29	1.64311e-27	14315859	14316625	V	767
WBGene00009805	44.493	0.777683	0.260255	2.98815	0.0028067	0.0136568	14323528	14324673	V	1146
WBGene00009809	21.5953	1.02364	0.402733	2.54174	0.0110303	0.042657	14331733	14332667	V	935
WBGene00009812	236.834	0.551973	0.132199	4.17532	2.9757e-05	0.000245007	10897678	10900114	X	2437
WBGene00009813	318.32	0.564965	0.118196	4.7799	1.75381e-06	1.84425e-05	10893567	10896598	X	3032
WBGene00009816	51.0814	0.646054	0.251433	2.56949	0.0101849	0.0399694	10889041	10890556	X	1516
WBGene00009818	25.5447	1.04284	0.371771	2.80506	0.00503078	0.0222336	10903272	10905088	X	1817
WBGene00009823	64.5686	0.806955	0.222277	3.6304	0.000282981	0.00187233	14078139	14082582	I	4444
WBGene00009824	41.2091	1.92873	0.35059	5.50139	3.76812e-08	5.2995e-07	14075837	14078211	I	2375
WBGene00009835	105.005	-1.45325	0.220251	-6.59816	4.16291e-11	8.44413e-10	17353323	17360204	V	6882
WBGene00009840	55.6171	-0.859721	0.267334	-3.21591	0.00130034	0.007112	17345214	17347781	V	2568
WBGene00009842	65.4438	0.743524	0.218785	3.39842	0.000677766	0.00404182	11444350	11446635	X	2286
WBGene00009843	25.3809	1.01858	0.404307	2.51932	0.0117582	0.0449092	11451616	11454331	X	2716
WBGene00009881	138.665	0.6612	0.154083	4.29121	1.77706e-05	0.000155035	9320122	9321089	IV	968
WBGene00009882	133.575	0.742742	0.172348	4.30956	1.63581e-05	0.000143368	9321801	9322525	IV	725
WBGene00009886	153.743	-0.623754	0.163517	-3.8146	0.000136402	0.000971144	9566729	9573740	X	7012
WBGene00009888	1182.27	-0.610283	0.0892251	-6.83981	7.92976e-12	1.73483e-10	9543652	9560804	X	17153
WBGene00009892	58.3837	-3.11717	0.464175	-6.7155	1.87416e-11	3.94888e-10	13051373	13052219	IV	847
WBGene00009895	27.8503	1.3141	0.458686	2.86491	0.00417124	0.0190466	13057710	13059062	IV	1353
WBGene00009898	8.18484	-5.14004	1.38533	-3.71033	0.000206993	0.00141633	8398161	8399164	II	1004
WBGene00009908	39.4659	-1.39702	0.355784	-3.9266	8.61554e-05	0.000642229	17023241	17025527	V	2287
WBGene00009915	122.514	0.901117	0.165665	5.4394	5.34615e-08	7.34694e-07	7317646	7318337	I	692
WBGene00009921	33.1292	-0.915953	0.346583	-2.64281	0.00822222	0.033499	8315903	8318250	I	2348
WBGene00009922	260.319	-0.440704	0.124436	-3.54163	0.00039767	0.00254562	8318347	8323987	I	5641
WBGene00009926	73.2236	2.96609	0.251667	11.7858	4.62051e-32	4.54882e-30	14091254	14096626	IV	5373
WBGene00009945	162.65	-0.479674	0.154185	-3.11104	0.00186432	0.00965996	10042780	10045270	II	2491
WBGene00009947	67.4832	1.88908	0.237625	7.94981	1.86803e-15	5.78126e-14	10030190	10030970	II	781
WBGene00009948	9.84208	1.64587	0.635952	2.58804	0.00965235	0.0382742	10026587	10028422	II	1836
WBGene00009952	204.24	0.421222	0.16022	2.62902	0.00856313	0.0346531	13344937	13346860	III	1924
WBGene00009955	11.7964	1.51463	0.600695	2.52146	0.011687	0.0447259	12524381	12525509	IV	1129
WBGene00009957	879.374	0.514091	0.104859	4.90271	9.45237e-07	1.05211e-05	12526231	12527396	IV	1166
WBGene00009963	76.1905	2.86006	0.229423	12.4663	1.13972e-35	1.41474e-33	8946686	8947201	I	516
WBGene00009964	43.845	2.44915	0.303988	8.05673	7.8364e-16	2.54238e-14	8945533	8946244	I	712
WBGene00009973	113.5	0.824001	0.243974	3.37742	0.000731703	0.00430059	13782399	13784109	V	1711
WBGene00009982	14.915	3.28012	0.539411	6.08093	1.19488e-09	2.08966e-08	13411077	13411714	V	638
WBGene00009988	15.6779	3.4845	0.515612	6.75799	1.39917e-11	2.99224e-10	13593383	13598347	V	4965
WBGene00009993	1056.38	-0.402924	0.0838774	-4.80372	1.55744e-06	1.66535e-05	13622107	13624524	V	2418
WBGene00009995	96.8186	0.589574	0.217234	2.714	0.0066476	0.0280028	13611337	13611882	V	546
WBGene00009996	327.9	0.730673	0.111561	6.54955	5.77109e-11	1.14491e-09	13627573	13629841	V	2269
WBGene00010002	79.9803	-0.615425	0.244513	-2.51695	0.0118377	0.0451827	20699832	20704049	V	4218
WBGene00010007	5.78371	-3.54613	1.37162	-2.58536	0.00972778	0.0384932	15857153	15857974	X	822
WBGene00010018	116.357	-0.581338	0.200054	-2.9059	0.00366193	0.017083	15814232	15815971	V	1740
WBGene00010019	91.5012	1.99699	0.240066	8.31848	8.91009e-17	3.12127e-15	15816382	15817150	V	769
WBGene00010028	63.8732	1.11666	0.230593	4.84258	1.28162e-06	1.38731e-05	13594121	13596068	X	1948
WBGene00010040	91.2749	0.619094	0.194746	3.17898	0.00147794	0.00793515	9451591	9454062	III	2472
WBGene00010041	148.407	0.671841	0.162343	4.13841	3.49725e-05	0.00028304	8566611	8566856	II	246
WBGene00010042	42.1309	-0.971145	0.31213	-3.11135	0.00186235	0.00965415	8571085	8572904	II	1820
WBGene00010047	1248.84	0.252716	0.0633591	3.98864	6.64543e-05	0.000507971	11287811	11294696	IV	6886
WBGene00010049	621.199	1.6367	0.194865	8.39918	4.49597e-17	1.62481e-15	11571805	11573025	II	1221
WBGene00010050	87.4119	1.68283	0.267004	6.30263	2.92634e-10	5.4428e-09	11569818	11571004	II	1187
WBGene00010054	104.418	-0.594743	0.213541	-2.78515	0.00535027	0.0233474	11540773	11542495	II	1723
WBGene00010056	237.624	-0.355863	0.131903	-2.69792	0.00697744	0.0291984	11578716	11582739	II	4024
WBGene00010061	108.994	-0.991471	0.212741	-4.66046	3.15506e-06	3.19706e-05	11333078	11337184	IV	4107
WBGene00010065	13.4341	-2.40524	0.737055	-3.26332	0.00110117	0.00614632	11849392	11850182	X	791
WBGene00010070	879.946	-0.335113	0.10912	-3.07105	0.00213305	0.0108152	13507819	13516478	II	8660
WBGene00010072	24.4801	-1.16087	0.418168	-2.77609	0.00550168	0.0238894	13049416	13055442	III	6027
WBGene00010084	24.122	-6.69596	1.26107	-5.30976	1.09767e-07	1.42447e-06	14422268	14423294	IV	1027
WBGene00010086	121.491	0.789685	0.178312	4.42867	9.4815e-06	8.64156e-05	14429572	14430920	IV	1349
WBGene00010096	131.486	0.482022	0.172101	2.80081	0.00509739	0.0224671	12284060	12288615	V	4556
WBGene00010116	33.0117	1.76347	0.319506	5.51934	3.40273e-08	4.83323e-07	13760237	13763998	X	3762
WBGene00010117	277.833	0.433936	0.110129	3.94024	8.13993e-05	0.000609161	13765359	13770558	X	5200
WBGene00010124	299.276	2.64785	0.604095	4.38317	1.16962e-05	0.000104516	12973624	12975603	IV	1980
WBGene00010125	56.9931	2.28096	0.275776	8.27107	1.32761e-16	4.56666e-15	12965374	12967392	IV	2019
WBGene00010128	23.1759	1.62242	0.442328	3.66791	0.000244541	0.00164178	12962808	12964645	IV	1838
WBGene00010130	347.887	0.306869	0.107405	2.85713	0.00427496	0.0194502	9508100	9509757	III	1658
WBGene00010135	172.098	2.2742	0.199542	11.3971	4.32068e-30	3.57552e-28	8893311	8894137	I	827
WBGene00010148	39.2288	1.73101	0.305678	5.66287	1.48864e-08	2.22809e-07	9397578	9401297	IV	3720
WBGene00010150	242.915	-0.630305	0.143198	-4.40163	1.07441e-05	9.6612e-05	9401922	9412663	IV	10742
WBGene00010174	1024.51	-0.475965	0.098759	-4.81946	1.43949e-06	1.54502e-05	12637663	12638236	V	574
WBGene00010196	6.64492	-3.7678	1.27117	-2.96404	0.00303626	0.0145751	14525313	14526031	II	719
WBGene00010199	257.325	0.372581	0.120586	3.08976	0.00200317	0.0102538	10569273	10575725	X	6453
WBGene00010204	428.767	0.548804	0.216618	2.53351	0.0112925	0.043509	12003053	12004584	V	1532
WBGene00010205	13.4975	2.59228	0.539866	4.8017	1.57325e-06	1.68068e-05	12004611	12006595	V	1985
WBGene00010225	41.5087	1.68922	0.274714	6.14902	7.79646e-10	1.38469e-08	11008268	11009054	X	787
WBGene00010232	407.278	1.64767	0.102555	16.0663	4.39591e-58	1.19527e-55	11636648	11638208	IV	1561
WBGene00010260	4506.73	-0.429527	0.0714168	-6.01437	1.80585e-09	3.07803e-08	14008751	14012052	V	3302
WBGene00010272	214.672	0.393581	0.125564	3.1345	0.00172146	0.00902618	9644294	9647873	IV	3580
WBGene00010281	102.116	-0.485036	0.188428	-2.57412	0.0100495	0.0395199	13669353	13671958	V	2606
WBGene00010282	10.8251	1.40211	0.548943	2.55421	0.010643	0.0414806	13672589	13676064	V	3476
WBGene00010293	35.6628	-1.23194	0.351741	-3.50242	0.000461047	0.00289932	17656890	17659385	V	2496
WBGene00010296	179.231	1.62765	0.198204	8.212	2.17539e-16	7.3283e-15	17660303	17661810	V	1508
WBGene00010306	568.644	-0.362128	0.0892844	-4.05589	4.9944e-05	0.000390391	3405568	3425468	III	19901
WBGene00010307	75.1913	0.523807	0.208279	2.51493	0.0119057	0.0453816	8994645	8996786	III	2142
WBGene00010309	12.604	-5.75329	1.22218	-4.70741	2.50888e-06	2.57657e-05	8999817	9001999	III	2183
WBGene00010317	132.211	1.04919	0.160056	6.55516	5.55836e-11	1.11167e-09	9439078	9441107	IV	2030
WBGene00010336	124.769	0.483814	0.17641	2.74255	0.00609638	0.0259876	15834072	15838546	X	4475
WBGene00010339	64.2631	0.719001	0.218214	3.29493	0.000984474	0.0055795	15849885	15852001	X	2117
WBGene00010348	26.8442	1.07674	0.417863	2.57679	0.00997231	0.0392838	11803271	11804153	IV	883
WBGene00010351	93.6582	-2.619	0.448379	-5.84103	5.18778e-09	8.32085e-08	11372991	11377627	IV	4637
WBGene00010357	1419.57	-0.375873	0.069123	-5.43774	5.39609e-08	7.39776e-07	15225869	15230645	X	4777
WBGene00010367	95.6484	-0.573389	0.214502	-2.67312	0.00751502	0.0310947	7984889	7993161	I	8273
WBGene00010369	291.761	-0.409782	0.122555	-3.34365	0.000826835	0.00478584	7009060	7015223	I	6164
WBGene00010370	95.9451	1.11546	0.283281	3.93766	8.22806e-05	0.000614951	7005443	7009200	I	3758
WBGene00010383	69.4963	1.53834	0.230736	6.6671	2.609e-11	5.43701e-10	14895647	14899019	V	3373
WBGene00010405	285.754	0.55691	0.131862	4.22344	2.40602e-05	0.000202482	11110100	11113091	V	2992
WBGene00010421	35.079	0.936554	0.32496	2.88206	0.00395083	0.0182518	9149673	9153252	I	3580
WBGene00010422	38.4001	-1.05836	0.385735	-2.74375	0.0060741	0.0259179	9154228	9154812	I	585
WBGene00010425	471.051	0.97224	0.0969461	10.0287	1.14039e-23	6.38394e-22	13650262	13654129	V	3868
WBGene00010433	62.7318	0.986638	0.233377	4.22765	2.36141e-05	0.00019961	15080779	15084086	X	3308
WBGene00010435	576.219	-0.369013	0.0982994	-3.75397	0.000174056	0.00120687	13233020	13236585	IV	3566
WBGene00010456	181.036	0.697241	0.140592	4.95934	7.07328e-07	8.08577e-06	8264661	8267360	II	2700
WBGene00010471	75.9438	0.695748	0.226285	3.07465	0.0021075	0.0107158	12412487	12413701	V	1215
WBGene00010498	98.4278	-0.637564	0.207809	-3.06803	0.00215477	0.0109076	8517453	8526621	I	9169
WBGene00010501	220.717	-0.861529	0.145989	-5.90131	3.60635e-09	5.89192e-08	8075760	8076842	II	1083
WBGene00010504	20.1054	1.17351	0.419991	2.79413	0.00520397	0.0228223	13706907	13707957	X	1051
WBGene00010528	27.2661	1.9305	0.464749	4.15386	3.26911e-05	0.000266666	16328062	16328619	IV	558
WBGene00010540	285.78	-0.85607	0.135214	-6.33121	2.43252e-10	4.54654e-09	9932398	9939704	III	7307
WBGene00010556	5489.98	-0.28561	0.0490036	-5.82836	5.59752e-09	8.91544e-08	10176680	10178099	IV	1420
WBGene00010573	14.5669	2.238	0.71291	3.13925	0.00169379	0.00890564	9347768	9355462	III	7695
WBGene00010593	59.0919	1.37972	0.307679	4.48429	7.31582e-06	6.85933e-05	9497042	9499376	V	2335
WBGene00010605	1563.61	0.431413	0.150396	2.86851	0.00412405	0.0188764	14214973	14219045	X	4073
WBGene00010609	126.535	-0.663852	0.190511	-3.48458	0.000492907	0.00306288	9585417	9587203	I	1787
WBGene00010620	412.774	0.301254	0.0975797	3.08726	0.00202013	0.0103313	8666595	8669797	I	3203
WBGene00010621	33.6702	-1.09273	0.406932	-2.68529	0.00724672	0.0301375	8676666	8681325	I	4660
WBGene00010626	121.477	-0.502674	0.18105	-2.77644	0.00549579	0.0238729	10343032	10345489	V	2458
WBGene00010641	467.728	0.337768	0.0934274	3.61529	0.000300008	0.00197583	7152462	7156786	I	4325
WBGene00010657	23.5582	2.31656	0.426716	5.42883	5.6726e-08	7.74894e-07	12903785	12906659	IV	2875
WBGene00010658	54.729	1.87272	0.294361	6.36198	1.99166e-10	3.75947e-09	12907469	12909998	IV	2530
WBGene00010659	17.3829	2.55915	0.650493	3.93417	8.34839e-05	0.000623129	12910647	12912129	IV	1483
WBGene00010660	74.0844	1.51358	0.220142	6.8755	6.17715e-12	1.36183e-10	12887062	12890508	IV	3447
WBGene00010661	57.9129	3.20236	0.351877	9.10081	8.96566e-20	3.89307e-18	13744222	13747287	III	3066
WBGene00010665	211.709	0.71794	0.175148	4.09904	4.14866e-05	0.000331545	13764030	13768092	III	4063
WBGene00010697	339.779	1.17903	0.110444	10.6754	1.3275e-26	9.07788e-25	10004755	10007482	V	2728
WBGene00010700	987.221	1.54507	0.0748759	20.6351	1.32985e-94	1.68743e-91	15607969	15610623	X	2655
WBGene00010709	58.3954	-0.891215	0.266356	-3.34596	0.000819988	0.00475102	13422500	13429399	IV	6900
WBGene00010724	45.4576	0.916445	0.260411	3.51923	0.000432808	0.00274136	15620500	15626620	X	6121
WBGene00010727	173.684	0.529687	0.154171	3.4357	0.000591021	0.00358632	9583545	9590522	V	6978
WBGene00010732	319.091	0.772305	0.113968	6.77649	1.23132e-11	2.64318e-10	9863584	9869064	I	5481
WBGene00010734	76.4859	-0.800705	0.243624	-3.28664	0.00101391	0.00573495	12692486	12695255	V	2770
WBGene00010736	283.709	0.66214	0.117582	5.63131	1.78848e-08	2.64565e-07	12697858	12704269	V	6412
WBGene00010738	14.6731	2.16724	0.510898	4.24202	2.21518e-05	0.00018876	7134738	7139898	I	5161
WBGene00010742	58.3602	1.50415	0.22966	6.54946	5.77468e-11	1.14491e-09	11193730	11196209	V	2480
WBGene00010752	18.5731	1.2485	0.408196	3.05859	0.00222383	0.0111729	17264066	17264955	V	890
WBGene00010769	71.8261	1.97699	0.263648	7.4986	6.45012e-14	1.73727e-12	12505114	12507569	I	2456
WBGene00010785	377.475	-0.56662	0.121203	-4.67495	2.9402e-06	2.98463e-05	11875148	11880588	II	5441
WBGene00010793	151.33	1.31404	0.416231	3.15698	0.00159411	0.00846734	14456900	14464098	IV	7199
WBGene00010794	341.539	0.358627	0.107702	3.32981	0.000869065	0.00498479	14464517	14469136	IV	4620
WBGene00010795	37.6288	0.784006	0.282301	2.7772	0.00548292	0.0238261	9257261	9260224	III	2964
WBGene00010809	51.3687	0.91325	0.363018	2.51572	0.0118791	0.0452952	3503710	3505101	III	1392
WBGene00010811	211.873	-0.784048	0.145085	-5.40406	6.51509e-08	8.80501e-07	3510924	3519607	III	8684
WBGene00010833	38.3248	-2.69391	0.460434	-5.85081	4.89194e-09	7.85737e-08	13841610	13843322	X	1713
WBGene00010838	37.9804	0.759153	0.303664	2.49998	0.0124202	0.0469508	10393350	10396090	III	2741
WBGene00010839	59.7407	-0.744144	0.25286	-2.94291	0.00325146	0.0154605	10399174	10405240	III	6067
WBGene00010845	235.883	-0.361265	0.128611	-2.80897	0.00496999	0.0220075	10428327	10435988	III	7662
WBGene00010889	64.6935	-0.740218	0.270567	-2.7358	0.00622281	0.0264771	12105858	12108396	IV	2539
WBGene00010890	715.842	-0.329001	0.0827425	-3.9762	7.00238e-05	0.000533826	12114810	12121165	IV	6356
WBGene00010896	401.507	-0.304255	0.105361	-2.88774	0.00388022	0.0179911	10658027	10658626	II	600
WBGene00010901	415.85	1.71112	0.206779	8.2751	1.28344e-16	4.42805e-15	10647516	10648676	II	1161
WBGene00010904	103.827	1.16928	0.209167	5.59015	2.26879e-08	3.2922e-07	4537281	4540623	III	3343
WBGene00010924	37.4604	3.31907	0.38405	8.64227	5.51049e-18	2.15513e-16	12146832	12148771	X	1940
WBGene00010931	194.604	1.22004	0.149601	8.15532	3.48252e-16	1.15949e-14	19761051	19766763	V	5713
WBGene00010935	65.6487	1.27102	0.232243	5.47281	4.42962e-08	6.19171e-07	14503375	14503824	X	450
WBGene00010940	23.7117	1.87143	0.621215	3.01253	0.00259081	0.0127421	14485127	14485955	X	829
WBGene00010959	1185.27	-0.428794	0.0956545	-4.48274	7.36912e-06	6.90363e-05	1763	2635	MtDNA	873
WBGene00010960	1444.85	-0.469446	0.0995497	-4.7157	2.40884e-06	2.485e-05	2634	3235	MtDNA	602
WBGene00010962	5403.05	-0.519854	0.0616051	-8.43849	3.21451e-17	1.18038e-15	5678	6449	MtDNA	772
WBGene00010964	8485.29	-0.392773	0.0416295	-9.43497	3.91118e-21	1.85335e-19	7827	9428	MtDNA	1602
WBGene00010965	1861.72	-0.254988	0.0617707	-4.12797	3.65974e-05	0.000295157	9649	10348	MtDNA	700
WBGene00010967	1134.52	-0.36275	0.0924372	-3.92429	8.69868e-05	0.000646738	11691	13272	MtDNA	1582
WBGene00010972	60.2402	0.716909	0.224704	3.19045	0.0014205	0.00765554	10254818	10257221	III	2404
WBGene00010977	58.6871	0.781124	0.247089	3.16131	0.0015706	0.00837359	14483160	14484341	V	1182
WBGene00010985	219.541	2.09147	0.155473	13.4523	2.98352e-41	4.54291e-39	15446722	15450391	X	3670
WBGene00010988	614.462	0.875694	0.105282	8.31762	8.97495e-17	3.13437e-15	10926561	10931078	II	4518
WBGene00011002	10.4906	1.93445	0.574433	3.36758	0.000758324	0.00443878	10080083	10081776	V	1694
WBGene00011004	15.7031	1.23428	0.471566	2.61741	0.00886006	0.0355898	10085164	10087363	V	2200
WBGene00011018	376.909	-0.824157	0.168706	-4.88517	1.03338e-06	1.14131e-05	14182377	14190691	IV	8315
WBGene00011021	16.2175	1.20792	0.427286	2.82696	0.00469924	0.0210287	14172481	14173228	IV	748
WBGene00011026	37.2744	1.53613	0.311063	4.93833	7.87959e-07	8.91823e-06	12162392	12163703	I	1312
WBGene00011042	183.093	1.80658	0.139307	12.9683	1.85029e-38	2.48592e-36	14851816	14853627	II	1812
WBGene00011043	174.744	-0.504157	0.150239	-3.35569	0.000791671	0.00461505	14857259	14866594	II	9336
WBGene00011045	177.12	1.01979	0.163369	6.24227	4.31258e-10	7.82983e-09	14866766	14869671	II	2906
WBGene00011060	252.722	0.353018	0.12729	2.77334	0.0055485	0.024048	11947001	11953154	I	6154
WBGene00011061	173.717	-1.00155	0.226896	-4.41412	1.01423e-05	9.16337e-05	7235384	7238792	I	3409
WBGene00011063	13.7093	-1.83823	0.697768	-2.63445	0.00842748	0.0342132	7244937	7246295	I	1359
WBGene00011064	166.982	-0.452221	0.154591	-2.92527	0.0034416	0.0162275	7246904	7248689	I	1786
WBGene00011066	39.4389	-1.27286	0.349759	-3.63924	0.00027344	0.00181551	7255380	7258700	I	3321
WBGene00011074	45.5806	3.99847	0.40819	9.79561	1.17583e-22	6.07603e-21	10753703	10758152	X	4450
WBGene00011105	74.1002	2.74372	0.232918	11.7798	4.96331e-32	4.84453e-30	10330539	10333351	X	2813
WBGene00011106	157.512	0.402174	0.142764	2.81705	0.00484664	0.0215448	10324163	10327456	X	3294
WBGene00011112	15.3965	1.8174	0.527085	3.44802	0.000564711	0.00344382	4394796	4396617	III	1822
WBGene00011119	36.4832	-0.845321	0.329803	-2.56311	0.0103741	0.0405725	4413457	4414748	III	1292
WBGene00011122	299.669	0.596143	0.110738	5.38338	7.30992e-08	9.79804e-07	11179645	11183008	IV	3364
WBGene00011124	23.3026	-2.12872	0.60185	-3.53696	0.000404761	0.00257945	11187029	11188264	IV	1236
WBGene00011143	80.0761	-0.592308	0.232007	-2.55297	0.0106809	0.0415732	8967967	8969658	III	1692
WBGene00011156	457.149	-0.389528	0.0955468	-4.07683	4.56543e-05	0.000360313	11910328	11911021	I	694
WBGene00011157	43.4254	-1.66847	0.37256	-4.47839	7.5207e-06	7.01686e-05	9442168	9443622	II	1455
WBGene00011159	34.9868	-1.82548	0.40356	-4.52343	6.08451e-06	5.82929e-05	9438611	9440160	II	1550
WBGene00011162	3.70597	-3.98669	1.32032	-3.01949	0.00253202	0.0125122	9452636	9454404	II	1769
WBGene00011168	39.9336	1.05964	0.341429	3.10354	0.00191222	0.00988122	9449908	9452272	II	2365
WBGene00011176	8.35977	-4.13375	1.3246	-3.12074	0.00180395	0.00940946	10292928	10294130	IV	1203
WBGene00011182	132.263	-0.663067	0.220922	-3.00136	0.00268777	0.0131397	10621744	10628829	IV	7086
WBGene00011190	44.7996	1.14822	0.286209	4.01181	6.02538e-05	0.000463679	13954356	13956176	V	1821
WBGene00011222	63.3345	1.93867	0.354976	5.4614	4.72388e-08	6.57887e-07	10388505	10393294	IV	4790
WBGene00011231	21.964	3.41151	0.431324	7.9094	2.58625e-15	7.8342e-14	7862529	7863569	I	1041
WBGene00011232	2273.74	0.812187	0.0791413	10.2625	1.03987e-24	6.28326e-23	7866136	7872100	I	5965
WBGene00011235	18.7279	1.8604	0.445867	4.17255	3.01208e-05	0.000247645	7872092	7875554	I	3463
WBGene00011244	59.6215	-1.45409	0.288583	-5.03871	4.68671e-07	5.53221e-06	12711293	12712099	V	807
WBGene00011248	64.4188	0.751631	0.220247	3.41268	0.00064328	0.0038563	12729520	12731794	V	2275
WBGene00011259	314.38	0.366983	0.113308	3.23882	0.00120026	0.00661647	10812399	10825979	IV	13581
WBGene00011268	94.5199	1.52677	0.214274	7.12531	1.03843e-12	2.51781e-11	10840005	10845020	III	5016
WBGene00011270	75.0302	0.768706	0.294138	2.61342	0.00896406	0.0359318	11917573	11924653	V	7081
WBGene00011273	660.811	0.46754	0.0939314	4.97747	6.44218e-07	7.4163e-06	9967277	9968049	II	773
WBGene00011280	68.0573	0.660399	0.232294	2.84295	0.00446987	0.0202082	4202253	4204222	III	1970
WBGene00011286	60.7404	0.849227	0.251206	3.3806	0.000723288	0.00425771	12906128	12906832	V	705
WBGene00011291	71.1978	0.807062	0.219004	3.68515	0.000228569	0.00154788	10691980	10695303	IV	3324
WBGene00011292	993.962	0.525942	0.0678748	7.74871	9.28279e-15	2.68378e-13	10695306	10697072	IV	1767
WBGene00011299	196.716	0.396991	0.151986	2.61202	0.0090009	0.0360415	9046039	9050700	III	4662
WBGene00011300	123.148	0.900569	0.171602	5.24802	1.53742e-07	1.94865e-06	9051596	9053790	III	2195
WBGene00011304	1260.74	-0.243389	0.0723229	-3.36531	0.000764571	0.00446848	10542421	10555044	II	12624
WBGene00011311	485.357	-0.519158	0.10113	-5.13358	2.84284e-07	3.44046e-06	8716828	8721689	II	4862
WBGene00011330	215.611	1.10635	0.314138	3.52187	0.000428521	0.00271722	13716824	13720414	V	3591
WBGene00011339	25.7465	1.04668	0.340051	3.07802	0.00208384	0.0106089	15116844	15119617	V	2774
WBGene00011344	131.446	0.453016	0.17433	2.59861	0.00936016	0.037232	8275665	8288124	I	12460
WBGene00011361	402.948	-1.03184	0.146584	-7.03923	1.93307e-12	4.50524e-11	12128144	12141151	X	13008
WBGene00011362	31.6187	2.76409	0.441687	6.25803	3.89881e-10	7.10118e-09	14163255	14166730	V	3476
WBGene00011376	44.6567	-0.919673	0.30417	-3.02355	0.00249828	0.0123884	8214376	8217996	I	3621
WBGene00011383	51.336	1.22625	0.239942	5.11061	3.21122e-07	3.85617e-06	11342233	11344725	V	2493
WBGene00011393	142.589	1.71119	0.167785	10.1987	2.00883e-24	1.19484e-22	20816570	20820330	V	3761
WBGene00011404	116.942	0.501393	0.174193	2.87837	0.0039973	0.0184	11311422	11313445	V	2024
WBGene00011408	116.995	-0.484307	0.183824	-2.63462	0.00842309	0.0342076	4692098	4693307	III	1210
WBGene00011409	114.821	0.65163	0.224204	2.90642	0.00365594	0.017069	4695357	4698014	III	2658
WBGene00011416	94.8961	1.00826	0.185028	5.44924	5.05852e-08	6.98528e-07	12475155	12477042	IV	1888
WBGene00011423	251.612	0.363164	0.119875	3.02952	0.00244941	0.012183	10056591	10062849	IV	6259
WBGene00011429	49.5249	-1.78101	0.339566	-5.24495	1.56327e-07	1.97703e-06	11054127	11055296	V	1170
WBGene00011436	1099.43	0.966041	0.0689387	14.0131	1.29705e-44	2.35116e-42	11740065	11754111	V	14047
WBGene00011446	55.9749	1.65325	0.381891	4.32913	1.49703e-05	0.000131508	11647465	11648196	X	732
WBGene00011449	427.567	1.23356	0.137775	8.95344	3.44582e-19	1.46287e-17	12241971	12245044	V	3074
WBGene00011464	102.112	-0.677561	0.204395	-3.31497	0.000916539	0.00523082	11260087	11261192	II	1106
WBGene00011474	379.293	0.298484	0.106428	2.80457	0.00503832	0.0222583	13563346	13564937	III	1592
WBGene00011480	1232.75	0.527794	0.0792301	6.66153	2.70998e-11	5.62689e-10	11119298	11123155	IV	3858
WBGene00011481	169.286	0.405826	0.157887	2.57035	0.0101596	0.0398976	11116732	11118887	IV	2156
WBGene00011486	14.0441	-1.62609	0.608292	-2.6732	0.00751316	0.0310947	17076874	17077989	V	1116
WBGene00011494	15.6862	1.09348	0.430031	2.54279	0.0109972	0.0425724	9645638	9647677	I	2040
WBGene00011501	32.9091	0.878147	0.350862	2.50283	0.0123206	0.0466827	9759094	9760389	III	1296
WBGene00011507	470.802	-0.300779	0.0997062	-3.01665	0.00255584	0.0125972	8042589	8047452	II	4864
WBGene00011511	273.829	0.488652	0.116991	4.17684	2.95585e-05	0.000243724	8067976	8073374	II	5399
WBGene00011522	2231.01	-0.338728	0.057729	-5.86756	4.42252e-09	7.12344e-08	11203221	11220642	II	17422
WBGene00011530	52.1007	2.93168	0.401179	7.30765	2.7185e-13	6.86842e-12	11240932	11247514	II	6583
WBGene00011532	77.4619	-0.564102	0.22711	-2.48383	0.012998	0.0487477	9077565	9080024	I	2460
WBGene00011540	14.0905	1.45836	0.537773	2.71185	0.0066909	0.028154	15418122	15419401	V	1280
WBGene00011559	105.989	-0.561987	0.205819	-2.73048	0.00632412	0.0268382	10355837	10357648	III	1812
WBGene00011560	160.261	-0.58815	0.173154	-3.39669	0.00068206	0.00405684	10352157	10355116	III	2960
WBGene00011561	1061	0.549555	0.106713	5.14985	2.60695e-07	3.1773e-06	10337847	10339440	III	1594
WBGene00011562	123.346	-0.863759	0.222399	-3.88382	0.000102829	0.000753241	10321019	10325675	III	4657
WBGene00011596	40.6721	2.05774	0.371579	5.53783	3.06237e-08	4.37153e-07	10541428	10545138	IV	3711
WBGene00011597	16.0816	-2.63961	0.687456	-3.83968	0.000123193	0.000885374	10547086	10555513	IV	8428
WBGene00011625	172.896	-0.524396	0.173831	-3.01669	0.00255548	0.0125972	14034323	14038378	V	4056
WBGene00011636	61.389	-0.781089	0.258444	-3.02228	0.00250882	0.0124191	7855810	7857600	II	1791
WBGene00011680	101.572	0.67884	0.196533	3.45408	0.000552177	0.00337754	15178133	15181465	X	3333
WBGene00011683	14.6803	2.0314	0.500213	4.06107	4.88474e-05	0.000382342	15193086	15194383	X	1298
WBGene00011692	212.287	-0.431187	0.142565	-3.02449	0.0024905	0.0123551	13469066	13473679	V	4614
WBGene00011699	239.769	-1.56777	0.213072	-7.35792	1.86803e-13	4.81555e-12	15288777	15291095	V	2319
WBGene00011707	22.5417	1.536	0.474099	3.23983	0.00119599	0.00660579	8843426	8844557	IV	1132
WBGene00011708	37.4233	-1.82577	0.406776	-4.48838	7.17657e-06	6.75094e-05	8855296	8856063	IV	768
WBGene00011713	60.7333	0.886576	0.219779	4.03394	5.48502e-05	0.000425247	11493551	11496383	V	2833
WBGene00011722	189.591	0.405279	0.153381	2.6423	0.00823453	0.0335296	10861402	10864232	IV	2831
WBGene00011733	158.823	0.834153	0.158363	5.26735	1.38404e-07	1.76207e-06	13625972	13626786	III	815
WBGene00011737	1855.64	0.370112	0.0812047	4.55776	5.17022e-06	5.03358e-05	12034282	12036891	IV	2610
WBGene00011746	36.8017	-1.04697	0.357572	-2.928	0.00341147	0.0161121	9778321	9781203	IV	2883
WBGene00011756	74.14	0.616869	0.216112	2.85439	0.00431197	0.0195796	8515054	8516922	II	1869
WBGene00011760	46.3486	1.30762	0.272528	4.7981	1.60178e-06	1.70796e-05	8526799	8531222	II	4424
WBGene00011768	183.839	0.420022	0.155317	2.70428	0.00684523	0.0287399	8848843	8852096	II	3254
WBGene00011771	379.869	0.409142	0.110548	3.70104	0.000214717	0.0014648	12861237	12870025	X	8789
WBGene00011794	125.641	-0.631728	0.200177	-3.15585	0.00160034	0.00848854	14215339	14226473	V	11135
WBGene00011795	5.04791	-4.44508	1.36449	-3.2577	0.0011232	0.00626315	14213552	14215206	V	1655
WBGene00011798	22.7887	2.40919	0.432539	5.56987	2.54926e-08	3.6712e-07	12940141	12941847	V	1707
WBGene00011799	32.5611	0.903594	0.344111	2.62588	0.00864254	0.0348632	12937574	12939552	V	1979
WBGene00011800	22.9445	1.79671	0.420671	4.27106	1.94547e-05	0.00016768	12935538	12937174	V	1637
WBGene00011803	15.8561	2.10887	0.468339	4.50287	6.7042e-06	6.33791e-05	10040181	10049857	III	9677
WBGene00011817	52.0474	0.660933	0.243084	2.71895	0.00654902	0.0276897	10109295	10112216	III	2922
WBGene00011819	30.1261	-1.07638	0.434086	-2.47965	0.0131513	0.0492136	10087188	10088931	III	1744
WBGene00011824	100.161	1.02273	0.240604	4.25067	2.13134e-05	0.000182049	12434097	12443915	X	9819
WBGene00011830	63.3014	1.64718	0.238452	6.90778	4.92282e-12	1.10017e-10	11217583	11219911	V	2329
WBGene00011831	624.165	2.7076	0.248412	10.8997	1.15682e-27	8.36132e-26	11221302	11222834	V	1533
WBGene00011833	26.1909	1.6428	0.410601	4.00097	6.30839e-05	0.000484152	11234650	11237427	V	2778
WBGene00011839	50.7419	0.748215	0.262896	2.84605	0.00442651	0.020032	11172213	11174683	V	2471
WBGene00011844	28.7851	2.01619	0.379833	5.30808	1.10786e-07	1.43444e-06	17239097	17240721	V	1625
WBGene00011850	115.605	0.68993	0.176948	3.89905	9.65691e-05	0.000711037	16815561	16820716	V	5156
WBGene00011856	332.129	1.3304	0.180692	7.36281	1.80075e-13	4.65262e-12	9329040	9330855	IV	1816
WBGene00011870	18.1834	1.39225	0.498556	2.79256	0.00522923	0.0229155	10199352	10199859	III	508
WBGene00011884	739.258	0.43064	0.106988	4.02514	5.69414e-05	0.000439966	8930997	8933799	II	2803
WBGene00011890	55.5944	-0.758286	0.273497	-2.77256	0.00556174	0.0240952	10576510	10578326	V	1817
WBGene00011891	790.615	-0.63278	0.0954898	-6.62668	3.43316e-11	7.01372e-10	10572914	10575454	V	2541
WBGene00011894	73.1795	0.651064	0.215691	3.01851	0.00254023	0.0125365	10589092	10589860	V	769
WBGene00011932	127.707	1.78743	0.209736	8.52228	1.56447e-17	5.85778e-16	13893325	13896415	V	3091
WBGene00011938	114.44	1.86999	0.187015	9.99911	1.53769e-23	8.4833e-22	12782394	12787147	X	4754
WBGene00011944	1238.46	-0.510854	0.081537	-6.26531	3.72093e-10	6.80978e-09	9973381	9976315	I	2935
WBGene00011945	81.7018	-0.647187	0.213166	-3.03607	0.00239681	0.011937	9989802	9993976	I	4175
WBGene00011953	215.465	0.64703	0.141187	4.58277	4.58846e-06	4.50949e-05	4650494	4653886	III	3393
WBGene00011959	71.2245	-0.835526	0.244352	-3.41936	0.000627694	0.00377675	13685076	13687015	IV	1940
WBGene00011966	1588.78	-0.315079	0.0696622	-4.52296	6.09806e-06	5.83737e-05	9165929	9167830	II	1902
WBGene00011967	145.177	-0.54721	0.165041	-3.31559	0.000914501	0.0052218	9177300	9178633	II	1334
WBGene00011969	79.9383	-0.782138	0.228666	-3.42043	0.000625222	0.00376584	7694320	7695232	I	913
WBGene00011972	102.483	0.5272	0.201467	2.61681	0.00887563	0.0356335	7679448	7683045	I	3598
WBGene00011977	223.825	0.413382	0.129424	3.19402	0.00140304	0.00758652	9059389	9061137	II	1749
WBGene00011985	111.443	-0.518221	0.195406	-2.65202	0.00800124	0.0328094	9953409	9955873	I	2465
WBGene00012005	346.979	0.379193	0.10389	3.64996	0.000262282	0.00175162	9113157	9132231	II	19075
WBGene00012015	334.904	0.664377	0.122891	5.40623	6.43648e-08	8.70907e-07	10769653	10777743	IV	8091
WBGene00012030	811.719	-0.397106	0.0893298	-4.44539	8.77325e-06	8.06687e-05	7559839	7562349	I	2511
WBGene00012037	116.469	-0.463086	0.186956	-2.47698	0.0132499	0.0494975	12665067	12668893	I	3827
WBGene00012091	46.6487	-1.52515	0.344029	-4.43322	9.28369e-06	8.49517e-05	14539685	14542617	IV	2933
WBGene00012095	70.4237	-1.00728	0.254766	-3.95375	7.69354e-05	0.000578408	13471804	13475388	III	3585
WBGene00012097	3630.27	-0.446935	0.0868348	-5.14696	2.64742e-07	3.21633e-06	13457687	13462238	III	4552
WBGene00012101	112.464	0.963516	0.168906	5.70445	1.16716e-08	1.78195e-07	11650079	11650762	V	684
WBGene00012107	54.4034	1.27333	0.256644	4.96147	6.99612e-07	8.00558e-06	12497438	12499409	I	1972
WBGene00012128	132.475	0.962241	0.173779	5.53715	3.07425e-08	4.37754e-07	17281455	17284199	IV	2745
WBGene00012130	64.5718	0.931723	0.222848	4.18098	2.90259e-05	0.000239679	17288200	17291733	IV	3534
WBGene00012136	47.5286	1.21672	0.260773	4.66583	3.07369e-06	3.11736e-05	7472620	7476946	I	4327
WBGene00012140	819.86	1.30875	0.076416	17.1267	9.39014e-66	3.45921e-63	7491816	7492934	I	1119
WBGene00012144	1551.99	0.264734	0.0644405	4.1082	3.98754e-05	0.000319788	12513056	12514941	V	1886
WBGene00012146	14.9282	-6.00295	1.27867	-4.6947	2.66995e-06	2.72727e-05	4749794	4750286	III	493
WBGene00012148	591.199	1.10163	0.0993507	11.0883	1.42977e-28	1.08853e-26	11698317	11700300	II	1984
WBGene00012152	61.7926	0.851164	0.268929	3.16501	0.00155076	0.00827941	11183225	11183643	V	419
WBGene00012158	655.424	0.265278	0.08132	3.26215	0.00110571	0.00616862	12018429	12021206	X	2778
WBGene00012168	20.1275	2.4706	0.437827	5.64287	1.67241e-08	2.48037e-07	7070649	7074721	I	4073
WBGene00012176	17.2908	3.00647	0.458263	6.56056	5.36059e-11	1.07589e-09	8536360	8538652	II	2293
WBGene00012179	1424.16	-0.245361	0.0963212	-2.54732	0.0108554	0.0421233	14815518	14816140	II	623
WBGene00012182	77.1038	0.93361	0.210641	4.43224	9.32578e-06	8.52685e-05	14812531	14814894	II	2364
WBGene00012186	90.9774	2.85877	0.323534	8.83606	9.91571e-19	4.01551e-17	20667205	20678537	V	11333
WBGene00012203	102.191	0.490893	0.187827	2.61354	0.00896103	0.0359318	11464894	11468653	II	3760
WBGene00012216	256.299	1.0884	0.123832	8.78934	1.50448e-18	5.98645e-17	12551537	12552375	I	839
WBGene00012225	28.0888	0.936125	0.331042	2.82781	0.00468669	0.0209808	12100191	12103812	X	3622
WBGene00012226	80.9391	0.64098	0.243424	2.63318	0.008459	0.0342924	12076481	12093143	X	16663
WBGene00012239	22.7669	1.25663	0.363645	3.45566	0.000548941	0.00336314	13841893	13843996	I	2104
WBGene00012255	13.8645	1.84312	0.65157	2.82874	0.00467324	0.0209288	11059994	11061871	X	1878
WBGene00012256	24.1914	3.30263	0.444891	7.42346	1.141e-13	3.0093e-12	11062123	11064539	X	2417
WBGene00012261	21.9859	3.5616	0.458031	7.77588	7.49273e-15	2.18841e-13	11057401	11059793	X	2393
WBGene00012306	122.267	0.676312	0.183435	3.68693	0.000226972	0.00154103	13726633	13731689	III	5057
WBGene00012315	125.076	-0.49946	0.194704	-2.56523	0.0103108	0.0403667	16789267	16792773	V	3507
WBGene00012316	522.134	-0.621938	0.0959793	-6.47992	9.17726e-11	1.78847e-09	16794878	16802758	V	7881
WBGene00012323	20.5639	-1.15506	0.459923	-2.51142	0.0120245	0.0457852	9158111	9159984	II	1874
WBGene00012326	2124.61	0.84084	0.0694676	12.1041	1.00524e-33	1.07288e-31	10084622	10104650	X	20029
WBGene00012337	391.881	-0.365602	0.105193	-3.47555	0.0005098	0.00315209	13036894	13041721	V	4828
WBGene00012339	416.006	0.581422	0.121987	4.76628	1.87661e-06	1.96074e-05	13047980	13049236	V	1257
WBGene00012344	689.221	-0.234684	0.0886497	-2.64732	0.00811325	0.0331615	13340327	13343952	I	3626
WBGene00012347	84.7927	-0.594657	0.21046	-2.82551	0.00472056	0.0211076	16367681	16372125	V	4445
WBGene00012351	1166.4	-0.352716	0.0786539	-4.4844	7.31184e-06	6.85933e-05	13626518	13628447	I	1930
WBGene00012358	105.276	-0.51549	0.195115	-2.64198	0.00824238	0.0335452	11088487	11091617	III	3131
WBGene00012360	294.918	-0.377556	0.12341	-3.05937	0.00221807	0.0111489	10722147	10730705	III	8559
WBGene00012364	259.003	-0.545879	0.124884	-4.37108	1.23635e-05	0.000109962	14917735	14921609	V	3875
WBGene00012375	71.9307	-0.742329	0.23902	-3.10572	0.00189815	0.00981296	13185987	13187314	II	1328
WBGene00012382	761.166	0.701034	0.107001	6.55165	5.69047e-11	1.1361e-09	11063530	11064137	IV	608
WBGene00012383	234.751	0.834227	0.135929	6.13725	8.39641e-10	1.48432e-08	11066019	11067026	IV	1008
WBGene00012389	324.17	-0.270135	0.109011	-2.47806	0.0132099	0.049378	13756730	13771773	I	15044
WBGene00012398	182.501	0.651585	0.134082	4.85962	1.1761e-06	1.28404e-05	15712207	15716779	V	4573
WBGene00012407	127.328	1.72235	0.253704	6.78882	1.13053e-11	2.44059e-10	15767435	15771493	X	4059
WBGene00012435	72.1317	-0.660776	0.238765	-2.76748	0.00564919	0.0244185	9261807	9264270	IV	2464
WBGene00012437	37.4512	1.47916	0.340599	4.34283	1.40662e-05	0.000123947	9274479	9283113	IV	8635
WBGene00012439	86.2558	0.73578	0.21103	3.48661	0.000489188	0.00304609	13619938	13621728	X	1791
WBGene00012443	1083.59	0.644122	0.1133	5.68508	1.30748e-08	1.97506e-07	15330964	15333960	X	2997
WBGene00012451	21.4005	6.05727	0.744962	8.13098	4.25831e-16	1.40956e-14	18784954	18786794	V	1841
WBGene00012462	63.1391	0.738884	0.278047	2.6574	0.00787451	0.0323827	12025887	12027747	II	1861
WBGene00012463	138.617	0.525129	0.167001	3.14446	0.00166396	0.00877303	12049581	12059866	II	10286
WBGene00012464	34.5796	1.65328	0.291622	5.66926	1.43415e-08	2.15499e-07	12060232	12062621	II	2390
WBGene00012471	411.104	0.46447	0.147652	3.14571	0.00165684	0.00873956	11977776	11979844	II	2069
WBGene00012474	177.741	-0.487932	0.164238	-2.97088	0.00296949	0.0143207	12787943	12806581	I	18639
WBGene00012487	198.605	-1.4165	0.172538	-8.20976	2.21628e-16	7.44411e-15	12866988	12869576	I	2589
WBGene00012524	91.7439	-0.65567	0.210045	-3.12157	0.00179888	0.0093933	16553327	16563504	V	10178
WBGene00012530	253.154	1.60829	0.174291	9.22764	2.76656e-20	1.25056e-18	10446534	10453605	V	7072
WBGene00012531	361.899	-0.579067	0.125062	-4.63024	3.65238e-06	3.65879e-05	10480949	10484740	V	3792
WBGene00012532	61.6999	1.74738	0.262826	6.64845	2.96204e-11	6.12798e-10	10478564	10480964	V	2401
WBGene00012538	633.979	2.44231	0.152051	16.0624	4.67795e-58	1.24238e-55	14051200	14056717	IV	5518
WBGene00012543	146.008	-0.51744	0.168494	-3.07096	0.00213369	0.0108152	14107656	14124056	IV	16401
WBGene00012544	332.954	-0.544594	0.111152	-4.89954	9.60622e-07	1.06819e-05	12820193	12825651	III	5459
WBGene00012545	72.9762	0.660279	0.208618	3.16502	0.00155071	0.00827941	12829368	12837274	III	7907
WBGene00012551	116.774	-0.59951	0.180979	-3.3126	0.00092433	0.00527002	12875783	12877577	III	1795
WBGene00012557	12.0718	-5.69816	1.39919	-4.07246	4.65193e-05	0.000366633	12929873	12931435	III	1563
WBGene00012562	57.2194	-0.843393	0.264087	-3.19362	0.00140501	0.00758997	18108269	18114755	V	6487
WBGene00012564	99.1792	-0.575138	0.202952	-2.83387	0.00459887	0.0206768	18123939	18125235	V	1297
WBGene00012585	229.315	-0.947794	0.190659	-4.97115	6.65565e-07	7.64664e-06	12604386	12607027	II	2642
WBGene00012592	96.5508	4.73533	0.389623	12.1536	5.48975e-34	6.14637e-32	12623110	12624533	II	1424
WBGene00012593	23.9414	7.58675	1.07312	7.06983	1.55123e-12	3.69833e-11	12627187	12627570	II	384
WBGene00012608	52.9254	1.22399	0.244564	5.00478	5.59244e-07	6.51302e-06	12994354	12996571	II	2218
WBGene00012610	31.7838	0.838501	0.331695	2.52793	0.0114738	0.0440291	12997986	13000853	II	2868
WBGene00012615	33.4869	1.9022	0.553901	3.43419	0.00059433	0.00360066	20497924	20499057	V	1134
WBGene00012624	37.7219	0.835775	0.297393	2.81034	0.00494892	0.0219227	20522598	20524512	V	1915
WBGene00012629	15.6613	1.58719	0.437266	3.62981	0.000283626	0.00187551	20540379	20544192	V	3814
WBGene00012643	72.3995	0.655207	0.256959	2.54985	0.0107768	0.0418466	10595258	10596487	III	1230
WBGene00012650	58.9663	-1.13082	0.271152	-4.17044	3.04016e-05	0.000249415	10643129	10646058	III	2930
WBGene00012676	179.079	-0.420415	0.143141	-2.93707	0.00331332	0.015707	19101347	19118412	V	17066
WBGene00012683	41.2389	2.28441	0.357234	6.39472	1.6084e-10	3.06643e-09	19035723	19037322	V	1600
WBGene00012692	811.153	-0.513644	0.0932928	-5.50572	3.67659e-08	5.17714e-07	19001956	19006722	V	4767
WBGene00012694	79.7881	-0.781106	0.227263	-3.43701	0.000588175	0.00357203	18993940	18998200	V	4261
WBGene00012697	52.0107	-1.05171	0.320786	-3.27855	0.00104341	0.00585828	18981306	18985865	V	4560
WBGene00012701	52.49	-0.814721	0.268961	-3.02914	0.00245252	0.0121873	18960964	18967829	V	6866
WBGene00012712	71.2707	0.811363	0.222975	3.6388	0.000273908	0.00181756	12952969	12966995	III	14027
WBGene00012713	68.8495	0.833226	0.23854	3.49303	0.000477582	0.00298848	12967898	12972498	III	4601
WBGene00012722	115.297	0.902407	0.232785	3.87656	0.000105943	0.000772209	13970580	13973812	II	3233
WBGene00012735	132.901	0.437709	0.166364	2.63104	0.00851244	0.0344724	13360053	13366888	I	6836
WBGene00012739	224.873	-0.381855	0.135322	-2.82183	0.00477507	0.0212847	13426451	13428471	I	2021
WBGene00012755	28.159	1.19538	0.326073	3.66599	0.000246387	0.0016532	11706969	11708822	III	1854
WBGene00012756	102.764	-0.519242	0.199002	-2.60923	0.00907452	0.0362839	11710827	11718645	III	7819
WBGene00012759	81.5633	0.576506	0.221123	2.60717	0.00912949	0.0364414	11733345	11737627	III	4283
WBGene00012765	222.376	-0.692435	0.149404	-4.63464	3.57565e-06	3.59454e-05	15014035	15025514	IV	11480
WBGene00012783	215.659	1.16021	0.175862	6.59728	4.1876e-11	8.47915e-10	10274036	10275411	IV	1376
WBGene00012804	91.4305	0.498485	0.193601	2.5748	0.0100298	0.0394558	13307502	13313389	III	5888
WBGene00012810	92.399	-0.620084	0.220937	-2.8066	0.00500668	0.0221442	19377444	19381029	V	3586
WBGene00012812	285.197	-0.352001	0.117154	-3.00461	0.00265925	0.0130393	19534876	19546200	V	11325
WBGene00012813	153.442	1.22872	0.205095	5.99099	2.0857e-09	3.52347e-08	19519938	19533110	V	13173
WBGene00012816	36.3122	-1.49111	0.392534	-3.79868	0.000145469	0.00102801	19494762	19495687	V	926
WBGene00012824	78.0671	-0.705712	0.222869	-3.16649	0.00154293	0.00824918	19452122	19455971	V	3850
WBGene00012834	27.4084	1.48328	0.33113	4.47946	7.48315e-06	6.99898e-05	19693900	19697398	V	3499
WBGene00012835	43.9661	-0.954402	0.314335	-3.03626	0.00239532	0.0119348	19697732	19705212	V	7481
WBGene00012860	151.586	0.53684	0.164973	3.25411	0.00113746	0.00632867	10566258	10571603	III	5346
WBGene00012886	11.069	-3.5834	1.08561	-3.30081	0.000964077	0.00547749	13796211	13797909	IV	1699
WBGene00012887	264.105	-0.370243	0.132466	-2.795	0.00518991	0.0227869	13788907	13796253	IV	7347
WBGene00012907	569.328	0.737571	0.112609	6.54985	5.7596e-11	1.14491e-09	12788244	12796452	II	8209
WBGene00012908	116.228	0.530706	0.16216	3.27272	0.00106517	0.00596289	12800420	12805261	II	4842
WBGene00012909	44.5459	1.92321	0.306288	6.27911	3.40509e-10	6.24175e-09	12806899	12810872	II	3974
WBGene00012911	35.8985	0.880219	0.28559	3.08211	0.00205538	0.0104928	12811888	12816462	II	4575
WBGene00012923	25.3973	2.10684	0.371479	5.6715	1.41553e-08	2.12983e-07	11136799	11139113	III	2315
WBGene00012929	364.694	0.475244	0.111933	4.2458	2.17816e-05	0.000185909	11245120	11252281	III	7162
WBGene00012935	64.9627	-0.821616	0.256378	-3.2047	0.00135203	0.00737001	11317570	11326664	III	9095
WBGene00012936	174.237	-0.799571	0.165256	-4.83839	1.30897e-06	1.4129e-05	11142448	11154287	III	11840
WBGene00012947	121.184	2.33767	0.195904	11.9327	7.99062e-33	8.22098e-31	11830985	11833183	I	2199
WBGene00012961	907.02	1.27866	0.105347	12.1377	6.67129e-34	7.32559e-32	12095482	12097987	I	2506
WBGene00012968	54.588	1.79715	0.241452	7.4431	9.83502e-14	2.61809e-12	11025239	11026566	III	1328
WBGene00012969	47.8267	1.46422	0.260457	5.62175	1.89035e-08	2.77836e-07	11027242	11029437	III	2196
WBGene00012972	83.8038	-0.961258	0.231983	-4.14365	3.41817e-05	0.000277832	11063479	11068759	III	5281
WBGene00012973	162.233	-0.576754	0.196444	-2.93598	0.00332499	0.0157558	11036940	11063040	III	26101
WBGene00012980	102.486	0.70532	0.272557	2.58779	0.00965927	0.0382884	14178814	14189917	II	11104
WBGene00012983	136.181	-0.593799	0.19524	-3.04138	0.00235493	0.0117798	14226355	14234120	II	7766
WBGene00012998	103.745	-0.579037	0.195884	-2.95602	0.00311642	0.014916	13369607	13376296	II	6690
WBGene00012999	419.132	-0.585742	0.120507	-4.86065	1.17003e-06	1.27864e-05	13670626	13694795	II	24170
WBGene00013008	171.622	0.526695	0.157089	3.35285	0.000799842	0.00465556	13590641	13593774	II	3134
WBGene00013014	42.8128	-1.03853	0.310003	-3.35007	0.000807922	0.00469302	13415007	13424449	II	9443
WBGene00013025	449.291	0.697696	0.101711	6.85959	6.90589e-12	1.51373e-10	14351709	14354422	V	2714
WBGene00013030	16.847	-2.23582	0.629972	-3.54908	0.000386587	0.00248023	12378996	12383809	III	4814
WBGene00013035	32.0416	1.16723	0.470981	2.4783	0.0132011	0.0493637	12430509	12433866	III	3358
WBGene00013037	23.7405	2.06279	0.400684	5.14818	2.63028e-07	3.20232e-06	12442630	12446106	III	3477
WBGene00013038	251.96	-0.450752	0.128998	-3.49426	0.000475381	0.00298125	12446348	12453375	III	7028
WBGene00013039	209.747	0.768725	0.157512	4.88044	1.05852e-06	1.16569e-05	12453588	12456850	III	3263
WBGene00013060	3.25497	-3.79971	1.3398	-2.83602	0.00456801	0.0205623	18290942	18291348	V	407
WBGene00013064	21.2352	-1.28225	0.458868	-2.79437	0.00520007	0.022814	18294359	18294749	V	391
WBGene00013073	53.5242	3.10422	0.520296	5.96625	2.42764e-09	4.05316e-08	18516789	18523875	V	7087
WBGene00013074	44.2401	1.65174	0.296986	5.56169	2.67182e-08	3.83801e-07	18524760	18529156	V	4397
WBGene00013078	65.0665	1.3216	0.258546	5.11165	3.19349e-07	3.83891e-06	18556714	18558099	V	1386
WBGene00013079	246.72	1.21734	0.144662	8.4151	3.92549e-17	1.43224e-15	18558758	18560288	V	1531
WBGene00013082	61.7444	1.06879	0.256331	4.16957	3.05169e-05	0.000250002	18592748	18614135	V	21388
WBGene00013091	39.1436	-1.11152	0.333252	-3.33538	0.000851835	0.00490074	9395493	9397596	II	2104
WBGene00013096	92.0518	-0.81723	0.206659	-3.95448	7.67022e-05	0.000577035	13888544	13898463	II	9920
WBGene00013106	293.633	-0.296089	0.113204	-2.61554	0.00890878	0.0357478	16646791	16655883	IV	9093
WBGene00013109	124.671	-0.550138	0.177654	-3.09668	0.00195698	0.0100806	16656613	16657359	IV	747
WBGene00013119	93.0499	0.86043	0.189811	4.53308	5.81303e-06	5.58794e-05	16736329	16743259	IV	6931
WBGene00013128	52.8653	-0.888526	0.275939	-3.22001	0.00128187	0.00702444	11034059	11038827	I	4769
WBGene00013129	176.223	-0.365429	0.14497	-2.52072	0.0117114	0.04478	11039056	11052497	I	13442
WBGene00013136	151.615	0.768025	0.157492	4.8766	1.07933e-06	1.18747e-05	11998781	12002612	I	3832
WBGene00013144	1178.2	-0.400396	0.0734402	-5.45199	4.98088e-08	6.88639e-07	9739226	9742884	II	3659
WBGene00013146	33.9029	1.23843	0.316711	3.91027	9.21912e-05	0.000681881	9750412	9753218	II	2807
WBGene00013149	47.4596	-1.2218	0.302698	-4.03638	5.42824e-05	0.000421131	14953852	14958213	II	4362
WBGene00013151	50.6009	-0.795602	0.272331	-2.92145	0.00348401	0.0164004	14969617	14977005	II	7389
WBGene00013156	86.8193	-0.729315	0.233299	-3.12609	0.00177146	0.00927135	15004864	15010416	II	5553
WBGene00013160	202.961	-0.608022	0.137407	-4.42498	9.6452e-06	8.75582e-05	15026114	15037854	II	11741
WBGene00013164	55.8344	0.844296	0.259819	3.24955	0.00115588	0.00641716	15064267	15071671	II	7405
WBGene00013167	104.8	-0.566972	0.190577	-2.97503	0.00292957	0.0141701	15090180	15109008	II	18829
WBGene00013181	864.709	0.511623	0.0887113	5.76728	8.05609e-09	1.25684e-07	11292662	11294164	I	1503
WBGene00013189	514.399	0.972991	0.0880803	11.0466	2.27591e-28	1.70993e-26	14754622	14778149	II	23528
WBGene00013215	72.4974	0.596465	0.215215	2.77148	0.00558022	0.0241661	14292819	14295717	II	2899
WBGene00013238	184.376	0.440269	0.141268	3.11656	0.00182976	0.00951107	11920735	11921586	III	852
WBGene00013256	215.552	-0.433037	0.139874	-3.09591	0.00196212	0.010098	12176880	12184902	II	8023
WBGene00013263	35.7495	2.62026	0.357845	7.32233	2.43703e-13	6.18464e-12	12240388	12242085	II	1698
WBGene00013266	94.6372	0.815607	0.203927	3.99951	6.34749e-05	0.000486499	12264192	12266105	II	1914
WBGene00013270	51.6726	-1.29579	0.306664	-4.22544	2.38472e-05	0.000201224	12289385	12300573	II	11189
WBGene00013284	237.448	0.871712	0.122356	7.12439	1.04539e-12	2.52932e-11	12423518	12425694	II	2177
WBGene00013289	603.999	-0.512538	0.103228	-4.96508	6.86728e-07	7.86603e-06	14487087	14505166	IV	18080
WBGene00013290	4.7456	-4.3562	1.37293	-3.17293	0.0015091	0.00809106	14517022	14519523	IV	2502
WBGene00013297	7.25545	-4.9664	1.38602	-3.58321	0.000339404	0.00220352	14574819	14576580	IV	1762
WBGene00013307	123.146	-0.765585	0.190788	-4.01274	6.00172e-05	0.000462169	14787031	14790845	IV	3815
WBGene00013329	23.2035	-1.11389	0.442007	-2.52008	0.0117329	0.0448424	14703200	14704255	IV	1056
WBGene00013331	15.771	1.70142	0.447541	3.80171	0.000143702	0.00101741	14728525	14745684	IV	17160
WBGene00013351	163.734	-0.974549	0.245408	-3.97113	7.15328e-05	0.00054424	18007230	18007871	V	642
WBGene00013352	35.9304	1.21823	0.308014	3.95512	7.64964e-05	0.000575866	17995347	18001368	V	6022
WBGene00013360	173.955	0.421151	0.13683	3.07791	0.00208461	0.0106089	19946740	19949093	V	2354
WBGene00013379	336.075	1.72128	0.169222	10.1718	2.65075e-24	1.55239e-22	13389146	13399053	IV	9908
WBGene00013381	25.5372	1.15679	0.37729	3.06606	0.002169	0.0109409	13401289	13403842	IV	2554
WBGene00013385	24.6766	1.01037	0.348319	2.90071	0.00372313	0.0173214	13403742	13408306	IV	4565
WBGene00013391	8.7715	-5.2391	1.27615	-4.10539	4.03626e-05	0.000323014	11879110	11879971	X	862
WBGene00013393	12.9756	-5.80288	1.28748	-4.50717	6.56978e-06	6.2263e-05	11882144	11882900	X	757
WBGene00013394	11.5738	-5.63864	1.31881	-4.27556	1.90654e-05	0.000164819	11883127	11884042	X	916
WBGene00013419	23.1999	-1.41507	0.422135	-3.35218	0.000801792	0.00466453	16412020	16417429	IV	5410
WBGene00013441	109.16	-0.595555	0.203583	-2.92537	0.00344052	0.0162275	11526657	11534595	III	7939
WBGene00013448	37.3416	0.780465	0.288138	2.70865	0.00675582	0.0283854	11496865	11500717	III	3853
WBGene00013462	172.694	-0.53001	0.156401	-3.38879	0.000702017	0.00416037	13297926	13300066	IV	2141
WBGene00013473	3.62042	-3.96269	1.34499	-2.94626	0.00321644	0.0153241	10947228	10948897	IV	1670
WBGene00013481	458.778	1.45581	0.11925	12.2081	2.81508e-34	3.28044e-32	18656088	18664126	V	8039
WBGene00013482	43.854	-0.730586	0.289262	-2.52569	0.0115471	0.0442892	18689989	18696115	V	6127
WBGene00013489	127.11	2.47579	0.429619	5.76275	8.27544e-09	1.2893e-07	18638484	18639591	V	1108
WBGene00013496	19.2416	1.54472	0.430846	3.58531	0.000336677	0.00219205	14918838	14924164	X	5327
WBGene00013499	282.648	-0.298338	0.115008	-2.59408	0.00948457	0.0376875	10239104	10245073	III	5970
WBGene00013515	183.9	0.467881	0.139939	3.34347	0.000827373	0.00478652	9042387	9043347	IV	961
WBGene00013520	137.551	-0.980332	0.177811	-5.51336	3.52057e-08	4.9697e-07	15302451	15309408	IV	6958
WBGene00013545	261.378	-0.416856	0.127566	-3.26778	0.00108395	0.00605612	12160758	12171360	III	10603
WBGene00013561	33.6932	-1.14245	0.388176	-2.94313	0.00324912	0.0154604	12351642	12354914	III	3273
WBGene00013567	13.7396	-2.15282	0.695307	-3.09622	0.00196006	0.0100919	15184699	15185880	V	1182
WBGene00013578	131.408	-0.521973	0.169815	-3.07377	0.00211371	0.0107378	13550601	13555334	III	4734
WBGene00013580	201.916	-0.37589	0.13827	-2.71851	0.00655759	0.0277157	12031516	12052306	III	20791
WBGene00013585	33.5992	1.10928	0.315389	3.5172	0.000436126	0.00276084	18912036	18918117	V	6082
WBGene00013593	101.417	-0.493212	0.192452	-2.56279	0.0103836	0.0405959	13514550	13526247	I	11698
WBGene00013594	32.9436	1.1497	0.328407	3.50083	0.00046381	0.00291506	13534737	13537066	I	2330
WBGene00013598	112.472	0.52734	0.170505	3.09281	0.00198269	0.0101809	13586037	13588831	I	2795
WBGene00013610	16.9576	-1.78871	0.559157	-3.19893	0.00137937	0.00748335	16917201	16918478	V	1278
WBGene00013633	202.82	0.409535	0.134767	3.03883	0.00237497	0.0118489	15612605	15617071	IV	4467
WBGene00013639	96.8095	0.581528	0.181622	3.20187	0.00136541	0.0074304	15689201	15722553	IV	33353
WBGene00013647	47.3828	2.12652	0.270444	7.86306	3.7485e-15	1.12357e-13	15899934	15901225	IV	1292
WBGene00013670	182.903	0.358093	0.135493	2.64289	0.0082202	0.033499	14418197	14431913	I	13717
WBGene00013672	206.78	0.929975	0.161992	5.74088	9.41846e-09	1.45744e-07	14436810	14451889	I	15080
WBGene00013676	85.2438	-0.536899	0.212891	-2.52194	0.0116709	0.0446805	14469500	14476894	I	7395
WBGene00013677	324.521	0.471799	0.147834	3.19142	0.00141576	0.00763724	14476759	14486767	I	10009
WBGene00013680	158.266	-0.54484	0.172411	-3.16012	0.00157704	0.00839324	14552030	14565853	I	13824
WBGene00013688	461.875	-0.426565	0.101652	-4.19631	2.71295e-05	0.000225815	14652116	14657275	I	5160
WBGene00013702	49.2573	-0.943829	0.343669	-2.74633	0.00602655	0.0257668	10118081	10119318	I	1238
WBGene00013728	97.5738	-1.20326	0.418986	-2.87184	0.00408093	0.0187018	12496086	12496430	III	345
WBGene00013732	164.953	-0.490804	0.158969	-3.08742	0.00201901	0.0103302	12538664	12575401	III	36738
WBGene00013739	78.0966	-0.622386	0.231199	-2.69199	0.00710266	0.0296139	12688318	12698249	III	9932
WBGene00013742	42.4056	-0.792677	0.300274	-2.63984	0.00829441	0.033733	12699494	12711136	III	11643
WBGene00013762	43.6516	-1.09832	0.307313	-3.57395	0.000351637	0.00227518	20208691	20212684	V	3994
WBGene00013766	1312.13	-0.513528	0.0879918	-5.83609	5.34399e-09	8.55938e-08	20267377	20269711	V	2335
WBGene00013771	3.55109	-3.93487	1.35167	-2.91111	0.00360149	0.01687	20317742	20324032	V	6291
WBGene00013804	52.9308	-0.870728	0.296016	-2.94149	0.00326642	0.0155233	17090640	17096268	IV	5629
WBGene00013805	64.8288	0.820259	0.249542	3.28706	0.00101239	0.00572918	17096386	17100248	IV	3863
WBGene00013836	21.4508	-1.12657	0.435908	-2.58441	0.00975466	0.0385861	1271993	1273705	III	1713
WBGene00013844	17.7635	3.42573	0.493382	6.94335	3.82901e-12	8.69331e-11	1287299	1288523	III	1225
WBGene00013845	41.856	2.38265	0.284589	8.37226	5.65251e-17	2.02993e-15	1284996	1287140	III	2145
WBGene00013860	23.9559	1.32449	0.360212	3.67698	0.000236013	0.00159201	10255546	10262250	I	6705
WBGene00013862	20.973	-1.22299	0.465338	-2.62818	0.00858424	0.0347262	10737116	10739350	V	2235
WBGene00013866	277.746	0.787076	0.145128	5.42334	5.8497e-08	7.95281e-07	10054275	10057528	X	3254
WBGene00013867	11.6942	-5.65326	1.26586	-4.46596	7.97101e-06	7.3648e-05	10057925	10058432	X	508
WBGene00013878	98.7986	0.858715	0.219283	3.91601	9.00276e-05	0.000667174	14193663	14197700	V	4038
WBGene00013882	593.823	0.557065	0.182566	3.05131	0.00227847	0.0114374	9088594	9092196	IV	3603
WBGene00013894	83.054	-0.679273	0.233062	-2.91456	0.00356188	0.016705	10348055	10349369	I	1315
WBGene00013898	454.634	0.259926	0.0958933	2.71058	0.00671663	0.0282311	12812296	12814122	V	1827
WBGene00013899	209.211	0.366058	0.135625	2.69904	0.00695391	0.0291426	12816912	12819886	V	2975
WBGene00013900	64.5218	1.20256	0.273162	4.40239	1.07065e-05	9.63498e-05	12820260	12822778	V	2519
WBGene00013901	102.948	1.50104	0.2032	7.38703	1.50149e-13	3.88821e-12	12825024	12827442	V	2419
WBGene00013905	38.0658	-0.847247	0.338359	-2.50399	0.0122803	0.0465917	12793014	12795336	V	2323
WBGene00013920	129.066	2.10302	0.178639	11.7724	5.41315e-32	5.23883e-30	9965592	9968578	X	2987
WBGene00013926	329.179	-0.643485	0.132088	-4.87166	1.10665e-06	1.21402e-05	11654208	11657179	II	2972
WBGene00013947	16.7882	3.94659	0.542483	7.27505	3.46305e-13	8.71101e-12	18462787	18465426	V	2640
WBGene00013963	164.749	-0.579658	0.158942	-3.64698	0.000265344	0.00176896	9670028	9673667	V	3640
WBGene00013967	39.5166	-0.868247	0.311755	-2.78503	0.00535234	0.0233475	9693062	9694785	V	1724
WBGene00013969	1089.05	1.13427	0.075391	15.0452	3.71204e-51	8.65132e-49	14994581	15001691	I	7111
WBGene00013983	206.729	-0.642458	0.142364	-4.51278	6.39825e-06	6.09433e-05	9141749	9144794	III	3046
WBGene00013996	61.326	0.650551	0.225581	2.8839	0.00392788	0.0181826	17245584	17249750	IV	4167
WBGene00014000	271.459	0.577183	0.124385	4.6403	3.47896e-06	3.50042e-05	17260307	17262485	IV	2179
WBGene00014006	118.967	3.146	0.309468	10.1658	2.81744e-24	1.64159e-22	10900383	10901386	IV	1004
WBGene00014012	328.461	0.390001	0.135918	2.86938	0.00411272	0.0188397	9802355	9805011	III	2657
WBGene00014013	210.988	0.938901	0.149154	6.29484	3.07726e-10	5.68645e-09	9805515	9807454	III	1940
WBGene00014016	238.826	0.385954	0.124197	3.1076	0.0018861	0.00975953	9824877	9825432	III	556
WBGene00014017	104.059	0.603467	0.176595	3.41723	0.00063262	0.00380038	9826431	9827722	III	1292
WBGene00014023	209.234	0.462327	0.136034	3.39861	0.000677295	0.00404112	8890231	8894213	III	3983
WBGene00014030	121.573	2.43023	0.234766	10.3517	4.11061e-25	2.53747e-23	8922399	8923290	III	892
WBGene00014046	347.16	-0.741963	0.133986	-5.5376	3.06642e-08	4.37186e-07	10480043	10481874	II	1832
WBGene00014047	80.3664	1.06077	0.28172	3.76534	0.000166321	0.00115816	10488730	10490537	II	1808
WBGene00014049	13.0164	-2.24573	0.757312	-2.96539	0.00302299	0.0145175	10482522	10484614	II	2093
WBGene00014075	145.642	1.15711	0.362832	3.1891	0.00142715	0.0076805	9863218	9867792	III	4575
WBGene00014081	42.1325	1.0214	0.324216	3.15038	0.00163059	0.00863296	12548124	12554681	IV	6558
WBGene00014089	35.3488	2.01728	0.326394	6.18052	6.38892e-10	1.1436e-08	11918032	11922131	IV	4100
WBGene00014092	146.367	1.05736	0.197686	5.3487	8.85863e-08	1.16282e-06	11937419	11940907	IV	3489
WBGene00014095	1161.46	1.40981	0.095764	14.7217	4.68015e-49	1.00844e-46	11953249	11955541	IV	2293
WBGene00014096	304.01	0.33342	0.120124	2.77563	0.00550949	0.0239142	11959905	11961535	IV	1631
WBGene00014125	159.815	0.44011	0.147126	2.99139	0.00277709	0.0135358	12186326	12187516	V	1191
WBGene00014138	59.4743	2.14533	0.389223	5.51183	3.5513e-08	5.0069e-07	12866109	12869080	IV	2972
WBGene00014148	113.013	0.857769	0.183206	4.682	2.84094e-06	2.88644e-05	14953490	14955492	I	2003
WBGene00014158	3.52568	-3.92846	1.43031	-2.74658	0.00602194	0.0257568	9829408	9830754	II	1347
WBGene00014165	1348.41	-0.598809	0.0701592	-8.535	1.40157e-17	5.28249e-16	10100310	10103061	II	2752
WBGene00014172	13.3967	-5.82727	1.24107	-4.69534	2.66165e-06	2.72122e-05	10300714	10302842	II	2129
WBGene00014173	98.0281	1.48261	0.282826	5.24211	1.58753e-07	1.99886e-06	10312293	10312943	II	651
WBGene00014204	792.972	-0.24115	0.0827338	-2.91476	0.00355957	0.016701	3916967	3918783	III	1817
WBGene00014207	17.9178	1.27488	0.514975	2.47562	0.0133006	0.0496544	3923781	3926216	III	2436
WBGene00014208	436.276	-0.415577	0.099636	-4.17096	3.03321e-05	0.000249024	9213658	9223153	II	9496
WBGene00014213	101.096	0.805971	0.190663	4.2272	2.36617e-05	0.000199865	16123942	16128865	X	4924
WBGene00014215	202.459	0.363835	0.129208	2.81589	0.00486419	0.021606	13798210	13809873	X	11664
WBGene00014244	40.1052	1.92283	0.338349	5.68299	1.32359e-08	1.99674e-07	9654345	9655580	II	1236
WBGene00014251	27.4361	1.38783	0.349151	3.97488	7.04154e-05	0.000536096	9656705	9657719	II	1015
WBGene00014252	318.248	1.68071	0.21934	7.66257	1.82254e-14	5.16462e-13	9657882	9659002	II	1121
WBGene00014253	209.205	1.73718	0.219647	7.90893	2.59606e-15	7.84313e-14	9659246	9660419	II	1174
WBGene00014254	34.2939	1.18344	0.295311	4.00743	6.13823e-05	0.000471727	9660839	9662884	II	2046
WBGene00014258	147.012	0.838583	0.170106	4.92977	8.23275e-07	9.26286e-06	9684088	9686713	II	2626
WBGene00014300	45.2963	1.42851	0.265713	5.37615	7.60973e-08	1.01641e-06	11789550	11800544	V	10995
WBGene00014666	28.5029	1.77229	0.419947	4.22026	2.44022e-05	0.000205057	11425266	11432762	II	7497
WBGene00014669	88.6784	0.588006	0.234094	2.51184	0.0120104	0.04575	10799654	10802250	IV	2597
WBGene00014698	33.2333	1.70605	0.34162	4.99402	5.91365e-07	6.84928e-06	14154769	14155296	I	528
WBGene00014699	38.5777	5.44536	0.497935	10.9359	7.76458e-28	5.68407e-26	14151841	14152282	I	442
WBGene00014700	32.2992	5.15372	0.512435	10.0573	8.52917e-24	4.82194e-22	14150628	14151067	I	440
WBGene00014793	255.554	0.545938	0.123072	4.43593	9.16777e-06	8.40256e-05	15076690	15077744	X	1055
WBGene00014826	65.7892	0.850199	0.226679	3.75067	0.000176364	0.00121918	11836391	11838020	V	1630
WBGene00014871	12.854	-1.99918	0.677953	-2.94884	0.00318966	0.0152091	13796056	13797272	I	1217
WBGene00015010	11.0917	1.55902	0.626559	2.48823	0.0128382	0.048307	4652145	4652906	I	762
WBGene00015019	16.0222	1.50481	0.552074	2.72574	0.00641573	0.0272067	10741368	10744415	I	3048
WBGene00015040	57.0284	-0.947112	0.27055	-3.50069	0.000464062	0.00291506	3955701	3957708	V	2008
WBGene00015043	55.557	1.70273	0.26216	6.49498	8.30442e-11	1.62949e-09	3964797	3967823	V	3027
WBGene00015044	303.816	0.666016	0.158761	4.19508	2.72771e-05	0.000226713	3968134	3970540	V	2407
WBGene00015046	41.0541	1.5039	0.320668	4.68989	2.73355e-06	2.78725e-05	3978825	3979134	V	310
WBGene00015048	672.086	0.47091	0.165906	2.83842	0.00453376	0.0204483	8152445	8154857	IV	2413
WBGene00015052	35.5705	3.85667	0.360457	10.6994	1.02448e-26	7.04793e-25	8167164	8168760	IV	1597
WBGene00015059	26.834	1.34622	0.379946	3.54319	0.00039532	0.002532	7755343	7756907	II	1565
WBGene00015061	1548.67	0.307013	0.0674259	4.55334	5.28012e-06	5.13183e-05	7724903	7752731	II	27829
WBGene00015071	19.6261	-1.99793	0.617311	-3.2365	0.00121003	0.00666278	5260332	5263099	V	2768
WBGene00015072	4.63482	-4.30464	1.34641	-3.19714	0.00138799	0.00752296	5263948	5265681	V	1734
WBGene00015074	175.49	0.440649	0.140067	3.14599	0.00165525	0.00873618	5274070	5275615	V	1546
WBGene00015083	13.424	-2.42388	0.842285	-2.87774	0.00400534	0.0184143	5728180	5730159	III	1980
WBGene00015091	155.032	0.437568	0.169238	2.58552	0.00972326	0.0384886	5263694	5268380	I	4687
WBGene00015100	16.9234	1.35442	0.470188	2.88059	0.00396937	0.0183152	7124664	7128382	III	3719
WBGene00015101	160.004	-0.518684	0.159997	-3.24183	0.00118764	0.00657114	7123128	7124335	III	1208
WBGene00015102	79.016	-2.03046	0.42944	-4.72816	2.26566e-06	2.34577e-05	7102092	7103990	III	1899
WBGene00015125	373.906	0.640563	0.122323	5.23664	1.63528e-07	2.05218e-06	8686327	8688488	III	2162
WBGene00015128	74.7744	0.962457	0.219458	4.38561	1.15662e-05	0.000103515	8693622	8699521	III	5900
WBGene00015138	48.2944	0.839857	0.255558	3.28637	0.00101489	0.00573766	501946	506948	X	5003
WBGene00015141	738.911	0.693743	0.124472	5.5735	2.49677e-08	3.60015e-07	525928	530289	X	4362
WBGene00015152	23.0051	-1.07872	0.431923	-2.49748	0.0125079	0.0472353	45310	46924	V	1615
WBGene00015156	81.7961	-1.051	0.254868	-4.12372	3.72808e-05	0.000300033	7293634	7308355	III	14722
WBGene00015167	94.4327	1.69507	0.192071	8.82525	1.09218e-18	4.40731e-17	7061132	7063336	X	2205
WBGene00015168	592.726	1.11658	0.0814155	13.7145	8.30887e-43	1.35553e-40	7066342	7068563	X	2222
[truncated: 1,221 more rows]
[truncated: 4 more columns]
