# Supplementary material for: Age Deceleration and Reversal Gene Patterns in Dauer Diapause
Source: Aging Cell. 2025 Oct 17;24(12):e70253. doi: 10.1111/acel.70253 (PMC12686545; doi:10.1111/acel.70253)
Supplement: Supplementary file 12 — Table S7: Source data for the developmental resumption assay after UV irradiation (Figure S4). [file ACEL-24-e70253-s012.xlsx]

## Sheet: Suppl.Fig.3
72h post UV
																			Means								SD								2-tailed T-Test
	Number								%
	0mJ·cm-2	Dauer	L4	Young adult			Total	0J		Dauer	L4	Young adult			Total					Dauer	L4	Young adult						Dauer	L4	Young adult						Dauer	L4	Young adult
daf-2 D1	Total	27	52	127			206	daf-2 D1		13.1068	25.2427	61.6505			100			daf-2 D1	0mJ·cm-2	13.8775	22.4744	63.6481				daf-2 D1	0mJ·cm-2	1.7009	2.54437	2.97202				daf-2 D1	0mJ·cm-2	1	1	1
	Total	32	51	169			252			12.6984	20.2381	67.0635			100				15mJ·cm-2	29.7397	48.5343	21.726					15mJ·cm-2	4.80347	7.44893	3.03892					15mJ·cm-2	1	1	1
	Total	44	61	173			278			15.8273	21.9424	62.2302			100				30mJ·cm-2	55.4523	44.5477	0					30mJ·cm-2	3.62984	3.62984	0					30mJ·cm-2	1	1	#DIV/0!
		103	164	469					mean	13.8775	22.4744	63.6481			100				45mJ·cm-2	85.1064	14.8936	0					45mJ·cm-2	1.96205	1.96205	0					45mJ·cm-2	1	1	#DIV/0!
daf-2 D4	Total	22	22	81			125	daf-2 D4		17.6	17.6	64.8			100			daf-2 D4	0mJ·cm-2	12.185	22.3376	65.4774				daf-2 D4	0mJ·cm-2	5.36718	6.44005	7.59709				daf-2 D4	0mJ·cm-2	0.630078	0.97434	0.717498
	Total	22	54	106			182			12.0879	29.6703	58.2418			100				15mJ·cm-2	26.7761	40.3391	32.8847					15mJ·cm-2	1.68878	3.10253	4.45794					15mJ·cm-2	0.370427	0.153379	0.023119
	Total	16	46	171			233			6.86695	19.7425	73.3906			100				30mJ·cm-2	52.185	32.3302	15.4847					30mJ·cm-2	9.58783	12.0123	3.45849					30mJ·cm-2	0.610336	0.167011	0.00148993
		60	122	358					mean	12.185	22.3376	65.4774			100				45mJ·cm-2	92.7419	6.45161	0.806452					45mJ·cm-2	2.26384	2.00335	0.532553					45mJ·cm-2	0.104338	0.0470983	0.0345816
	15mJ·cm-2	Dauer	L4	YA
daf-2 D1	Total	74	89	55			218	daf-2 D1		33.945	40.8257	25.2294			100
	Total	84	134	55			273			30.7692	49.0842	20.1465			100
	Total	99	225	80			404			24.505	55.6931	19.802			100
		257	448	190					mean	29.7397	48.5343	21.726			100
daf-2 D4	Total	34	48	45			127	daf-2 D4		26.7717	37.7953	35.4331			100
	Total	39	60	38			137			28.4672	43.7956	27.7372			100
	Total	70	110	99			279			25.0896	39.4265	35.4839			100
		143	218	182					mean	26.7761	40.3391	32.8847			100
		Dauer	L4	YA
daf-2 D1	30mJ·cm-2	192	167	0			359	daf-2 D1		53.4819	46.5181	0			100
		214	188	0			402			53.2338	46.7662	0			100
		133	90	0			223			59.6413	40.3587	0			100
		539	445	0					mean	55.4523	44.5477	0			100
daf-2 D4		136	43	37			216	daf-2 D4		62.963	19.9074	17.1296			100
		121	82	44			247			48.9879	33.1984	17.8138			100
		124	122	32			278			44.6043	43.8849	11.5108			100
		381	247	113					mean	52.185	32.3302	15.4847			100
		Dauer	L4	YA
daf-2 D1	45mJ·cm-2	120	21	0			141	daf-2 D1		85.1064	14.8936	0			100
		160	26	0			186			86.0215	13.9785	0			100
		487	61	0			548			88.8686	11.1314	0			100
		767	108	0					mean	86.6655	13.3345	0			100
daf-2 D4		115	8	1			124	daf-2 D4		92.7419	6.45161	0.806452			100
		113	13	2			128			88.2812	10.1562	1.5625			100
		168	18	1			187			89.8396	9.62567	0.534759			100
		396	39	4					mean	90.2876	8.74451	0.967904			100
96h post-UV
																			Means								SD								2-tailed T-Test
	Number								%
	0mJ·cm-2	Dauer	L4	Young adult			Total	0J		Dauer	L4	Young adult			Total					Dauer	L4	Young adult						Dauer	L4	Young adult						Dauer	L4	Young adult
daf-2 D1	Total	0	28	166			194	daf-2 D1		0	14.433	85.567			100			daf-2 D1	0mJ·cm-2	0	11.9445	88.0555				daf-2 D1	0mJ·cm-2	0	2.23816	2.23816				daf-2 D1	0mJ·cm-2	#DIV/0!	1	1
	Total	0	26	204			230			0	11.3043	88.6957			100				15mJ·cm-2	2.13585	13.5111	84.3531					15mJ·cm-2	0.983278	2.84472	3.00501					15mJ·cm-2	1	1	1
	Total	0	21	187			208			0	10.0962	89.9038			100				30mJ·cm-2	26.283	51.2389	22.4782					30mJ·cm-2	3.55178	6.29453	3.13451					30mJ·cm-2	1	1	1
		0	75	557					mean	0	11.9445	88.0555			100				45mJ·cm-2	67.4074	22.2222	10.3704					45mJ·cm-2	8.45659	6.77919	3.76219					45mJ·cm-2	1	1	1
daf-2 D4	Total	0	11	170			181	daf-2 D4		0	6.07735	93.9227			100			daf-2 D4	0mJ·cm-2	0	5.86512	94.1349				daf-2 D4	0mJ·cm-2	0	1.52484	1.52484				daf-2 D4	0mJ·cm-2	#DIV/0!	0.0177196	0.0177196
	Total	0	8	102			110			0	7.27273	92.7273			100				15mJ·cm-2	5.88512	15.0656	79.0493					15mJ·cm-2	0.596166	2.76022	2.80136					15mJ·cm-2	0.00484186	0.534235	0.0890069
	Total	0	9	203			212			0	4.24528	95.7547			100				30mJ·cm-2	27.3139	37.5439	35.1422					30mJ·cm-2	4.45239	4.53364	0.438354					30mJ·cm-2	0.769546	0.0377381	0.00227577
		0	28	475					mean	0	5.86512	94.1349			100				45mJ·cm-2	75	17.3077	7.69231					45mJ·cm-2	12.092	6.97222	6.24954					45mJ·cm-2	0.49468	0.610176	0.47795
	15mJ·cm-2	Dauer	L4	YA
daf-2 D1	Total	6	23	160			189	daf-2 D1		3.1746	12.1693	84.6561			100
	Total	2	19	143			164			1.21951	11.5854	87.1951			100
	Total	3	25	121			149			2.01342	16.7785	81.2081			100
		11	67	424					mean	2.13585	13.5111	84.3531			100
daf-2 D4	Total	10	26	119			155	daf-2 D4		6.45161	16.7742	76.7742			100
	Total	7	22	104			133			5.26316	16.5414	78.1955			100
	Total	12	24	166			202			5.94059	11.8812	82.1782			100
		29	72	389					mean	5.88512	15.0656	79.0493			100
		Dauer	L4	YA
daf-2 D1	30mJ·cm-2	52	124	49			225	daf-2 D1		23.1111	55.1111	21.7778			100
		100	146	86			332			30.1205	43.9759	25.9036			100
		83	177	64			324			25.6173	54.6296	19.7531			100
		235	447	199					mean	26.283	51.2389	22.4782			100
daf-2 D4		29	36	36			101	daf-2 D4		28.7129	35.6436	35.6436			100
		23	44	36			103			22.3301	42.7184	34.9515			100
		55	61	62			178			30.8989	34.2697	34.8315			100
		107	141	134					mean	27.3139	37.5439	35.1422			100
		Dauer	L4	YA
daf-2 D1	45mJ·cm-2	91	30	14			135	daf-2 D1		67.4074	22.2222	10.3704			100
		144	58	9			211			68.2464	27.4882	4.2654			100
		282	48	12			342			82.4561	14.0351	3.50877			100
		517	136	35					mean	72.7033	21.2485	6.04818			100
daf-2 D4		78	18	8			104	daf-2 D4		75	17.3077	7.69231			100
		42	25	13			80			52.5	31.25	16.25			100
		70	24	4			98			71.4286	24.4898	4.08163			100
		190	67	25					mean	66.3095	24.3492	9.34131			100
120h post UV
																			Means								SD								2-tailed T-Test
	Number								%
	0mJ·cm-2	Dauer	L4	Young adult			Total	0J		Dauer	L4	Young adult			Total					Dauer	L4	Young adult						Dauer	L4	Young adult						Dauer	L4	Young adult
daf-2 D1	Total	0	5	137			142	daf-2 D1		0	3.52113	96.4789			100			daf-2 D1	0mJ·cm-2	0	2.84799	97.152				daf-2 D1	0mJ·cm-2	0	2.57819	2.57819				daf-2 D1	0mJ·cm-2	#DIV/0!	1	1
	Total	0	11	208			219			0	5.02283	94.9772			100				15mJ·cm-2	0	7.6794	92.3206					15mJ·cm-2	0	4.02637	4.02637					15mJ·cm-2	#DIV/0!	1	1
	Total	0	0	120			120			0	0	100			100				30mJ·cm-2	6.82585	10.9342	82.2399					30mJ·cm-2	1.33471	4.6131	5.72611					30mJ·cm-2	1	1	1
		0	16	465					mean	0	2.84799	97.152			100				45mJ·cm-2	24.0964	43.3735	32.5301					45mJ·cm-2	1.60962	4.21474	4.90689					45mJ·cm-2	1	1	1
daf-2 D4	Total	0	2	90			92	daf-2 D4		0	2.17391	97.8261			100			daf-2 D4	0mJ·cm-2	0	3.96747	96.0325				daf-2 D4	0mJ·cm-2	0	1.85719	1.85719				daf-2 D4	0mJ·cm-2	#DIV/0!	0.574672	0.574672
	Total	0	5	125			130			0	3.84615	96.1538			100				15mJ·cm-2	0	6.22665	93.7734					15mJ·cm-2	0	1.22025	1.22025					15mJ·cm-2	#DIV/0!	0.582003	0.582003
	Total	0	6	96			102			0	5.88235	94.1176			100				30mJ·cm-2	5.2454	14.7247	80.0299					30mJ·cm-2	3.67838	3.93233	1.97065					30mJ·cm-2	0.522747	0.339699	0.561648
		0	13	311					mean	0	3.96747	96.0325			100				45mJ·cm-2	10.1449	62.3188	27.5362					45mJ·cm-2	7.59619	8.11486	2.66429					45mJ·cm-2	0.13417	0.0464065	0.108381
	15mJ·cm-2	Dauer	L4	YA
daf-2 D1	Total	0	16	114			130	daf-2 D1		0	12.3077	87.6923			100
	Total	0	10	164			174			0	5.74713	94.2529			100
	Total	0	15	286			301			0	4.98339	95.0166			100
		0	41	564					mean	0	7.6794	92.3206			100
daf-2 D4	Total	0	6	116			122	daf-2 D4		0	4.91803	95.082			100
	Total	0	9	131			140			0	6.42857	93.5714			100
	Total	0	22	278			300			0	7.33333	92.6667			100
		0	37	525					mean	0	6.22665	93.7734			100
		Dauer	L4	YA
daf-2 D1	30mJ·cm-2	18	37	217			272	daf-2 D1		6.61765	13.6029	79.7794			100
		17	28	161			206			8.25243	13.5922	78.1553			100
		12	12	190			214			5.60748	5.60748	88.785			100
		47	77	568					mean	6.82585	10.9342	82.2399			100
daf-2 D4		2	18	74			94	daf-2 D4		2.12766	19.1489	78.7234			100
		12	15	102			129			9.30233	11.6279	79.0698			100
		9	28	172			209			4.30622	13.3971	82.2967			100
		23	61	348					mean	5.2454	14.7247	80.0299			100
		Dauer	L4	YA
daf-2 D1	45mJ·cm-2	20	36	27			83	daf-2 D1		24.0964	43.3735	32.5301			100
		22	45	38			105			20.9524	42.8571	36.1905			100
		41	67	79			187			21.9251	35.8289	42.246			100
		83	148	144					mean	22.3246	40.6865	36.9889			100
daf-2 D4		7	43	19			69	daf-2 D4		10.1449	62.3188	27.5362			100
		17	35	23			75			22.6667	46.6667	30.6667			100
		6	39	22			67			8.95522	58.209	32.8358			100
		30	117	64					mean	13.9223	55.7315	30.3462			100
